# Supplementary material for: Genome analysis reveals evolutionary mechanisms of adaptation in systemic dimorphic fungi
Source: Sci Rep. 2018 Mar 14;8:4473. doi: 10.1038/s41598-018-22816-6 (PMC5852033; doi:10.1038/s41598-018-22816-6)
Supplement: Supplementary file 2 — Table S1 [file 41598_2018_22816_MOESM2_ESM.xlsx]

## Sheet: Table_S1
Table S1. Genomes from the Ajellomycetaceae family included in this study
Species	Strain	Genome INSDC	Reference
Blastomyces dermatitidis	ATCC18188	ADMK00000000	Munoz et al., 2015
Blastomyces dermatitidis	ATCC26199	AEII00000000	Munoz et al., 2015
Blastomyces dermatitidis	ER-3	ACBT00000000	Munoz et al., 2015
Blastomyces gilchristii	SLH14081	ACBU00000000	Munoz et al., 2015
Blastomyces percursus	BP222	LGTZ00000000	Dukik et al., 2017
Emergomyces africanus	CBS 136260	LGUA00000000	Dukik et al., 2017
Emergomyces pasteuriana	UAMH9510	LGRN00000000	Dukik et al., 2017
Emergomyces orientalis	5Z489	MOWL00000000	Yang et al., 2017
Emmonsia crescens	UAMH3008	LCZI00000000	Munoz et al., 2015
Emmonsia crescens	UAMH4076	PRJNA252751	This study
Emmonsia parva	UAMH139	LDEV00000000	Munoz et al., 2015
Emmonsia parva	UAMH130	PRJNA252752	This study
Histoplasma capsulatum	WU24	AAJI01000000	Munoz et al., 2015
Histoplasma capsulatum	G186AR	ABBS01000000	Munoz et al., 2015
Paracoccidioides brasiliensis	Pb03	ABHV02000000	Desjardins et al. 2011, Munoz et al. 2014
Paracoccidioides brasiliensis	Pb18	ABKI02000000	Desjardins et al. 2011, Munoz et al. 2014
Paracoccidioides brasiliensis	Pb300	LZYO00000000	Munoz et al., 2016
Paracoccidioides brasiliensis	PbCnh	LYUC00000000	Munoz et al., 2016
Paracoccidioides lutzii	Pb01	ABKH02000000	Desjardins et al. 2011, Munoz et al. 2014
Polytolypa hystricis	UAMH7299	PRJNA234736	This study
Helicocarpus grisea	UAMH5409	PRJNA234735	This study
