# Supplementary material for: Genome analysis reveals evolutionary mechanisms of adaptation in systemic dimorphic fungi
Source: Sci Rep. 2018 Mar 14;8:4473. doi: 10.1038/s41598-018-22816-6 (PMC5852033; doi:10.1038/s41598-018-22816-6)
Supplement: Supplementary file 3 — Table S2 [file 41598_2018_22816_MOESM3_ESM.xlsx]

## Sheet: Table_S2_PFAM
Table S2. Protein family enrichment analysis
Protein family domian (PFAM) ID	Qvalue	B_dermatitidis_ATCC18188	B_dermatitidis_ATCC26199	B_dermatitidis_ER3	B_gilchristii_SLH14081	B_percursus_BP222	Ea_parva_UAMH139	Ea_parva_UAMH130	H_capsulatum_G186AR	H_capsulatum_WU24	Ea_crescens_UAMH3008	Ea_crescens_UAMH4076	Es_africanus_CBS136260	Es_pasteurianus_UAMH9510	P_lutzii_Pb01	P_brasiliensis_Pb03	P_brasiliensis_Pb18	P_brasiliensis_Pb300	P_brasiliensis_PbCNH	H_griseus_UAMH5409	P_hystricis_UAMH7299	C_immitis_RS	C_posadasii_Silveira	U_reesii_UAHM1704	M_gypseum_CBS118893	T_rubrum_CBS118892	A_flavus_NRRL3357	A_fumifatus_Af293	A_nidulans_FGSC_A4
PFAMS domains significantly enriched (q-value < 0.05) in dimorphic fungi from the Ajellomycetaceae
PF11917.3|DUF3435[Protein_of_unknown_function_(DUF3435)]	3.21e-33	17	20	15	17	90	1	3	6	63	17	6	7	23	17	18	18	14	15	3	8	13	8	3	0	0	3	8	2
PF00069.20|Pkinase[Protein_kinase_domain]	7.43e-12	152	152	148	157	193	123	138	189	215	209	178	154	181	129	130	126	121	128	183	194	160	159	172	143	151	128	115	113
PF13391.1|HNH_2[HNH_endonuclease]	2.9e-07	10	10	10	10	24	12	16	22	16	33	27	18	33	5	6	6	6	6	20	11	11	18	7	11	17	3	3	1
PF12013.3|DUF3505[Protein_of_unknown_function_(DUF3505)]	3.7e-07	0	0	0	0	1	0	0	0	69	0	0	0	0	0	0	0	0	0	0	0	0	0	0	0	0	0	2	3
PF00385.19|Chromo[Chromo_(CHRromatin_Organisation_MOdifier)_domain]	0.00021	7	8	7	5	39	3	4	6	19	6	7	6	14	14	9	10	11	6	6	10	9	4	4	8	4	4	7	20
PF00098.18|zf-CCHC[Zinc_knuckle]	0.000231	6	5	7	6	17	4	5	11	9	5	5	5	5	29	12	28	16	7	6	7	6	11	5	5	4	5	4	6
PF14474.1|RTC4[RTC4-like_domain]	0.000417	4	5	5	6	11	2	1	1	15	4	1	2	7	4	4	3	4	4	1	4	3	3	1	1	1	1	1	1
PF00004.24|AAA[ATPase_family_associated_with_various_cellular_activities_(AAA)]	0.000438	50	55	54	50	75	42	48	49	81	50	48	48	58	47	46	45	46	46	50	55	46	46	44	47	41	52	47	48
PF13843.1|DDE_Tnp_1_7[Transposase_IS4]	0.00142	0	0	0	0	0	0	0	3	3	0	0	0	1	1	4	3	0	0	0	0	0	0	0	0	0	0	0	0
PF06293.9|Kdo[Lipopolysaccharide_kinase_(Kdo/WaaP)_family]	0.0138	10	8	9	11	15	7	10	11	11	9	9	5	11	4	6	5	5	6	4	6	8	12	9	6	5	6	6	4
PF04724.8|Glyco_transf_17[Glycosyltransferase_family_17]	0.0167	2	2	2	2	2	2	2	1	1	2	2	2	2	0	0	0	0	0	1	1	0	0	0	0	0	0	0	0
TIGR00756[PPR:_pentatricopeptide_repeat_domain]	0.0179	8	8	8	8	8	7	8	10	9	7	9	9	9	8	8	8	7	8	7	5	5	6	6	5	8	6	6	5
PF09268.5|Clathrin-link[Clathrin,_heavy-chain_linker]	0.0274	1	1	1	1	1	1	1	1	1	1	1	1	1	1	1	1	1	1	1	0	0	0	0	0	0	0	0	0
PF02839.9|CBM_5_12[Carbohydrate_binding_domain]	0.0403	1	1	1	1	0	1	1	1	1	1	1	1	1	0	0	0	0	0	0	0	0	0	0	0	0	0	0	0
PF07555.8|NAGidase[beta-N-acetylglucosaminidase]	0.0403	1	2	2	1	1	0	1	1	1	0	1	1	1	0	0	0	0	0	0	0	0	0	0	0	0	0	0	0
PF04402.9|SIMPL[Protein_of_unknown_function_(DUF541)]	0.0421	2	2	2	2	2	2	2	1	1	1	1	2	2	1	1	1	1	2	2	0	0	0	0	0	0	1	1	0
PFAMS domains significantly depleted (q-value < 0.05) in dimorphic fungi from the Ajellomycetaceae
PF07690.11|MFS_1[Major_Facilitator_Superfamily]	8.13e-58	124	123	125	124	125	135	153	128	115	139	154	139	155	107	100	102	104	104	234	214	142	136	131	172	141	511	297	372
PF00083.19|Sugar_tr[Sugar_(and_other)_transporter]	2.17e-30	59	57	57	60	63	66	70	62	55	65	65	70	71	51	50	50	52	52	109	111	69	66	68	81	65	231	160	190
PF02801.17|Ketoacyl-synt_C[Beta-ketoacyl_synthase,_C-terminal_domain]	2.17e-30	3	3	3	3	4	5	4	5	3	4	4	3	3	5	5	5	5	4	24	22	13	13	9	22	15	34	17	37
PF00109.21|ketoacyl-synt[Beta-ketoacyl_synthase,_N-terminal_domain]	3.57e-28	4	4	4	5	5	4	6	7	3	4	6	5	5	6	6	6	7	5	26	26	15	15	10	23	16	40	20	39
PF00698.16|Acyl_transf_1[Acyl_transferase_domain]	1.04e-27	4	4	4	4	4	5	4	5	3	4	4	3	3	5	5	5	6	5	24	23	12	12	10	21	13	34	18	37
PF00550.20|PP-binding[Phosphopantetheine_attachment_site]	1.11e-25	10	10	10	10	10	13	11	13	10	10	11	8	9	11	11	12	12	12	37	25	19	19	20	34	27	64	38	49
PF14765.1|PS-DH[Polyketide_synthase_dehydratase]	1.18e-24	1	1	2	1	2	3	2	3	1	2	2	1	1	3	3	3	3	3	21	19	7	8	7	17	7	23	11	21
PF00106.20|adh_short[short_chain_dehydrogenase]	4.73e-22	66	65	65	61	72	61	86	57	52	73	76	66	74	59	54	52	51	52	134	110	70	69	60	84	63	214	140	178
PF08659.5|KR[KR_domain]	7.22e-22	50	49	49	48	47	42	63	39	32	53	55	40	50	35	37	36	33	37	105	86	52	49	39	68	47	153	106	134
PF00067.17|p450[Cytochrome_P450]	1.37e-21	38	36	36	36	38	40	46	40	39	45	45	41	51	36	33	35	34	36	100	65	43	43	42	68	60	158	76	118
PF13450.1|NAD_binding_8[NAD(P)-binding_Rossmann-like_domain]	3.91e-21	22	22	23	22	23	24	29	23	17	26	27	23	27	20	22	23	23	24	43	51	39	40	32	32	20	120	58	82
PF04082.13|Fungal_trans[Fungal_specific_transcription_factor_domain]	7.54e-19	65	62	63	62	68	71	76	65	60	69	77	69	73	57	56	55	56	54	99	95	63	61	59	72	54	247	158	209
TIGR00879[SP:_MFS_transporter,_sugar_porter_(SP)_family]	3.36e-18	14	15	15	15	17	18	21	18	17	19	19	18	17	16	16	15	15	14	45	40	21	16	16	16	10	90	60	80
PF02458.10|Transferase[Transferase_family]	6.92e-18	0	0	0	0	0	0	0	0	0	1	1	0	0	1	0	0	0	0	4	7	1	1	2	4	3	11	9	11
PF00295.12|Glyco_hydro_28[Glycosyl_hydrolases_family_28]	8.62e-18	0	0	0	0	0	0	0	0	0	0	0	0	0	0	0	0	0	0	1	0	0	0	0	0	0	20	12	11
PF03184.14|DDE_1[DDE_superfamily_endonuclease]	4.64e-17	0	0	0	0	14	0	0	0	1	0	1	0	0	0	0	4	1	0	0	0	2	5	0	0	0	1	50	24
PF05225.11|HTH_psq[helix-turn-helix,_Psq_domain]	6.14e-17	0	0	0	0	4	0	0	0	0	0	0	0	0	0	0	0	1	0	0	0	0	3	1	2	0	1	30	18
PF00734.13|CBM_1[Fungal_cellulose_binding_domain]	4.35e-16	0	0	0	0	0	0	0	0	0	0	0	0	0	0	0	0	0	0	1	10	0	0	0	0	0	5	17	7
PF00891.13|Methyltransf_2[O-methyltransferase]	6.55e-16	2	2	2	2	3	3	3	2	2	3	3	4	2	2	1	1	1	1	6	9	6	6	4	9	11	30	11	17
PF01370.16|Epimerase[NAD_dependent_epimerase/dehydratase_family]	2.31e-15	23	24	23	20	22	17	29	23	21	26	28	19	28	19	18	20	19	19	48	42	26	26	15	32	25	111	63	75
PF00172.13|Zn_clus[Fungal_Zn(2)-Cys(6)_binuclear_cluster_domain]	2.39e-15	98	96	99	95	70	78	103	93	82	93	98	78	104	64	70	69	64	64	129	115	90	79	51	102	61	258	193	294
PF03443.9|Glyco_hydro_61[Glycosyl_hydrolase_family_61]	1.08e-12	1	1	1	1	1	1	1	0	1	1	1	1	1	0	0	0	0	0	14	21	0	0	0	0	0	7	7	10
PF12311.3|DUF3632[Protein_of_unknown_function_(DUF3632)]	1.24e-12	0	0	0	0	0	0	0	0	0	0	0	0	0	0	0	0	0	0	4	3	0	0	2	3	4	9	5	2
PF13745.1|HxxPF_rpt[HxxPF-repeated_domain]	3.3e-12	0	0	0	0	0	0	0	0	0	0	0	0	0	0	0	0	0	0	1	4	1	1	2	5	5	6	3	3
PF14269.1|Arylsulfotran_2[Arylsulfotransferase_(ASST)]	5.67e-12	0	0	0	0	0	0	1	0	0	0	0	0	1	0	0	0	0	0	2	1	1	1	1	2	2	12	7	7
PF01494.14|FAD_binding_3[FAD_binding_domain]	6.84e-12	20	19	19	20	19	18	21	18	19	20	19	18	19	12	12	12	14	12	29	23	18	18	18	23	17	93	47	75
PF00107.21|ADH_zinc_N[Zinc-binding_dehydrogenase]	8.25e-12	25	25	25	26	21	20	28	24	21	25	27	20	24	25	22	23	24	24	51	57	26	26	25	30	22	102	49	70
PF13606.1|Ank_3[Ankyrin_repeat]	1.67e-11	30	29	31	29	36	44	44	22	24	45	46	23	29	26	21	22	21	21	90	89	33	33	36	45	26	96	42	41
PF00544.14|Pec_lyase_C[Pectate_lyase]	5.55e-11	0	0	0	0	0	0	0	0	0	0	0	0	0	0	0	0	0	0	3	3	0	0	0	0	0	10	5	7
PF07519.6|Tannase[Tannase_and_feruloyl_esterase]	5.55e-11	0	0	0	0	0	0	0	0	0	0	0	0	0	0	0	0	0	0	0	1	0	0	0	2	2	10	5	8
PF01476.15|LysM[LysM_domain]	8.4e-11	4	4	4	4	2	2	5	2	1	3	4	4	3	1	1	1	0	1	10	10	2	3	7	20	11	9	8	17
PF00078.22|RVT_1[Reverse_transcriptase_(RNA-dependent_DNA_polymerase)]	1.92e-10	1	1	1	1	3	1	1	1	3	1	1	0	1	2	1	2	0	1	1	1	1	3	3	4	1	4	23	24
PF08881.5|CVNH[CVNH_domain]	2.02e-10	0	0	0	0	0	1	0	0	0	0	1	0	0	0	0	0	0	0	1	2	3	3	2	2	1	13	3	2
PF05592.6|Bac_rhamnosid[Bacterial_alpha-L-rhamnosidase]	3.82e-10	0	0	0	0	0	0	0	0	0	0	0	0	0	0	0	0	0	0	0	0	0	0	0	0	0	12	5	9
PF05935.6|Arylsulfotrans[Arylsulfotransferase_(ASST)]	5.01e-10	0	0	0	0	0	0	1	0	0	0	0	0	1	0	0	0	0	0	2	1	1	1	1	1	1	11	7	5
PF07993.7|NAD_binding_4[Male_sterility_protein]	5.36e-10	9	9	9	9	8	5	11	11	8	11	10	8	10	9	9	9	8	9	24	19	14	13	7	17	13	50	27	34
PF00668.15|Condensation[Condensation_domain]	5.81e-10	4	4	4	4	4	4	4	6	6	4	4	3	3	4	5	5	5	5	7	8	7	8	12	18	16	25	15	19
PF08242.7|Methyltransf_12[Methyltransferase_domain]	1.55e-09	13	13	13	13	11	12	16	20	15	12	15	11	12	14	14	14	15	14	42	39	20	19	19	31	25	38	24	37
PF05368.8|NmrA[NmrA-like_family]	1.65e-09	12	12	13	11	10	13	15	11	9	14	15	12	17	10	10	11	11	10	28	26	12	13	11	13	12	68	36	36
PF07470.8|Glyco_hydro_88[Glycosyl_Hydrolase_Family_88]	7.05e-09	0	0	0	0	0	0	0	0	0	0	0	0	0	0	0	0	0	0	3	2	0	0	0	0	0	7	5	6
PF13738.1|Pyr_redox_3[Pyridine_nucleotide-disulphide_oxidoreductase]	1.4e-08	11	11	11	11	12	12	16	11	11	13	14	13	17	12	12	12	12	12	29	29	21	22	17	15	11	51	23	39
PF12697.2|Abhydrolase_6[Alpha/beta_hydrolase_family]	1.59e-08	35	35	36	34	40	34	48	36	35	41	39	41	48	32	30	28	29	30	63	58	47	41	36	53	45	114	65	79
PF00331.15|Glyco_hydro_10[Glycosyl_hydrolase_family_10]	1.83e-08	0	0	0	0	0	0	0	0	0	0	0	0	0	0	0	0	0	0	4	7	0	0	0	0	0	4	4	3
PF00296.15|Bac_luciferase[Luciferase-like_monooxygenase]	4.98e-08	0	0	0	0	0	0	0	0	0	0	0	0	0	0	0	0	0	0	3	2	0	0	0	0	0	7	3	6
PF01266.19|DAO[FAD_dependent_oxidoreductase]	6.9e-08	18	16	17	15	16	21	21	14	12	23	18	17	19	16	17	16	16	16	34	25	20	20	21	19	18	77	36	51
PF00135.23|COesterase[Carboxylesterase_family]	9.24e-08	8	7	8	6	8	7	10	8	5	8	6	10	8	9	9	9	9	9	20	17	7	7	5	13	11	49	24	29
PF01209.13|Ubie_methyltran[ubiE/COQ5_methyltransferase_family]	1.17e-07	7	7	7	6	13	5	8	8	4	5	7	7	8	7	6	7	7	7	22	22	12	11	11	20	17	17	17	16
PF11951.3|Fungal_trans_2[Fungal_specific_transcription_factor_domain]	1.17e-07	26	26	25	25	26	25	32	24	20	24	24	29	31	17	16	15	16	16	31	29	23	23	23	30	26	100	57	70
PF08031.7|BBE[Berberine_and_berberine_like]	1.23e-07	4	3	3	4	5	7	6	5	4	4	7	2	4	4	3	3	3	3	14	13	4	4	2	9	8	29	14	19
PF02128.10|Peptidase_M36[Fungalysin_metallopeptidase_(M36)]	1.23e-07	0	0	0	0	0	0	0	0	0	0	0	0	0	0	0	0	0	0	0	0	2	2	2	5	6	2	1	0
PF13358.1|DDE_3[DDE_superfamily_endonuclease]	1.87e-07	0	0	0	1	5	1	0	0	0	0	0	0	0	0	0	0	0	0	0	0	0	1	0	0	0	0	19	13
PF08386.5|Abhydrolase_4[TAP-like_protein]	2.75e-07	0	0	0	0	0	0	1	0	0	0	0	0	1	0	0	0	0	0	3	3	0	0	2	1	2	7	2	4
PF00457.12|Glyco_hydro_11[Glycosyl_hydrolases_family_11]	3.11e-07	0	0	0	0	0	0	0	0	0	0	0	0	0	0	0	0	0	0	4	6	0	0	0	0	0	4	3	2
PF07504.8|FTP[Fungalysin/Thermolysin_Propeptide_Motif]	3.11e-07	0	0	0	0	0	0	0	0	0	0	0	0	0	0	0	0	0	0	0	0	2	2	2	5	5	2	1	0
PF03221.11|HTH_Tnp_Tc5[Tc5_transposase_DNA-binding_domain]	3.91e-07	2	2	2	1	16	1	1	1	3	1	2	1	2	1	1	2	2	1	1	1	2	5	2	3	1	2	37	21
PF02668.11|TauD[Taurine_catabolism_dioxygenase_TauD,_TfdA_family]	4.16e-07	5	5	5	5	4	6	5	2	2	4	5	5	5	3	3	3	3	3	10	12	5	5	5	4	4	25	14	22
PF01915.17|Glyco_hydro_3_C[Glycosyl_hydrolase_family_3_C-terminal_domain]	4.55e-07	3	3	3	3	3	2	3	3	3	4	4	4	4	3	3	3	2	3	10	7	3	3	4	5	5	21	16	19
PF08240.7|ADH_N[Alcohol_dehydrogenase_GroES-like_domain]	7.34e-07	26	25	26	27	22	18	27	21	17	26	28	19	24	22	21	23	22	23	44	50	21	22	24	26	15	93	48	58
PF12770.2|CHAT[CHAT_domain]	7.83e-07	0	0	0	0	0	0	0	0	0	0	0	0	0	0	0	0	0	0	1	2	2	2	0	2	0	2	1	6
PF13460.1|NAD_binding_10[NADH(P)-binding]	8.14e-07	19	20	19	18	23	22	33	21	19	22	27	18	29	19	18	20	17	17	40	46	17	17	12	25	18	82	58	54
PF05922.11|Inhibitor_I9[Peptidase_inhibitor_I9]	8.72e-07	3	3	3	2	2	1	4	3	2	3	3	2	3	2	2	2	2	2	3	3	14	14	16	12	10	2	4	3
PF12796.2|Ank_2[Ankyrin_repeats_(3_copies)]	9.46e-07	47	47	49	47	60	57	64	40	39	69	75	34	45	41	33	34	33	34	138	117	43	43	46	64	39	117	57	56
PF00890.19|FAD_binding_2[FAD_binding_domain]	1.16e-06	11	10	11	10	11	10	13	8	8	13	11	10	14	9	10	9	9	10	18	17	18	18	15	14	8	50	23	29
PF13561.1|adh_short_C2[Enoyl-(Acyl_carrier_protein)_reductase]	1.31e-06	41	41	40	41	40	37	53	34	30	47	50	37	48	35	32	33	31	32	70	56	41	40	39	39	38	113	76	99
PF13520.1|AA_permease_2[Amino_acid_permease]	1.53e-06	24	25	24	23	22	26	29	21	22	26	26	27	31	20	20	19	21	21	34	27	29	30	32	34	34	79	49	56
PF00840.15|Glyco_hydro_7[Glycosyl_hydrolase_family_7]	1.85e-06	0	0	0	0	0	0	0	0	0	0	0	0	0	0	0	0	0	0	3	4	0	0	0	0	0	3	4	3
PF07335.6|Glyco_hydro_75[Fungal_chitosanase_of_glycosyl_hydrolase_group_75]	1.85e-06	0	0	0	0	0	0	0	0	0	0	0	0	0	0	0	0	0	0	0	1	1	1	1	2	2	3	4	2
PF12138.3|Spherulin4[Spherulation-specific_family_4]	1.85e-06	0	0	0	0	0	0	0	0	0	0	0	0	0	0	0	0	0	0	1	1	0	0	0	0	0	4	5	6
TIGR01720[NRPS-para261:_non-ribosomal_peptide_synthase_domain_TIGR01720]	1.85e-06	0	0	0	0	0	0	0	0	0	0	0	0	0	0	0	0	0	0	1	1	1	1	2	2	1	2	2	4
TIGR03860[FMN_nitrolo:_FMN-dependent_oxidoreductase,_nitrilotriacetate_monooxygenase_family]	1.85e-06	0	0	0	0	0	0	0	0	0	0	0	0	0	0	0	0	0	0	3	2	0	0	0	0	0	5	3	4
PF00933.16|Glyco_hydro_3[Glycosyl_hydrolase_family_3_N_terminal_domain]	2.92e-06	4	4	4	4	5	5	5	4	3	6	7	5	6	4	4	4	3	4	13	10	5	5	5	6	4	25	18	21
PF13637.1|Ank_4[Ankyrin_repeats_(many_copies)]	3.58e-06	41	41	41	41	52	49	58	38	35	55	60	31	36	35	29	32	30	30	113	103	39	40	44	55	33	105	49	49
PF00743.14|FMO-like[Flavin-binding_monooxygenase-like]	3.88e-06	9	9	9	9	10	11	12	9	9	10	12	10	14	9	10	10	10	10	27	27	14	14	13	12	8	40	17	31
PF13857.1|Ank_5[Ankyrin_repeats_(many_copies)]	4.79e-06	24	24	25	25	35	36	39	27	25	37	39	19	22	24	22	22	22	22	71	68	25	28	33	42	22	77	41	43
PF00545.15|Ribonuclease[ribonuclease]	4.83e-06	0	0	0	0	0	0	0	0	0	0	0	0	0	0	0	0	0	0	3	0	0	0	1	2	2	3	3	2
PF00023.25|Ank[Ankyrin_repeat]	6.12e-06	47	49	50	49	57	58	62	42	39	67	72	36	46	39	35	37	36	36	129	121	44	43	46	64	42	112	58	55
PF00024.21|PAN_1[PAN_domain]	7.87e-06	0	0	0	0	1	0	0	0	0	0	0	0	1	0	0	0	0	0	2	3	3	3	0	1	1	4	2	1
PF01565.18|FAD_binding_4[FAD_binding_domain]	8.16e-06	16	17	17	17	20	19	21	13	14	18	20	13	16	12	12	12	12	12	39	24	16	16	12	20	17	55	32	47
PF00324.16|AA_permease[Amino_acid_permease]	9.73e-06	24	24	24	23	24	26	29	24	21	28	28	29	30	21	20	20	21	21	35	30	30	31	32	34	33	75	48	52
PF00035.20|dsrm[Double-stranded_RNA_binding_motif]	1.23e-05	0	0	0	0	0	0	0	0	0	0	0	0	0	0	0	0	0	0	0	2	2	2	0	2	1	3	1	2
PF03211.8|Pectate_lyase[Pectate_lyase]	1.23e-05	0	0	0	0	0	0	0	0	0	0	0	0	0	0	0	0	0	0	1	3	0	0	0	0	0	3	3	5
PF05572.8|Peptidase_M43[Pregnancy-associated_plasma_protein-A]	1.23e-05	0	0	0	0	0	0	0	0	0	0	0	0	0	0	0	0	0	0	0	0	1	1	3	4	2	1	1	2
PF02655.9|ATP-grasp_3[ATP-grasp_domain]	1.51e-05	0	0	0	0	1	0	0	0	0	0	0	1	1	0	0	0	0	0	1	1	2	2	1	2	2	5	1	4
PF01095.14|Pectinesterase[Pectinesterase]	3.21e-05	0	0	0	0	0	0	0	0	0	0	0	0	0	0	0	0	0	0	1	0	0	0	0	0	0	6	4	3
PF04303.8|PrpF[PrpF_protein]	3.21e-05	0	0	0	0	0	0	0	0	0	0	0	0	0	0	0	0	0	0	2	1	1	1	1	1	1	4	1	1
PF07021.7|MetW[Methionine_biosynthesis_protein_MetW]	3.21e-05	0	0	0	0	0	0	0	0	0	0	0	0	0	0	0	0	0	0	1	0	1	1	1	2	1	2	3	2
PF14683.1|CBM-like[Polysaccharide_lyase_family_4,_domain_III]	3.21e-05	0	0	0	0	0	0	0	0	0	0	0	0	0	0	0	0	0	0	1	3	0	0	0	0	0	3	3	4
TIGR03404[bicupin_oxalic:_bicupin,_oxalate_decarboxylase_family]	3.21e-05	0	0	0	0	0	0	0	0	0	0	0	0	0	0	0	0	0	0	2	0	1	1	1	2	2	2	1	2
PF02836.12|Glyco_hydro_2_C[Glycosyl_hydrolases_family_2,_TIM_barrel_domain]	4.55e-05	1	1	1	1	1	1	1	2	0	1	1	1	1	1	0	0	0	0	7	4	1	1	1	2	2	6	4	12
PF13649.1|Methyltransf_25[Methyltransferase_domain]	4.81e-05	11	13	11	12	13	10	14	15	11	15	14	13	11	11	8	8	10	10	24	24	19	18	13	28	23	30	20	20
PF07714.12|Pkinase_Tyr[Protein_tyrosine_kinase]	5.06e-05	115	120	114	114	134	99	117	145	122	149	131	117	130	93	96	98	96	97	138	141	129	120	132	112	111	97	99	103
PF13434.1|K_oxygenase[L-lysine_6-monooxygenase_(NADPH-requiring)]	8.21e-05	11	11	11	11	10	11	12	10	8	9	11	10	15	9	9	9	9	9	22	22	16	16	12	13	9	39	18	29
PF01670.11|Glyco_hydro_12[Glycosyl_hydrolase_family_12]	8.21e-05	0	0	0	0	0	0	0	0	0	0	0	0	0	0	0	0	0	0	2	1	0	0	0	0	0	5	4	1
PF06465.8|DUF1087[Domain_of_Unknown_Function_(DUF1087)]	8.21e-05	0	0	0	0	0	0	0	0	0	0	0	0	0	0	0	0	0	0	0	0	0	0	0	0	0	0	13	0
PF08531.5|Bac_rhamnosid_N[Alpha-L-rhamnosidase_N-terminal_domain]	8.21e-05	0	0	0	0	0	0	0	0	0	0	0	0	0	0	0	0	0	0	0	0	0	0	0	0	0	5	2	6
PF14686.1|fn3_3[Polysaccharide_lyase_family_4,_domain_II]	8.21e-05	0	0	0	0	0	0	0	0	0	0	0	0	0	0	0	0	0	0	1	2	0	0	0	0	0	3	3	4
PF06609.8|TRI12[Fungal_trichothecene_efflux_pump_(TRI12)]	0.00013	19	19	18	18	13	19	19	22	15	19	24	22	25	15	15	16	16	17	34	42	22	23	20	29	16	55	32	41
PF12831.2|FAD_oxidored[FAD_dependent_oxidoreductase]	0.000136	2	2	2	2	2	3	4	2	1	3	2	2	3	3	3	3	2	3	5	6	9	9	6	4	3	12	5	8
PF14310.1|Fn3-like[Fibronectin_type_III-like_domain]	0.00014	3	3	3	3	3	2	3	3	2	4	4	4	4	3	3	3	2	3	8	7	3	3	3	3	3	18	14	17
PF04616.9|Glyco_hydro_43[Glycosyl_hydrolases_family_43]	0.00014	5	5	5	5	6	4	5	2	2	4	6	4	6	1	1	1	1	1	18	11	1	1	1	1	1	16	17	17
PF08493.5|AflR[Aflatoxin_regulatory_protein]	0.00021	0	0	0	0	0	0	0	0	0	0	0	0	0	0	0	0	0	0	0	0	1	1	0	1	1	3	1	4
PF08530.5|PepX_C[X-Pro_dipeptidyl-peptidase_C-terminal_non-catalytic_domain]	0.00021	0	0	0	0	0	0	0	0	0	0	0	0	0	0	0	0	0	0	0	0	0	0	0	0	0	8	1	3
PF10022.4|DUF2264[Uncharacterized_protein_conserved_in_bacteria_(DUF2264)]	0.00021	0	0	0	0	0	0	0	0	0	0	0	0	0	0	0	0	0	0	2	2	0	0	0	0	0	2	2	4
PF10334.4|DUF2421[Protein_of_unknown_function_(DUF2421)]	0.00021	0	0	0	0	0	0	0	0	0	0	0	0	0	0	0	0	0	0	0	1	1	1	1	1	0	4	1	2
TIGR01733[AA-adenyl-dom:_amino_acid_adenylation_domain]	0.000238	5	5	5	5	5	5	6	6	5	5	5	3	4	5	4	4	4	4	7	4	7	6	6	16	15	20	14	14
PF12695.2|Abhydrolase_5[Alpha/beta_hydrolase_family]	0.000273	31	30	31	29	29	29	38	27	23	34	32	30	32	25	24	25	22	23	49	40	36	34	24	36	26	82	53	57
PF07859.8|Abhydrolase_3[alpha/beta_hydrolase_fold]	0.000303	14	14	14	15	16	20	22	14	13	20	20	17	19	18	16	16	15	17	32	25	17	17	14	24	19	53	34	43
PF02254.13|TrkA_N[TrkA-N_domain]	0.000525	0	0	0	0	0	0	0	0	0	0	0	0	0	0	0	0	0	0	1	0	2	3	0	1	1	1	2	0
PF07143.6|CrtC[Hydroxyneurosporene_synthase_(CrtC)]	0.000525	0	0	0	0	0	0	0	0	0	0	0	0	0	0	0	0	0	0	0	0	0	0	1	0	1	3	0	6
PF11160.3|DUF2945[Protein_of_unknown_function_(DUF2945)]	0.000525	0	0	0	0	0	0	0	0	0	0	0	0	0	0	0	0	0	0	2	2	0	0	1	2	1	1	1	1
PF12051.3|DUF3533[Protein_of_unknown_function_(DUF3533)]	0.000525	0	0	0	0	0	0	0	0	0	0	0	0	0	0	0	0	0	0	0	0	0	0	0	0	0	4	2	5
PF12585.3|DUF3759[Protein_of_unknown_function_(DUF3759)]	0.000525	0	0	0	0	0	0	0	0	0	0	0	0	0	0	0	0	0	0	0	0	0	0	1	1	1	6	1	1
PF12588.3|PSDC[Phophatidylserine_decarboxylase]	0.000525	0	0	0	0	0	0	0	0	0	0	0	0	0	0	0	0	0	0	1	0	0	1	0	0	0	6	2	1
PF07992.9|Pyr_redox_2[Pyridine_nucleotide-disulphide_oxidoreductase]	0.000548	20	21	21	20	20	16	23	19	15	20	21	20	22	18	16	16	17	17	31	31	20	20	20	27	23	63	37	41
PF00665.21|rve[Integrase_core_domain]	0.000553	0	0	0	0	0	0	0	0	2	0	1	0	0	0	0	1	0	0	0	0	0	0	0	3	0	0	1	14
PF07691.7|PA14[PA14_domain]	0.000553	0	0	0	0	0	0	0	0	0	1	1	1	1	0	0	0	0	0	2	2	0	0	0	0	0	4	6	4
PF00248.16|Aldo_ket_red[Aldo/keto_reductase_family]	0.000584	14	14	14	15	16	14	15	13	13	16	18	12	16	11	11	11	10	12	28	24	15	15	17	15	13	41	30	40
PF03193.11|DUF258[Protein_of_unknown_function,_DUF258]	0.000608	0	0	0	0	0	0	0	0	0	0	0	1	0	0	0	0	0	0	1	1	2	1	0	0	1	3	2	2
PF02133.10|Transp_cyt_pur[Permease_for_cytosine/purines,_uracil,_thiamine,_allantoin]	0.000619	2	2	2	2	1	2	2	2	2	4	4	4	4	5	4	4	4	4	7	4	4	5	4	7	8	15	7	11
PF00075.19|RNase_H[RNase_H]	0.000733	1	2	2	2	2	1	1	1	2	1	1	0	1	2	2	2	2	2	1	2	1	3	2	3	2	4	18	10
PF07969.6|Amidohydro_3[Amidohydrolase_family]	0.000927	1	1	1	1	0	1	3	1	1	2	3	0	3	0	0	0	0	0	3	2	2	3	1	2	2	10	5	7
PF05721.8|PhyH[Phytanoyl-CoA_dioxygenase_(PhyH)]	0.000961	3	4	3	3	4	3	4	3	3	4	3	3	4	3	2	3	1	2	3	3	5	5	5	7	4	15	10	17
PF13847.1|Methyltransf_31[Methyltransferase_domain]	0.000964	25	27	26	25	29	25	34	30	22	27	31	25	32	25	21	23	24	23	57	52	35	31	26	50	35	49	33	43
PF02129.13|Peptidase_S15[X-Pro_dipeptidyl-peptidase_(S15_family)]	0.000986	1	1	1	1	1	1	1	0	0	1	1	1	1	1	1	1	1	1	2	1	0	1	1	2	1	15	3	6
PF02102.10|Peptidase_M35[Deuterolysin_metalloprotease_(M35)_family]	0.0011	2	2	2	2	2	1	2	1	1	2	2	2	2	1	1	1	1	1	3	1	7	7	4	5	5	6	3	4
PF10337.4|DUF2422[Protein_of_unknown_function_(DUF2422)]	0.00117	0	0	0	0	0	0	0	0	0	1	1	1	1	0	0	0	0	0	1	2	1	1	1	1	1	4	2	3
TIGR00727[ISP4_OPT:_small_oligopeptide_transporter,_OPT_family]	0.00122	0	0	0	0	0	1	1	0	0	1	1	1	1	0	0	0	0	0	0	0	2	2	1	1	0	6	5	3
PF01341.12|Glyco_hydro_6[Glycosyl_hydrolases_family_6]	0.00125	0	0	0	0	0	0	0	0	0	0	0	0	0	0	0	0	0	0	3	3	0	0	0	0	0	1	1	2
PF06500.6|DUF1100[Alpha/beta_hydrolase_of_unknown_function_(DUF1100)]	0.00125	0	0	0	0	0	0	0	0	0	0	0	0	0	0	0	0	0	0	1	1	1	1	1	0	0	2	2	1
PF11954.3|DUF3471[Domain_of_unknown_function_(DUF3471)]	0.00125	0	0	0	0	0	0	0	0	0	0	0	0	0	0	0	0	0	0	1	2	0	0	3	1	1	2	0	0
PF13088.1|BNR_2[BNR_repeat-like_domain]	0.00125	0	0	0	0	0	0	0	0	0	0	0	0	0	0	0	0	0	0	0	0	0	0	0	1	1	3	2	3
TIGR00813[sss:_transporter,_solute:sodium_symporter_(SSS)_family]	0.00125	0	0	0	0	0	0	0	0	0	0	0	0	0	0	0	0	0	0	2	1	0	0	0	0	0	2	2	3
TIGR00976[/NonD:_hydrolase_CocE/NonD_family_protein]	0.00125	0	0	0	0	0	0	0	0	0	0	0	0	0	0	0	0	0	0	0	0	0	0	0	0	0	6	1	3
PF07883.6|Cupin_2[Cupin_domain]	0.00126	5	5	5	5	4	4	5	4	5	6	7	4	6	5	5	5	4	5	12	12	6	6	7	7	7	23	13	12
PF00150.13|Cellulase[Cellulase_(glycosyl_hydrolase_family_5)]	0.00148	4	4	4	4	4	4	4	3	4	4	4	4	4	3	3	3	3	3	10	11	3	3	3	3	3	15	16	15
PF01408.17|GFO_IDH_MocA[Oxidoreductase_family,_NAD-binding_Rossmann_fold]	0.00209	5	5	5	5	5	2	6	5	5	3	5	5	5	4	4	4	4	4	9	8	4	4	4	7	7	25	12	17
PF12224.3|Amidoligase_2[Putative_amidoligase_enzyme]	0.00244	0	0	0	0	0	0	0	0	0	1	3	0	0	0	0	0	0	0	1	0	3	2	2	5	3	0	0	0
PF00704.23|Glyco_hydro_18[Glycosyl_hydrolases_family_18]	0.00252	7	7	7	7	8	7	9	9	8	10	9	11	10	4	5	4	4	4	13	14	9	8	13	16	14	16	17	20
PF01946.12|Thi4[Thi4_family]	0.00305	4	4	4	4	4	5	5	3	3	2	2	3	7	4	4	4	4	4	8	8	5	6	4	6	5	18	12	10
PF00195.14|Chal_sti_synt_N[Chalcone_and_stilbene_synthases,_N-terminal_domain]	0.00305	0	0	0	0	0	0	0	0	0	0	0	0	0	0	0	0	0	0	2	0	1	1	1	1	1	2	0	0
PF01566.13|Nramp[Natural_resistance-associated_macrophage_protein]	0.00305	0	0	0	0	0	0	0	0	0	0	0	0	0	0	0	0	0	0	0	0	1	1	1	1	2	1	1	1
PF02244.11|Propep_M14[Carboxypeptidase_activation_peptide]	0.00305	0	0	0	0	0	0	0	0	0	0	0	0	0	0	0	0	0	0	0	0	2	1	2	2	2	0	0	0
PF02797.10|Chal_sti_synt_C[Chalcone_and_stilbene_synthases,_C-terminal_domain]	0.00305	0	0	0	0	0	0	0	0	0	0	0	0	0	0	0	0	0	0	2	0	1	1	1	1	1	2	0	0
PF03664.8|Glyco_hydro_62[Glycosyl_hydrolase_family_62]	0.00305	0	0	0	0	0	0	0	0	0	0	0	0	0	0	0	0	0	0	1	1	0	0	0	0	0	3	2	2
PF03707.11|MHYT[Bacterial_signalling_protein_N_terminal_repeat]	0.00305	0	0	0	0	0	0	0	0	0	0	0	0	0	0	0	0	0	0	0	1	1	1	1	1	1	1	1	1
PF04666.8|Glyco_transf_54[N-Acetylglucosaminyltransferase-IV_(GnT-IV)_conserved_region]	0.00305	0	0	0	0	0	0	0	0	0	0	0	0	0	0	0	0	0	0	0	0	0	0	1	1	2	2	0	3
PF10346.4|Con-6[Conidiation_protein_6]	0.00305	0	0	0	0	0	0	0	0	0	0	0	0	0	0	0	0	0	0	1	1	1	1	1	0	0	1	1	2
PF13229.1|Beta_helix[Right_handed_beta_helix_region]	0.00305	0	0	0	0	0	0	0	0	0	0	0	0	0	0	0	0	0	0	0	2	0	0	0	0	0	2	2	3
PF14040.1|DNase_NucA_NucB[Deoxyribonuclease_NucA/NucB]	0.00305	0	0	0	0	0	0	0	0	0	0	0	0	0	0	0	0	0	0	1	2	2	2	0	1	0	0	0	1
TIGR00376[TIGR00376:_putative_DNA_helicase]	0.00305	0	0	0	0	0	0	0	0	0	0	0	0	0	0	0	0	0	0	1	1	1	1	1	1	1	0	1	1
TIGR01840[esterase_phb:_esterase,_PHB_depolymerase_family]	0.00305	0	0	0	0	0	0	0	0	0	0	0	0	0	0	0	0	0	0	4	2	0	0	0	0	0	1	1	1
TIGR03724[arch_bud32:_Kae1-associated_kinase_Bud32]	0.00305	0	0	0	0	0	0	0	0	0	0	0	0	0	0	0	0	0	0	0	1	1	1	1	1	1	1	1	1
PF00251.15|Glyco_hydro_32N[Glycosyl_hydrolases_family_32_N-terminal_domain]	0.00316	0	0	0	0	0	0	0	0	0	0	0	0	1	0	0	0	0	0	1	0	0	0	0	0	0	3	4	3
TIGR01891[amidohydrolases:_amidohydrolase]	0.00324	1	1	1	1	1	0	1	1	1	0	1	1	0	0	0	0	0	0	1	1	2	2	1	1	0	9	4	4
PF08501.6|Shikimate_dh_N[Shikimate_dehydrogenase_substrate_binding_domain]	0.00333	1	1	1	1	1	0	1	1	1	0	1	1	1	1	1	1	1	1	4	3	2	2	2	1	1	7	7	3
PF13673.1|Acetyltransf_10[Acetyltransferase_(GNAT)_domain]	0.00389	5	5	5	6	7	6	9	8	7	10	9	6	8	6	6	6	6	6	13	7	13	13	12	10	14	21	13	12
PF00474.12|SSF[Sodium:solute_symporter_family]	0.0041	0	0	0	1	1	0	0	0	0	0	0	0	0	1	1	1	1	1	3	2	1	0	1	1	1	3	3	4
PF02798.15|GST_N[Glutathione_S-transferase,_N-terminal_domain]	0.00494	6	7	6	4	4	7	8	4	3	6	7	6	5	3	3	3	3	3	5	11	7	6	7	10	10	16	15	12
PF03881.9|Fructosamin_kin[Fructosamine_kinase]	0.00716	1	1	1	1	2	3	4	1	1	2	3	2	2	1	1	1	1	1	15	7	4	3	3	3	2	4	1	1
PF09347.5|DUF1989[Domain_of_unknown_function_(DUF1989)]	0.00743	0	0	0	0	0	0	0	0	0	0	1	0	0	0	0	0	0	0	1	1	1	1	0	1	1	2	1	1
TIGR01359[UMP_CMP_kin_fam:_UMP-CMP_kinase_family]	0.00743	0	0	0	0	1	0	0	0	0	0	0	0	0	0	0	0	0	0	1	1	1	1	1	1	1	1	1	1
PF03936.11|Terpene_synth_C[Terpene_synthase_family,_metal_binding_domain]	0.00743	0	0	0	0	0	0	0	1	0	0	0	0	0	1	1	1	1	1	4	2	1	1	0	2	2	3	0	2
PF00221.14|Lyase_aromatic[Aromatic_amino_acid_lyase]	0.00743	0	0	0	0	0	0	0	0	0	0	0	0	0	0	0	0	0	0	0	1	0	0	1	0	0	3	1	2
PF01823.14|MACPF[MAC/Perforin_domain]	0.00743	0	0	0	0	0	0	0	0	0	0	0	0	0	0	0	0	0	0	0	0	0	0	1	1	1	4	0	1
PF01828.12|Peptidase_A4[Peptidase_A4_family]	0.00743	0	0	0	0	0	0	0	0	0	0	0	0	0	0	0	0	0	0	0	0	0	0	0	0	0	3	3	2
PF02015.11|Glyco_hydro_45[Glycosyl_hydrolase_family_45]	0.00743	0	0	0	0	0	0	0	0	0	0	0	0	0	0	0	0	0	0	3	3	0	0	0	0	0	0	1	1
PF02384.11|N6_Mtase[N-6_DNA_Methylase]	0.00743	0	0	0	0	0	0	0	0	0	0	0	0	0	0	0	0	0	0	0	1	1	1	1	1	1	1	0	1
PF04299.7|FMN_bind_2[Putative_FMN-binding_domain]	0.00743	0	0	0	0	0	0	0	0	0	0	0	0	0	0	0	0	0	0	0	0	1	1	1	0	0	3	1	1
PF05050.7|Methyltransf_21[Methyltransferase_FkbM_domain]	0.00743	0	0	0	0	0	0	0	0	0	0	0	0	0	0	0	0	0	0	2	2	1	1	1	0	0	1	0	0
PF05630.6|NPP1[Necrosis_inducing_protein_(NPP1)]	0.00743	0	0	0	0	0	0	0	0	0	0	0	0	0	0	0	0	0	0	0	0	0	0	0	0	0	3	3	2
PF07632.6|DUF1593[Protein_of_unknown_function_(DUF1593)]	0.00743	0	0	0	0	0	0	0	0	0	0	0	0	0	0	0	0	0	0	0	0	0	0	0	0	0	6	0	2
PF13298.1|LigD_N[DNA_polymerase_Ligase_(LigD)]	0.00743	0	0	0	0	0	0	0	0	0	0	0	0	0	0	0	0	0	0	0	1	1	1	1	1	1	0	1	1
PF13517.1|VCBS[Repeat_domain_in_Vibrio,_Colwellia,_Bradyrhizobium_and_Shewanella]	0.00743	0	0	0	0	0	0	0	0	0	0	0	0	0	0	0	0	0	0	0	1	0	0	0	0	0	2	2	3
PF14498.1|Glyco_hyd_65N_2[Glycosyl_hydrolase_family_65,_N-terminal_domain]	0.00743	0	0	0	0	0	0	0	0	0	0	0	0	0	0	0	0	0	0	0	0	0	0	0	0	0	3	2	3
TIGR01226[phe_am_lyase:_phenylalanine_ammonia-lyase]	0.00743	0	0	0	0	0	0	0	0	0	0	0	0	0	0	0	0	0	0	0	1	0	0	1	0	0	3	1	2
PF00400.27|WD40[WD_domain,_G-beta_repeat]	0.00836	103	102	101	103	105	92	102	104	100	102	105	100	106	101	100	99	100	100	111	106	97	97	98	108	101	108	108	110
PF01557.13|FAA_hydrolase[Fumarylacetoacetate_(FAA)_hydrolase_family]	0.0118	3	3	3	3	2	2	3	3	3	4	4	3	3	3	3	3	3	3	6	5	4	4	5	3	3	16	7	13
PF13551.1|HTH_29[Winged_helix-turn_helix]	0.0119	0	0	0	0	0	0	0	0	0	0	1	0	1	0	0	0	0	0	0	1	0	1	0	1	0	1	3	4
PF00732.14|GMC_oxred_N[GMC_oxidoreductase]	0.0125	9	9	9	9	9	8	8	10	8	9	10	9	11	7	6	6	6	6	26	21	5	5	5	5	2	38	13	27
PF01301.14|Glyco_hydro_35[Glycosyl_hydrolases_family_35]	0.0125	1	1	1	1	2	1	1	0	0	1	1	0	0	0	0	0	0	0	1	3	0	0	0	0	0	8	5	4
PF01966.17|HD[HD_domain]	0.0125	0	0	0	1	0	0	1	2	1	0	0	0	0	0	0	0	0	0	3	0	2	2	2	2	0	4	2	4
PF13424.1|TPR_12[Tetratricopeptide_repeat]	0.0138	4	4	4	4	7	9	11	6	7	9	12	6	9	4	4	3	5	4	19	8	7	6	7	13	7	14	10	21
PF01593.19|Amino_oxidase[Flavin_containing_amine_oxidoreductase]	0.0166	7	7	7	7	9	7	10	7	6	6	6	6	10	6	6	6	6	6	10	9	9	10	11	9	9	27	13	19
PF03096.9|Ndr[Ndr_family]	0.017	0	0	0	0	0	0	0	0	0	0	1	0	0	0	0	0	0	0	1	2	0	0	0	0	0	1	2	3
PF07720.7|TPR_3[Tetratricopeptide_repeat]	0.017	0	0	0	0	0	0	0	0	0	0	0	0	0	1	0	0	0	0	1	0	2	1	1	1	0	1	1	1
PF01738.13|DLH[Dienelactone_hydrolase_family]	0.0179	2	2	2	2	3	4	4	3	3	4	4	3	3	3	2	3	3	3	5	6	4	3	4	5	5	14	7	10
PF00042.17|Globin[Globin]	0.0179	0	0	0	0	0	0	0	0	0	0	0	0	0	0	0	0	0	0	0	1	0	0	0	0	0	2	2	2
PF00196.14|GerE[Bacterial_regulatory_proteins,_luxR_family]	0.0179	0	0	0	0	0	0	0	0	0	0	0	0	0	0	0	0	0	0	0	0	0	0	0	0	0	0	0	7
PF01220.14|DHquinase_II[Dehydroquinase_class_II]	0.0179	0	0	0	0	0	0	0	0	0	0	0	0	0	0	0	0	0	0	1	1	0	0	0	0	0	2	2	1
PF02574.11|S-methyl_trans[Homocysteine_S-methyltransferase]	0.0179	0	0	0	0	0	0	0	0	0	0	0	0	0	0	0	0	0	0	0	0	1	1	0	1	0	1	2	1
PF03088.11|Str_synth[Strictosidine_synthase]	0.0179	0	0	0	0	0	0	0	0	0	0	0	0	0	0	0	0	0	0	1	0	0	0	0	0	0	3	1	2
PF05426.7|Alginate_lyase[Alginate_lyase]	0.0179	0	0	0	0	0	0	0	0	0	0	0	0	0	0	0	0	0	0	0	0	0	0	0	0	0	3	3	1
PF05544.6|Pro_racemase[Proline_racemase]	0.0179	0	0	0	0	0	0	0	0	0	0	0	0	0	0	0	0	0	0	0	0	0	0	0	0	0	5	1	1
PF08840.6|BAAT_C[BAAT_/_Acyl-CoA_thioester_hydrolase_C_terminal]	0.0179	0	0	0	0	0	0	0	0	0	0	0	0	0	0	0	0	0	0	1	0	0	0	1	0	0	3	2	0
PF12417.3|DUF3669[Zinc_finger_protein]	0.0179	0	0	0	0	0	0	0	0	0	0	0	0	0	0	0	0	0	0	1	1	0	0	1	1	2	1	0	0
TIGR01088[aroQ:_3-dehydroquinate_dehydratase,_type_II]	0.0179	0	0	0	0	0	0	0	0	0	0	0	0	0	0	0	0	0	0	1	1	0	0	0	0	0	2	2	1
TIGR01159[DRP1:_density-regulated_protein_DRP1]	0.0179	0	0	0	0	0	0	0	0	0	0	0	0	0	0	0	0	0	0	0	1	1	1	0	1	1	1	1	0
TIGR01197[nramp:_metal_ion_transporter,_metal_ion_(Mn2+/Fe2+)_transporter_(Nramp)_family]	0.0179	0	0	0	0	0	0	0	0	0	0	0	0	0	0	0	0	0	0	0	0	1	1	1	1	0	1	1	1
TIGR01511[ATPase-IB1_Cu:_copper-translocating_P-type_ATPase]	0.0179	0	0	0	0	0	0	0	0	0	0	0	0	0	0	0	0	0	0	0	1	1	1	1	1	1	0	1	0
TIGR01531[glyc_debranch:_glycogen_debranching_enzyme]	0.0179	0	0	0	0	0	0	0	0	0	0	0	0	0	0	0	0	0	0	0	1	1	1	0	1	1	1	0	1
TIGR02690[resist_ArsH:_arsenical_resistance_protein_ArsH]	0.0179	0	0	0	0	0	0	0	0	0	0	0	0	0	0	0	0	0	0	1	0	0	0	0	1	0	1	3	1
PF00664.18|ABC_membrane[ABC_transporter_transmembrane_region]	0.0198	16	15	15	15	14	14	15	14	13	14	14	16	14	12	12	12	12	12	16	20	18	17	15	25	20	41	24	24
PF06094.7|AIG2[AIG2-like_family]	0.0231	1	1	1	1	1	1	2	1	0	3	2	2	1	2	2	1	2	2	5	5	3	3	5	2	3	5	2	3
PF00076.17|RRM_1[RNA_recognition_motif._(a.k.a._RRM,_RBD,_or_RNP_domain)]	0.0243	64	63	60	61	62	46	62	63	59	55	64	57	62	64	63	64	65	64	62	61	61	62	55	61	59	61	65	67
PF11327.3|DUF3129[Protein_of_unknown_function_(DUF3129)]	0.0244	0	0	0	0	0	0	0	0	0	1	1	0	0	0	0	0	0	0	0	2	2	2	2	0	0	1	1	0
PF04479.8|RTA1[RTA1_like_protein]	0.0251	9	9	9	9	9	8	9	8	7	9	9	7	9	5	4	4	5	5	10	14	7	8	9	11	10	23	21	18
TIGR03429[arom_pren_DMATS:_aromatic_prenyltransferase,_DMATS_type]	0.0266	3	3	3	3	2	3	3	2	1	1	1	1	1	0	0	0	0	0	1	3	1	1	3	6	3	7	7	7
PF01637.13|Arch_ATPase[Archaeal_ATPase]	0.0289	0	0	0	0	0	1	2	0	0	1	0	0	0	0	0	0	0	0	1	0	1	1	1	0	0	2	1	6
PF13417.1|GST_N_3[Glutathione_S-transferase,_N-terminal_domain]	0.0306	10	10	10	9	7	10	13	8	6	11	13	10	11	6	5	6	6	6	9	13	12	11	11	17	18	20	19	19
PF13489.1|Methyltransf_23[Methyltransferase_domain]	0.0334	31	33	29	32	36	31	40	40	36	41	41	35	38	36	32	33	34	33	79	60	39	39	35	53	39	61	39	58
PF03959.8|FSH1[Serine_hydrolase_(FSH1)]	0.0363	4	4	4	4	3	4	3	3	3	4	5	4	4	4	4	4	4	4	7	8	7	7	3	6	3	13	7	13
PF13508.1|Acetyltransf_7[Acetyltransferase_(GNAT)_domain]	0.0378	10	10	10	10	10	12	16	10	8	17	17	12	13	8	9	9	9	9	15	15	18	19	16	14	13	25	18	22
PF13602.1|ADH_zinc_N_2[Zinc-binding_dehydrogenase]	0.0395	12	12	11	12	11	11	15	14	12	14	14	11	12	13	13	13	13	13	26	23	13	11	13	18	12	37	17	28
PF01487.10|DHquinase_I[Type_I_3-dehydroquinase]	0.0403	1	1	1	1	1	0	1	1	1	0	1	1	1	1	1	1	1	1	3	3	2	2	2	1	1	5	5	3
PF00271.26|Helicase_C[Helicase_conserved_C-terminal_domain]	0.0412	69	71	70	70	74	63	72	72	83	69	72	70	73	66	67	66	67	67	71	76	71	68	66	74	67	75	78	68
PF05199.8|GMC_oxred_C[GMC_oxidoreductase]	0.0416	8	9	8	9	8	9	8	10	9	9	9	9	11	7	7	8	8	7	26	20	5	5	4	5	3	34	14	26
_putative_necrosis-inducing_factor]	0.0416	0	0	0	0	0	0	0	0	0	0	0	0	0	0	0	0	0	0	2	0	0	0	0	0	2	0	0	2
PF00017.19|SH2[SH2_domain]	0.0416	0	0	0	0	0	0	0	0	0	0	0	0	0	0	0	0	0	0	0	1	1	1	1	0	0	1	1	0
PF00984.14|UDPG_MGDP_dh[UDP-glucose/GDP-mannose_dehydrogenase_family,_central_domain]	0.0416	0	0	0	0	0	0	0	0	0	0	0	0	0	0	0	0	0	0	1	0	0	0	0	0	0	3	2	0
PF01869.15|BcrAD_BadFG[BadF/BadG/BcrA/BcrD_ATPase_family]	0.0416	0	0	0	0	0	0	0	0	0	0	0	0	0	0	0	0	0	0	1	1	0	0	0	1	0	1	1	1
PF02156.10|Glyco_hydro_26[Glycosyl_hydrolase_family_26]	0.0416	0	0	0	0	0	0	0	0	0	0	0	0	0	0	0	0	0	0	1	1	0	0	0	0	0	1	0	3
PF02187.12|GAS2[Growth-Arrest-Specific_Protein_2_Domain]	0.0416	0	0	0	0	0	0	0	0	0	0	0	0	0	0	0	0	0	0	0	0	1	1	1	0	0	1	1	1
PF02464.12|CinA[Competence-damaged_protein]	0.0416	0	0	0	0	0	0	0	0	0	0	0	0	0	0	0	0	0	0	1	0	0	0	2	0	0	1	1	1
PF02698.12|DUF218[DUF218_domain]	0.0416	0	0	0	0	0	0	0	0	0	0	0	0	0	0	0	0	0	0	0	0	0	0	0	0	0	2	2	2
PF02929.12|Bgal_small_N[Beta_galactosidase_small_chain]	0.0416	0	0	0	0	0	0	0	0	0	0	0	0	0	0	0	0	0	0	1	1	0	0	0	0	0	1	1	2
PF03537.8|Glyco_hydro_114[Glycoside-hydrolase_family_GH114]	0.0416	0	0	0	0	0	0	0	0	0	0	0	0	0	0	0	0	0	0	1	1	0	0	0	0	0	1	1	2
PF03720.10|UDPG_MGDP_dh_C[UDP-glucose/GDP-mannose_dehydrogenase_family,_UDP_binding_domain]	0.0416	0	0	0	0	0	0	0	0	0	0	0	0	0	0	0	0	0	0	1	0	0	0	0	0	0	3	2	0
PF05042.8|Caleosin[Caleosin_related_protein]	0.0416	0	0	0	0	0	0	0	0	0	0	0	0	0	0	0	0	0	0	1	1	0	0	1	0	0	1	1	1
PF06041.6|DUF924[Bacterial_protein_of_unknown_function_(DUF924)]	0.0416	0	0	0	0	0	0	0	0	0	0	0	0	0	0	0	0	0	0	0	1	0	0	0	1	1	1	1	1
PF06314.6|ADC[Acetoacetate_decarboxylase_(ADC)]	0.0416	0	0	0	0	0	0	0	0	0	0	0	0	0	0	0	0	0	0	0	0	0	0	0	0	0	4	1	1
PF07745.8|Glyco_hydro_53[Glycosyl_hydrolase_family_53]	0.0416	0	0	0	0	0	0	0	0	0	0	0	0	0	0	0	0	0	0	1	1	0	0	0	0	0	2	1	1
PF08541.5|ACP_syn_III_C[3-Oxoacyl-[acyl-carrier-protein_(ACP)]_synthase_III_C_terminal]	0.0416	0	0	0	0	0	0	0	0	0	0	0	0	0	0	0	0	0	0	2	0	0	0	0	1	1	2	0	0
PF08943.5|CsiD[CsiD]	0.0416	0	0	0	0	0	0	0	0	0	0	0	0	0	0	0	0	0	0	0	0	1	1	1	0	0	3	0	0
PF08982.6|DUF1857[Domain_of_unknown_function_(DUF1857)]	0.0416	0	0	0	0	0	0	0	0	0	0	0	0	0	0	0	0	0	0	0	2	1	1	0	0	0	1	1	0
PF11781.3|RRN7[RNA_polymerase_I-specific_transcription_initiation_factor_Rrn7]	0.0416	0	0	0	0	0	0	0	0	0	0	0	0	0	0	0	0	0	0	1	0	1	0	0	1	1	0	1	1
PF14099.1|Polysacc_lyase[Polysaccharide_lyase]	0.0416	0	0	0	0	0	0	0	0	0	0	0	0	0	0	0	0	0	0	0	1	0	0	0	0	0	2	1	2
PF14856.1|Hce2[Pathogen_effector	0.0416	0	0	0	0	0	0	0	0	0	0	0	0	0	0	0	0	0	0	2	0	0	0	0	0	2	0	0	2
TIGR00956[3a01205:_pleiotropic_drug_resistance_family_protein]	0.0416	0	0	0	0	0	0	0	0	0	0	0	0	0	0	0	0	0	0	0	1	1	1	0	1	0	0	2	0
TIGR01430[aden_deam:_adenosine_deaminase]	0.0416	0	0	0	0	0	0	0	0	0	0	0	0	0	0	0	0	0	0	0	0	0	0	0	0	0	4	1	1
PF02666.10|PS_Dcarbxylase[Phosphatidylserine_decarboxylase]	0.0426	2	2	2	2	2	1	2	2	2	2	2	2	2	2	2	2	2	2	5	3	6	5	3	2	2	9	5	5
PF03067.10|Chitin_bind_3[Chitin_binding_domain]	0.0427	0	0	0	0	0	0	0	1	0	0	0	0	1	0	0	0	0	0	3	2	0	0	0	0	0	2	2	4
PF05899.7|Cupin_3[Protein_of_unknown_function_(DUF861)]	0.0476	0	0	0	0	0	0	0	0	0	1	1	1	1	0	0	0	0	0	3	0	1	1	1	0	0	4	1	1

## Sheet: Table S2_GO
Table S2. Gene ontology enrichment analysis
GO term categories significantly enriched (q-value < 0.05) in Ajellomycetaceae dimorphic fungi
GO id	Name	Q-value
GO:0015074	DNA_integration	0.0069
GO:0003700	sequence-specific_DNA_binding_transcription_factor_activity	2.2e-26
GO:0001071	nucleic_acid_binding_transcription_factor_activity	2.2e-26
GO:0043565	sequence-specific_DNA_binding	2.9e-06
GO:0032993	protein-DNA_complex	0.041
GO:0000786	nucleosome	0.041
GO:0006355	regulation_of_transcription,_DNA-dependent	1.3e-22
GO:0008080	N-acetyltransferase_activity	0.0096
GO:0008270	zinc_ion_binding	2.8e-42
GO:0016410	N-acyltransferase_activity	0.017
GO:0044427	chromosomal_part	0.0017
GO:0010468	regulation_of_gene_expression	3.6e-16
GO:0051252	regulation_of_RNA_metabolic_process	2.3e-15
GO:0031323	regulation_of_cellular_metabolic_process	1.7e-16
GO:0019219	regulation_of_nucleobase,_nucleoside,_nucleotide_and_nucleic_acid_metabolic_process	6.8e-16
GO:0051171	regulation_of_nitrogen_compound_metabolic_process	6.8e-16
GO:0009889	regulation_of_biosynthetic_process	1e-15
GO:2000112	regulation_of_cellular_macromolecule_biosynthetic_process	1e-15
GO:0031326	regulation_of_cellular_biosynthetic_process	1e-15
GO:0010556	regulation_of_macromolecule_biosynthetic_process	1e-15
GO:0016407	acetyltransferase_activity	0.044
GO:0060255	regulation_of_macromolecule_metabolic_process	4.8e-16
GO:0006468	protein_phosphorylation	1.5e-09
GO:0019222	regulation_of_metabolic_process	2.9e-16
GO:0080090	regulation_of_primary_metabolic_process	4e-16
GO:0005622	intracellular	6.3e-10
GO:0005634	nucleus	2e-17
GO:0016310	phosphorylation	6.5e-09
GO:0006325	chromatin_organization	0.038
GO:0006796	phosphate_metabolic_process	2.7e-09
GO:0006793	phosphorus_metabolic_process	2.7e-09
GO:0046914	transition_metal_ion_binding	1.5e-29
GO:0051276	chromosome_organization	0.027
GO:0050794	regulation_of_cellular_process	4.2e-16
GO:0050789	regulation_of_biological_process	4.8e-16
GO:0065007	biological_regulation	5.1e-16
GO:0043412	macromolecule_modification	3.7e-10
GO:0006464	protein_modification_process	2.1e-09
GO:0043231	intracellular_membrane-bounded_organelle	2e-14
GO:0043227	membrane-bounded_organelle	2.3e-14
GO:0006259	DNA_metabolic_process	0.00062
GO:0004674	protein_serine/threonine_kinase_activity	0.0032
GO:0005515	protein_binding	1.6e-09
GO:0003677	DNA_binding	1.9e-06
GO:0003676	nucleic_acid_binding	7.1e-16
GO:0051716	cellular_response_to_stimulus	0.0047
GO:0046872	metal_ion_binding	7.7e-15
GO:0016788	hydrolase_activity,_acting_on_ester_bonds	0.0063
GO:0043169	cation_binding	3.8e-14
GO:0043167	ion_binding	3.8e-14
GO:0043226	organelle	3.7e-10
GO:0043229	intracellular_organelle	3.7e-10
GO:0050896	response_to_stimulus	0.003
GO:0004672	protein_kinase_activity	0.0072
GO:0044267	cellular_protein_metabolic_process	1.3e-06
GO:0019538	protein_metabolic_process	1.6e-08
GO:0005524	ATP_binding	1.1e-07
GO:0030554	adenyl_nucleotide_binding	1.4e-07
GO:0032559	adenyl_ribonucleotide_binding	1.6e-07
GO:0035639	purine_ribonucleoside_triphosphate_binding	7.6e-08
GO:0017076	purine_nucleotide_binding	9.5e-08
GO:0016773	phosphotransferase_activity,_alcohol_group_as_acceptor	0.014
GO:0032555	purine_ribonucleotide_binding	9.9e-08
GO:0032553	ribonucleotide_binding	9.9e-08
GO:0044260	cellular_macromolecule_metabolic_process	1.1e-07
GO:0044464	cell_part	4.1e-17
GO:0044424	intracellular_part	3.3e-09
GO:0043170	macromolecule_metabolic_process	2.5e-08
GO:0005575	cellular_component	3.6e-16
GO:0090304	nucleic_acid_metabolic_process	0.044
GO:0044237	cellular_metabolic_process	1.5e-06
GO:0006807	nitrogen_compound_metabolic_process	0.029
GO:0005488	binding	1.4e-14
GO:0044238	primary_metabolic_process	4.1e-05
GO:0000166	nucleotide_binding	0.031
GO:0009987	cellular_process	1.5e-06
GO:0008150	biological_process	1.9e-06
GO:0003824	catalytic_activity	2.9e-06
GO term categories significantly depleted (q-value < 0.05) in dimorphic fungi
GO id	Name	Q-value
GO:0004553	hydrolase_activity,_hydrolyzing_O-glycosyl_compounds	0.0019
GO:0016798	hydrolase_activity,_acting_on_glycosyl_bonds	2.8e-07
GO:0008643	carbohydrate_transport	0.017
GO:0010467	gene_expression	0.0053
GO:0016856	racemase_and_epimerase_activity,_acting_on_hydroxy_acids_and_derivatives	0.0078
GO:0018838	mandelate_racemase_activity	0.0078
GO:0023060	signal_transmission	0.00011
GO:0030570	pectate_lyase_activity	0.0078
GO:0016837	carbon-oxygen_lyase_activity,_acting_on_polysaccharides	0.0011
GO:0031176	endo-1,4-beta-xylanase_activity	0.00013
GO:0030248	cellulose_binding	5.3e-09
GO:0045493	xylan_catabolic_process	1.1e-10
GO:0010410	hemicellulose_metabolic_process	1.1e-10
GO:0010383	cell_wall_polysaccharide_metabolic_process	1.1e-10
GO:0045491	xylan_metabolic_process	1.1e-10

## Sheet: Table_S2_KEGG
Table S2. Pathway enrichment analysis
KEGG pathways significantly enriched (q-value < 0.05) in Ajellomycetaceae dimorphic fungi
#key	Qvalue
ko00600_Sphingolipid_metabolism	0.00066
ko00625_Chloroalkane_and_chloroalkene_degradation	0.00066
ko00591_Linoleic_acid_metabolism	0.00205
ko00363_Bisphenol_degradation	0.024
ko01055_Biosynthesis_of_vancomycin_group_antibiotics	0.0504
ko00650_Butanoate_metabolism	0.0828
ko00511_Other_glycan_degradation	0.0845
ko00500_Starch_and_sucrose_metabolism	0.124
ko00940_Phenylpropanoid_biosynthesis	0.124
ko00945_Stilbenoid,_diarylheptanoid_and_gingerol_biosynthesis	0.124
ko00523_Polyketide_sugar_unit_biosynthesis	0.936
ko00624_Polycyclic_aromatic_hydrocarbon_degradation	0.986
ko00364_Fluorobenzoate_degradation	0.986
