# Supplementary material for: Genome analysis reveals evolutionary mechanisms of adaptation in systemic dimorphic fungi
Source: Sci Rep. 2018 Mar 14;8:4473. doi: 10.1038/s41598-018-22816-6 (PMC5852033; doi:10.1038/s41598-018-22816-6)
Supplement: Supplementary file 4 — Table S3 [file 41598_2018_22816_MOESM4_ESM.xlsx]

## Sheet: Tabe S3 Secondary Met
Table S3. Secondary metabolite gene clusters predicted by Antismash 4.
Genome	cf_fatty_acid	cf_fatty_acid_t1pks	cf_putative	indole	indole-nrps	nrps	other	t1pks	t1pks-nrps	t3pks	t3pks-t1pks	terpene	cf_fatty_acid_nrps	indole-t1pks
Blastomyces dermatitidis ER-3	2	0	31	2	1	3	4	1	0	0	0	3	0	0
Paracoccidioides lutzii Pb01	2	0	21	0	0	4	5	3	0	0	0	3	0	0
Bblastomyces percursus BP222	2	0	5	1	1	3	4	2	0	0	0	1	0	0
Emmonsia parva UAMH130	2	0	35	2	1	3	4	2	0	0	0	5	0	0
Emmonsia crescens UAMH4076	2	0	25	0	1	2	5	0	1	0	0	3	0	0
Emergomyces pasteurianus UAMH9510	2	0	22	1	0	3	4	1	0	0	0	1	0	0
Helicocarpus griseus UAMH5409	2	0	45	1	0	4	8	16	3	1	1	7	0	0
Polytolypa hystricis UAMH7299	2	0	28	3	0	4	2	9	0	0	0	1	0	0
Coccidioides immitis RS	2	1	26	0	1	4	3	6	2	1	0	4	0	0
Uncinocarpus reesii UAMH1704	1	0	22	2	1	3	2	3	4	1	0	2	1	0
Trichophytun rubrum CBS118892	2	0	23	1	1	10	2	8	2	1	0	4	1	1
Amauroascus mutatus UAMH3576	1	0	9	0	0	2	0	3	1	1	0	1	0	0
