# Supplementary material for: Genome analysis reveals evolutionary mechanisms of adaptation in systemic dimorphic fungi
Source: Sci Rep. 2018 Mar 14;8:4473. doi: 10.1038/s41598-018-22816-6 (PMC5852033; doi:10.1038/s41598-018-22816-6)
Supplement: Supplementary file 5 — Table S4 [file 41598_2018_22816_MOESM5_ESM.xlsx]

## Sheet: TableS4
Table S4. Conservation of pathogenesis-related genes
Gene name description	B_dermatitidis_ATCC18188	B_dermatitidis_ATCC26199	B_dermatitidis_ER3	B_gilchristii_SLH14081	B_percursus_BP222	Ea_parva_UAMH139	Ea_parva_UAMH130	H_capsulatum_G186AR	H_capsulatum_WU24	Ea_crescens_UAMH3008	Ea_crescens_UAMH4076	Es_africanus_CBS136260	Es_pasteurianus_UAMH9510	P_lutzii_Pb01	P_brasiliensis_Pb03	P_brasiliensis_Pb18	P_brasiliensis_Pb300	P_brasiliensis_PbCNH	H_griseus_UAMH5409	P_hystricis_UAMH7299	C_immitis_RS	C_posadasii_Silveira	U_reesii_UAHM1704	M_gypseum_CBS118893	T_rubrum_CBS118892	A_flavus_NRRL3357	A_fumifatus_Af293	A_nidulans_FGSC_A4
L-ornithine 5-monooxygenase (SID1)	BDDG_01368	BDFG_01074	BDCG_08628	BDBG_00053	ACJ73_06246	EMPG_12885	EPAG_02672	HCBG_09039	HCAG_08320	EMCG_06866	ECRG_00648	ACJ72_06194	AI78_08700	PAAG_01682	PABG_03730	PADG_00097	ACO22_03362	GX48_01892	AI79_03878	AI80_04006	CIMG_00943,CIMG_01432	CPSG_01745,CPSG_08165	UREG_01349	MGYG_00838	TERG_00698	AFLA_047190	Afu2g07680	AN5823
Catalase B (CATB)	BDDG_07833	BDFG_07613	BDCG_09416	BDBG_08680	ACJ73_08261		EPAG_04529	HCBG_08399	HCAG_07578	EMCG_09634	ECRG_07120	ACJ72_06247	AI78_06937	PAAG_01553	PABG_03611	PADG_00225	ACO22_05319	GX48_03408	AI79_01072	AI80_02945						AFLA_090690	Afu3g02270	AN9339
Catalase peroxixomal (CATP)	BDDG_01484	BDFG_02965	BDCG_07295	BDBG_07107	ACJ73_06019		EPAG_06696	HCBG_07136	HCAG_08064	EMCG_00268	ECRG_03873	ACJ72_02234	AI78_02844	PAAG_01454	PABG_01943	PADG_00324	ACO22_07355	GX48_05139	AI79_06348	AI80_05136	CIMG_04336	CPSG_09625	UREG_01586	MGYG_05107,MGYG_05911	TERG_02005,TERG_06053	AFLA_034380,AFLA_100250	Afu2g18030	AN5918
4-hydroxyphenylpyruvate dioxygenase (4-HPPD)	BDDG_02220	BDFG_02649	BDCG_08217	BDBG_03527	ACJ73_05175	EMPG_15322	EPAG_06715	HCBG_03478,HCBG_03529	HCAG_01683	EMCG_06318	ECRG_00293	ACJ72_02393	AI78_05158	PAAG_02615	PABG_03102	PADG_01636	ACO22_00018	GX48_04532	AI79_09457	AI80_00985	CIMG_01466	CPSG_01716	UREG_05130	MGYG_06892			Afu4g10620
HAD-superfamily hydrolase (HAD32)	BDDG_02759	BDFG_04702	BDCG_02143	BDBG_03749	ACJ73_00664	EMPG_17013	EPAG_01082	HCBG_05515	HCAG_08408	EMCG_05988	ECRG_07956	ACJ72_00693,ACJ72_05099	AI78_08048	PAAG_00503	PABG_06765	PADG_02181	ACO22_00349	GX48_02238	AI79_03341	AI80_09049	CIMG_05955	CPSG_06942	UREG_04400	MGYG_03765	TERG_04113	AFLA_062100	Afu5g08270	AN7710
Glyceraldehyde-3-phosphate dehydrogenase (GAPDH)	BDDG_04088	BDFG_03321	BDCG_06957	BDBG_07959	ACJ73_09568	EMPG_12083	EPAG_04028	HCBG_05811	HCAG_04910		ECRG_00936	ACJ72_08704	AI78_05980	PAAG_08468	PABG_00022	PADG_02411	ACO22_06752	GX48_01251	AI79_06718	AI80_03383	CIMG_06404	CPSG_00670	UREG_04000	MGYG_04068	TERG_04402	AFLA_025100	Afu5g01970	AN8041
Ureidoglycolate hydrolase (UGH)	BDDG_06434	BDFG_01715	BDCG_08041	BDBG_04271	ACJ73_01806	EMPG_13411	EPAG_07529	HCBG_01835	HCAG_02757	EMCG_07642	ECRG_01950	ACJ72_03923	AI78_04820	PAAG_04751	PABG_00102	PADG_02493	ACO22_00309	GX48_01336	AI79_08737	AI80_07958	CIMG_02178	CPSG_00027		MGYG_05106	TERG_02004	AFLA_079450	Afu8g04760	AN1480
Cu Zu superoxide dismutase (SOD3)	BDDG_11668	BDFG_01204	BDCG_08481	BDBG_00205			EPAG_08062	HCBG_03650	HCAG_09094	EMCG_08628	ECRG_03624		AI78_02298	PAAG_02971	PABG_00431	PADG_02842	ACO22_06913	GX48_06242	AI79_06884	AI80_09877	CIMG_06994	CPSG_01055	UREG_05866	MGYG_04560	TERG_08969	AFLA_068080	Afu1g11640	AN1131
Tubulin beta chain (TUB)	BDDG_01164	BDFG_01238	BDCG_08443	BDBG_00240	ACJ73_09189	EMPG_17160	EPAG_05296	HCBG_03593	HCAG_20628	EMCG_01012	ECRG_02425	ACJ72_06662	AI78_00964	PAAG_03031	PABG_00486	PADG_02900	ACO22_02080	GX48_05545	AI79_07916	AI80_07272	CIMG_06928	CPSG_09586	UREG_05920	MGYG_04492	TERG_07904	AFLA_051840,AFLA_068620	Afu1g10910,Afu7g00250	AN1182,AN6838
Ornithine decarboxylase (ODC)	BDDG_02491	BDFG_05009	BDCG_03169	BDBG_02390	ACJ73_03080	EMPG_13511	EPAG_00118	HCBG_07023	HCAG_10987	EMCG_02493	ECRG_04125	ACJ72_07119	AI78_00139	PAAG_03153	PABG_00600	PADG_03032	ACO22_03139	GX48_03555	AI79_02895	AI80_01506	CIMG_08778	CPSG_05511	UREG_02767	MGYG_08344	TERG_05558	AFLA_111800	Afu4g08010	AN3846
Alpha-1,3-glucan synthase (AGS1)	BDDG_06674,BDDG_06677	BDFG_06422,BDFG_06423	BDCG_06432,BDCG_06433	BDBG_00593,BDBG_00595	ACJ73_03943,ACJ73_05771	EMPG_11817,EMPG_11818	EPAG_05531,EPAG_07994	HCBG_04269,HCBG_04272	HCAG_21846,HCAG_21847	EMCG_06767,EMCG_06768	ECRG_01269,ECRG_01270	ACJ72_04082,ACJ72_04409	AI78_06763,AI78_06864	PAAG_03296,PAAG_03297	PABG_00726,PABG_11179	PADG_03169	ACO22_01206,ACO22_06603	GX48_02370,GX48_02371	AI79_05162,AI79_07020	AI80_00231	CIMG_13255,CIMG_13256	CPSG_08350,CPSG_08352	UREG_02456	MGYG_02937	TERG_04753	AFLA_023460,AFLA_116810,AFLA_134090,AFLA_134100	Afu1g15440,Afu2g11260,Afu2g11270,Afu3g00910	AN3307,AN5885,AN5886
1,3-beta-glucanosyltransferase (GEL1)	BDDG_05465	BDFG_06887	BDCG_06295	BDBG_00734	ACJ73_05962	EMPG_10573	EPAG_03287	HCBG_04392	HCAG_21884	EMCG_05676	ECRG_01368	ACJ72_00778	AI78_03477	PAAG_03782	PABG_00831	PADG_03286	ACO22_07058	GX48_08141	AI79_09087	AI80_00643	CIMG_00181	CPSG_04907	UREG_00286	MGYG_00763	TERG_00625	AFLA_058480	Afu2g01170	AN7657
Alternative oxidase (AOX)	BDDG_00709	BDFG_00448	BDCG_02758	BDBG_05496	ACJ73_03537	EMPG_14454	EPAG_03066	HCBG_00916	HCAG_03721	EMCG_09506	ECRG_07737	ACJ72_06985	AI78_04302	PAAG_01078	PABG_01661	PADG_03747	ACO22_00720	GX48_04113	AI79_06543	AI80_09651	CIMG_01051	CPSG_02157	UREG_00996	MGYG_02073	TERG_03339	AFLA_038370	Afu2g05060	AN2099
Urease (URE)	BDDG_02104	BDFG_09178	BDCG_02884	BDBG_05363	ACJ73_08299	EMPG_14576	EPAG_04288	HCBG_00793	HCAG_03597	EMCG_06492	ECRG_07617	ACJ72_07229	AI78_02216	PAAG_00954	PABG_01291	PADG_03871	ACO22_03285	GX48_03164	AI79_00142	AI80_09127	CIMG_04935	CPSG_08438	UREG_06617	MGYG_07437	TERG_05791	AFLA_029380	Afu1g04560	AN10079
cAMP-independent regulatory protein pac2 (RYP1)	BDDG_06548	BDFG_03594	BDCG_05286	BDBG_07709	ACJ73_06478	EMPG_09919	EPAG_02253	HCBG_08660	HCAG_08258	EMCG_06216	ECRG_04997	ACJ72_04910	AI78_03154	PAAG_11652	PABG_06919	PADG_06243	ACO22_07476	GX48_03947	AI79_07008	AI80_08713	CIMG_02671	CPSG_00528	UREG_03089	MGYG_06475		AFLA_055650	Afu6g04490	AN6578
Urease accessory protein (UREG)	BDDG_00764	BDFG_00499	BDCG_02702	BDBG_05551	ACJ73_07126	EMPG_15724	EPAG_03116	HCBG_00970	HCAG_03775	EMCG_09076	ECRG_00418	ACJ72_01420	AI78_02019	PAAG_06237	PABG_05255	PADG_07010	ACO22_02473	GX48_02104	AI79_04052	AI80_02462	CIMG_05165	CPSG_06145	UREG_06435	MGYG_02250	TERG_03500	AFLA_135820	Afu2g12900	AN0232
Cu Zu superoxide dismutase (SOD1)	BDDG_04494	BDFG_05945	BDCG_04245	BDBG_01238	ACJ73_04849	EMPG_10364	EPAG_03215	HCBG_06622	HCAG_00642	EMCG_00876	ECRG_00500		AI78_00718	PAAG_04164	PABG_03954	PADG_07418	ACO22_02558	GX48_08434	AI79_07133	AI80_03834	CIMG_06677	CPSG_07243	UREG_03766	MGYG_03995	TERG_04335	AFLA_099000	Afu5g09240	AN0241
bZIP transcription factor (HAPX)	BDDG_04977	BDFG_04516	BDCG_04337	BDBG_01314	ACJ73_03236	EMPG_16327	EPAG_01884	HCBG_06549	HCAG_00574	EMCG_00050	ECRG_04937	ACJ72_01208	AI78_07264	PAAG_04257	PABG_04038	PADG_07492	ACO22_06648	GX48_02846	AI79_03952	AI80_01154	CIMG_06601	CPSG_07157	UREG_03844	MGYG_04271	TERG_07733	AFLA_006720	Afu5g03920	AN8251
Dimorphism regulator histidine kinase (DRK1)	BDDG_07191	BDFG_06743	BDCG_01834	BDBG_04761	ACJ73_04066	EMPG_10837	EPAG_08039	HCBG_00429	HCAG_04502	EMCG_04245	ECRG_07226	ACJ72_01941	AI78_08601	PAAG_05810	PABG_06372	PADG_07579	ACO22_00274	GX48_07774	AI79_04300	AI80_08337	CIMG_04512	CPSG_06352	UREG_01725	MGYG_02752	TERG_06840	AFLA_092160,AFLA_119810	Afu2g03560	AN4479
Glucan 1,3-beta-glucosidase (GP43)	BDDG_01970	BDFG_01423	BDCG_01692	BDBG_04625	ACJ73_01879	EMPG_09509	EPAG_00720	HCBG_00519	HCAG_04584	EMCG_00612	ECRG_01307	ACJ72_03191	AI78_03492	PAAG_05770	PABG_06340	PADG_07615	ACO22_00241	GX48_00197	AI79_00840	AI80_09817				MGYG_06099	TERG_06242	AFLA_028260	Afu1g03600	AN4052
Heat shock protein 90 Kda (HSP90)	BDDG_02072,BDDG_02073	BDFG_01515,BDFG_01516	BDCG_01592,BDCG_01593	BDBG_04530,BDBG_04531	ACJ73_06094,ACJ73_06095	EMPG_14012,EMPG_14013	EPAG_00802,EPAG_00803	HCBG_11162,HCBG_11163	HCAG_04686,HCAG_04687	EMCG_04542,EMCG_04543	ECRG_05743,ECRG_05744	ACJ72_07317,ACJ72_07644	AI78_02423	PAAG_05677,PAAG_05679	PABG_06248,PABG_06249	PADG_07715	ACO22_01724,ACO22_02836	GX48_00093	AI79_01261	AI80_08929,AI80_08932	CIMG_04728,CIMG_04729	CPSG_07779,CPSG_07780	UREG_01900,UREG_01901	MGYG_02881,MGYG_02882	TERG_06962,TERG_06963	AFLA_006960,AFLA_006970	Afu5g04170,Afu5g04180	AN8269,AN8270
Required for yeast phase growth 3 (RYP3)	BDDG_08932	BDFG_03937	BDCG_01918	BDBG_03983	ACJ73_06490		EPAG_03017	HCBG_05740	HCAG_03289	EMCG_01331	ECRG_05535	ACJ72_08007	AI78_05653	PAAG_06081	PABG_06575	PADG_08037	ACO22_04208	GX48_07449	AI79_05374	AI80_09735	CIMG_09962	CPSG_10062	UREG_06050	MGYG_02609	TERG_06692	AFLA_081490	Afu1g01970	AN0363
Heat shock protein 60 Kda (HSP60)	BDDG_06869	BDFG_08891	BDCG_05597	BDBG_17325	ACJ73_03191	EMPG_10041	EPAG_02586	HCBG_08832	HCAG_06961		ECRG_05763	ACJ72_04339	AI78_06995	PAAG_08059	PABG_07300	PADG_08369	ACO22_05798	GX48_07458	AI79_00289	AI80_02805	CIMG_13033	CPSG_00798	UREG_04105	MGYG_03794	TERG_04141	AFLA_045750	Afu2g09290	AN6089
Conserved hypothetical protein (P27)	BDDG_08824	BDFG_03816		BDBG_05844	ACJ73_02720,ACJ73_08255	EMPG_15555		HCBG_03137	HCAG_02166	EMCG_08532		ACJ72_00918		PAAG_08096	PABG_07332	PADG_08402	ACO22_06133	GX48_06206	AI79_10267	AI80_00352	CIMG_09829	CPSG_09770	UREG_07039
Required for yeast phase growth 2 (RYP2)	BDDG_09672	BDFG_02594	BDCG_08155	BDBG_03466	ACJ73_01019	EMPG_17690	EPAG_04879	HCBG_03443,HCBG_11661	HCAG_09802	EMCG_03062	ECRG_02658	ACJ72_01238,ACJ72_01247	AI78_08097	PAAG_02671	PABG_03151	PADG_11302	ACO22_02293	GX48_04946	AI79_05986	AI80_08022	CIMG_01530	CPSG_01642		MGYG_06837	TERG_07220	AFLA_026900,AFLA_074470	Afu4g10860	AN1959
1,3-beta-glucan synthase component GLS1 (FKS1)	BDDG_06701	BDFG_09010	BDCG_08332	BDBG_00352	ACJ73_07335	EMPG_14357	EPAG_03549	HCBG_02657	HCAG_05289	EMCG_03991	ECRG_08064	ACJ72_03079,ACJ72_07807	AI78_00363	PAAG_05071	PABG_04524	PADG_11846	ACO22_01815	GX48_02437	AI79_02653	AI80_01701	CIMG_01753	CPSG_09958	UREG_05461	MGYG_00402	TERG_01127	AFLA_052800	Afu6g12400	AN3729
Adhesin WI-1 (BAD1)	BDDG_04146	BDFG_03370	BDCG_07013	BDBG_08016	ACJ73_05671	EMPG_13949	EPAG_08273	HCBG_07624	HCAG_06370	EMCG_01195	ECRG_02071	ACJ72_04697	AI78_09012	PAAG_08980	PABG_07814	PADG_12525		GX48_08420	AI79_04851	AI80_00423			UREG_04041,UREG_07730	MGYG_05354	TERG_02242		Afu2g10130	AN5993
Siderochrome-iron transporter (SIT1)	BDDG_01636	BDFG_02839	BDCG_07156	BDBG_06965	ACJ73_05362	EMPG_16504	EPAG_05148	HCBG_08062	HCAG_08685	EMCG_01872	ECRG_03950	ACJ72_05755	AI78_00998	PAAG_06516	PABG_02063	PADG_00462	ACO22_03043	GX48_03276	AI79_01583	AI80_08504	CIMG_07855	CPSG_09899	UREG_02179	MGYG_08122	TERG_03174	AFLA_077030	Afu7g06060	AN5378
Sterol regulatory element binding protein (SRB1)	BDDG_09480	BDFG_06899	BDCG_06282	BDBG_00748	ACJ73_04888	EMPG_12548	EPAG_03301	HCBG_04402	HCAG_21887	EMCG_05688	ECRG_01355	ACJ72_00770	AI78_08150	PAAG_03792	PABG_11212	PADG_03295	ACO22_07412	GX48_05189	AI79_04471	AI80_00651	CIMG_00161	CPSG_04886	UREG_00256	MGYG_00747	TERG_00615	AFLA_058610	Afu2g01260	AN7661
C-5 sterol desaturase (ERG3)	BDDG_10078	BDFG_05514	BDCG_09153	BDBG_09413	ACJ73_02143	EMPG_14000	EPAG_06738	HCBG_09147	HCAG_06888	EMCG_04700	ECRG_08300	ACJ72_08596	AI78_07803	PAAG_03651	PABG_06972	PADG_06181	ACO22_02743	GX48_05722	AI79_03085	AI80_06433	CIMG_02610	CPSG_00459	UREG_03145		TERG_06429	AFLA_054820	Afu6g05140	AN6506
Swirm domain DNA binding protein (NIT50)	BDDG_04475	BDFG_02718	BDCG_05665	BDBG_06019	ACJ73_09117	EMPG_11537	EPAG_06725	HCBG_09198	HCAG_02038	EMCG_00922	ECRG_07648	ACJ72_03366	AI78_00004	PAAG_08436	PABG_05383	PADG_12409	ACO22_07865	GX48_05011	AI79_10246	AI80_05036	CIMG_02562	CPSG_00422	UREG_03173	MGYG_06324	TERG_06459	AFLA_022700	Afu1g07750	AN5099
