# Supplementary material for: Genome analysis reveals evolutionary mechanisms of adaptation in systemic dimorphic fungi
Source: Sci Rep. 2018 Mar 14;8:4473. doi: 10.1038/s41598-018-22816-6 (PMC5852033; doi:10.1038/s41598-018-22816-6)
Supplement: Supplementary file 6 — Table S5 [file 41598_2018_22816_MOESM6_ESM.xlsx]

## Sheet: Gene Gain Loss
Table S5. Ortholog clusters conservation analysis
	#CLUSTER ID	CLUSTER DESCRIPTION	GENOME COUNT	GENE COUNT	B_dermatitidis_ATCC18188	B_dermatitidis_ATCC26199	B_dermatitidis_ER3	B_gilchristii_SLH14081	B_percursus_BP222	Ea_parva_UAMH139	Ea_parva_UAMH130	H_capsulatum_G186AR	H_capsulatum_WU24	Ea_crescens_UAMH3008	Ea_crescens_UAMH4076	Es_africanus_CBS136260	Es_pasteurianus_UAMH9510	P_lutzii_Pb01	P_brasiliensis_Pb03	P_brasiliensis_Pb18	P_brasiliensis_Pb300	P_brasiliensis_PbCNH	H_griseus_UAMH5409	P_hystricis_UAMH7299	C_immitis_RS	C_posadasii_Silveira	U_reesii_UAHM1704	M_gypseum_CBS118893	T_rubrum_CBS118892	A_flavus_NRRL3357	A_fumifatus_Af293	A_nidulans_FGSC_A4
Gene Gain	853092725	hypothetical protein	27	28	BDDG_00936	BDFG_00660	BDCG_02536	BDBG_05716	ACJ73_09527	EMPG_17497	EPAG_06031	HCBG_01145	HCAG_03944	EMCG_00418	ECRG_03521	ACJ72_07943	AI78_01636	PAAG_00065	PABG_05098	PADG_07196	ACO22_03166	GX48_07321					UREG_01710	MGYG_08621	TERG_01533	AFLA_052240,AFLA_066900	Afu6g00200	AN7332
Gene Gain	853093406	conserved hypothetical protein	24	24	BDDG_03752	BDFG_00999	BDCG_04899	BDBG_06395	ACJ73_05149	EMPG_15288	EPAG_07369	HCBG_01414	HCAG_20761	EMCG_05968	ECRG_01777	ACJ72_06722	AI78_08165	PAAG_05387	PABG_05988	PADG_06735	ACO22_02226	GX48_00487					UREG_00404	MGYG_02043	TERG_03304
Gene Gain	853093496	O-methyltransferase	24	24	BDDG_01206	BDFG_01201	BDCG_08483	BDBG_00203	ACJ73_07801	EMPG_10266	EPAG_01400	HCBG_03652	HCAG_01840	EMCG_08631	ECRG_03620		AI78_01364	PAAG_07695	PABG_00429	PADG_02839	ACO22_00967	GX48_08397					UREG_04216	MGYG_07227	TERG_08152	AFLA_131880
Gene Gain	853093497	conserved hypothetical protein	24	24	BDDG_01822	BDFG_01985	BDCG_05897	BDBG_06723	ACJ73_03797	EMPG_11400	EPAG_00678	HCBG_07700	HCAG_01227	EMCG_04748	ECRG_02333	ACJ72_01890	AI78_01916	PAAG_05945	PABG_05715	PADG_06049	ACO22_01528	GX48_06153								AFLA_045590	Afu8g06960	AN2397
Gene Gain	853093113	AN5383_gene	23	26	BDDG_07723,BDDG_07724	BDFG_06975,BDFG_06976	BDCG_09436	BDBG_17832,BDBG_17833	ACJ73_03953	EMPG_09535	EPAG_04514	HCBG_08418	HCAG_07563	EMCG_09315	ECRG_05314	ACJ72_03149	AI78_06668	PAAG_01576	PABG_03631	PADG_00203	ACO22_03827	GX48_03382								AFLA_059580		AN5383
Gene Gain	853093337	CMGC/SRPK protein kinase	22	25	BDDG_06110	BDFG_07786		BDBG_09076	ACJ73_01620	EMPG_16024	EPAG_00824	HCBG_04369	HCAG_01757,HCAG_01806	EMCG_04356,EMCG_07494	ECRG_02768	ACJ72_00813	AI78_04962	PAAG_12492	PABG_01755	PADG_03646	ACO22_07796	GX48_08422								AFLA_090270,AFLA_090280		AN10462
Gene Gain	853093257	integral membrane protein	21	25	BDDG_06693	BDFG_06439	BDCG_06411	BDBG_00617	ACJ73_02958	EMPG_10831	EPAG_05546	HCBG_04289	HCAG_07118	EMCG_06783	ECRG_01254	ACJ72_03496,ACJ72_04628,ACJ72_05843	AI78_04011,AI78_04903	PAAG_03684	PABG_00741	PADG_03188	ACO22_02647	GX48_02389
Gene Gain	853093899	C6 transcription factor	21	21	BDDG_11565	BDFG_00034	BDCG_03497	BDBG_02066	ACJ73_04983	EMPG_11628	EPAG_01335	HCBG_05889	HCAG_05754	EMCG_02357	ECRG_05452	ACJ72_05350	AI78_00741											MGYG_04813	TERG_01713	AFLA_005520	Afu5g02800	AN8129
Gene Gain	853093909	MFS multidrug transporter	21	21	BDDG_00224	BDFG_00193	BDCG_03665	BDBG_01900		EMPG_17116	EPAG_02966	HCBG_00168	HCAG_04283	EMCG_09710	ECRG_05865	ACJ72_02718	AI78_05666	PAAG_00678	PABG_01544	PADG_04154	ACO22_04408	GX48_07034								AFLA_021780
Gene Gain	853093833	hypothetical protein	20	21	BDDG_02331	BDFG_06057	BDCG_04606	BDBG_01590	ACJ73_05727	EMPG_17059	EPAG_00432		HCAG_00307	EMCG_05864	ECRG_04245	ACJ72_01367	AI78_03062,AI78_03439	PAAG_05201	PABG_04633	PADG_05055	ACO22_07562	GX48_08221
Gene Gain	853093928	hypothetical protein	20	20	BDDG_00192	BDFG_00221	BDCG_03695	BDBG_01867	ACJ73_06718	EMPG_17501	EPAG_02937	HCBG_11105	HCAG_10454	EMCG_04373	ECRG_06688	ACJ72_02241	AI78_06444	PAAG_00710	PABG_01513	PADG_04121		GX48_08008
Gene Gain	853093962	FarB protein	20	20	BDDG_00085	BDFG_00328	BDCG_03800	BDBG_01756	ACJ73_04952		EPAG_01647	HCBG_00019	HCAG_04143	EMCG_04347	ECRG_02760	ACJ72_06732	AI78_03729	PAAG_00893	PABG_01342	PADG_03929	ACO22_00436	GX48_03222
Gene Gain	853093976	Afu8g00420_gene	20	20	BDDG_03900	BDFG_00861	BDCG_05035	BDBG_08338		EMPG_15594	EPAG_04000	HCBG_01552	HCAG_02466	EMCG_03958	ECRG_04395	ACJ72_06448	AI78_01712	PAAG_05544	PABG_05038	PADG_05700		GX48_00748									Afu8g00420
Gene Gain	853094018	hypothetical protein	20	20	BDDG_11612	BDFG_00553	BDCG_16612	BDBG_05607	ACJ73_08584	EMPG_12672	EPAG_02756	HCBG_01035	HCAG_03839	EMCG_04042	ECRG_00357	ACJ72_06897	AI78_01561											MGYG_08566	TERG_08347	AFLA_139280		AN7808
Gene Gain	853087693	conserved hypothetical protein	19	33	BDDG_09505,BDDG_13329	BDFG_06565	BDCG_00622,BDCG_17219		ACJ73_09434	EMPG_10664		HCBG_03721	HCAG_09873	EMCG_01848,EMCG_06056	ECRG_08954	ACJ72_02724,ACJ72_07758	AI78_04475,AI78_06374	PAAG_03460,PAAG_11122	PABG_11657,PABG_12279,PABG_12528	PADG_06371,PADG_11277	ACO22_07242	GX48_01566,GX48_07927
Gene Gain	853093308	MFS transporter	19	25	BDDG_01801	BDFG_01964	BDCG_05917	BDBG_06700	ACJ73_06982	EMPG_16668	EPAG_00656	HCBG_04874,HCBG_07681	HCAG_00897			ACJ72_04710	AI78_01933											MGYG_04004	TERG_01912	AFLA_106010	Afu3g02720,Afu8g00940	AN1031,AN5370
Gene Gain	853093796	Rieske domain-containing protein	19	22	BDDG_02327	BDFG_06061	BDCG_04610	BDBG_01595	ACJ73_03038	EMPG_17331	EPAG_00428	HCBG_06290	HCAG_00283	EMCG_05860	ECRG_04241	ACJ72_00001	AI78_03443													AFLA_040710,AFLA_077970,AFLA_137220	Afu3g01160,Afu8g06450	AN8656
Gene Gain	853094070	tripeptidyl peptidase	19	19	BDDG_00222	BDFG_00195	BDCG_03667	BDBG_01898		EMPG_17114		HCBG_00170	HCAG_04281	EMCG_09712	ECRG_05867	ACJ72_02716	AI78_05668	PAAG_00680	PABG_01542	PADG_04152	ACO22_04410	GX48_07032
Gene Gain	853094074	conserved hypothetical protein	19	19	BDDG_07182	BDFG_06733	BDCG_01826	BDBG_04752		EMPG_16715	EPAG_06808	HCBG_00418	HCAG_04490	EMCG_04234	ECRG_07236	ACJ72_02298		PAAG_05796	PABG_06361	PADG_07592	ACO22_00263	GX48_00220
Gene Gain	853094094	hypothetical protein	19	19	BDDG_01706	BDFG_01870	BDCG_06011	BDBG_06606	ACJ73_02484	EMPG_11350	EPAG_00566	HCBG_05224	HCAG_09670	EMCG_04219	ECRG_02615	ACJ72_04396	AI78_04303	PAAG_05834	PABG_05817	PADG_06158	ACO22_04161	GX48_02649
Gene Gain	853094099	hypothetical protein	19	19	BDDG_01536	BDFG_02919	BDCG_07242	BDBG_07058	ACJ73_03294	EMPG_14320	EPAG_02834	HCBG_07094	HCAG_11462	EMCG_05581	ECRG_03254	ACJ72_06142	AI78_07709	PAAG_01395			ACO22_00581	GX48_03085
Gene Gain	853094111	tripeptidyl peptidase	19	19	BDDG_00226	BDFG_00191	BDCG_03663	BDBG_01902		EMPG_17118		HCBG_00166	HCAG_04284	EMCG_09708	ECRG_05863	ACJ72_02720	AI78_08822	PAAG_00676	PABG_01546	PADG_04156	ACO22_04406	GX48_07036
Gene Gain	853094138	conserved hypothetical protein	19	19	BDDG_04922	BDFG_02427	BDCG_00098	BDBG_08039	ACJ73_03382	EMPG_12840	EPAG_01049	HCBG_04513	HCAG_21919	EMCG_03461	ECRG_01477	ACJ72_02303	AI78_02263													AFLA_052140	Afu3g00960	AN6423
Gene Gain	853094157	integral membrane protein	19	19	BDDG_01671	BDFG_01836	BDCG_06043	BDBG_06573	ACJ73_07116	EMPG_10463	EPAG_00536	HCBG_05144	HCAG_01113	EMCG_03903	ECRG_07801	ACJ72_07964	AI78_04594													AFLA_102370	Afu2g17760	AN10604
Gene Gain	853094176	conserved hypothetical protein	19	19	BDDG_04124	BDFG_03352	BDCG_06992	BDBG_07995	ACJ73_01233	EMPG_17668	EPAG_05739	HCBG_07601	HCAG_11012	EMCG_01174	ECRG_02091	ACJ72_04147	AI78_02166											MGYG_07226	TERG_08151	AFLA_013410
Gene Gain	853093861	hypothetical protein	18	21	BDDG_04776	BDFG_02564	BDCG_00236	BDBG_08187	ACJ73_07300	EMPG_11077	EPAG_07314	HCBG_04642	HCAG_07416	EMCG_01129	ECRG_03899	ACJ72_08489	AI78_07930,AI78_08225														Afu3g00175,Afu5g00910	AN1567,AN6476
Gene Gain	853093904	AMP-binding enzyme	18	21	BDDG_08493	BDFG_05640	BDCG_03278	BDBG_02288	ACJ73_03066	EMPG_13357	EPAG_05011	HCBG_04119	HCAG_06086	EMCG_02269	ECRG_02873	ACJ72_06730,ACJ72_08294	AI78_05662,AI78_08409													AFLA_060660,AFLA_093830	Afu1g01430
Gene Gain	853094014	hypothetical protein	18	20	BDDG_12830	BDFG_06973	BDCG_09438	BDBG_17834,BDBG_17835	ACJ73_03955	EMPG_09537	EPAG_04512	HCBG_08420	HCAG_07561	EMCG_09318,EMCG_09319	ECRG_05317		AI78_06670													AFLA_096380	Afu3g00250	AN3235
Gene Gain	853094191	conserved hypothetical protein	18	18				BDBG_06865	ACJ73_08264	EMPG_13046	EPAG_03059	HCBG_05704	HCAG_03253	EMCG_01772	ECRG_02809	ACJ72_04099	AI78_04382	PAAG_06114	PABG_06542	PADG_08004	ACO22_01716	GX48_05604
Gene Gain	853094212	conserved hypothetical protein	18	18	BDDG_02669	BDFG_06804	BDCG_02053	BDBG_03839		EMPG_10136	EPAG_02523	HCBG_05596	HCAG_08489	EMCG_05466	ECRG_05285	ACJ72_05337	AI78_08893	PAAG_00585	PABG_03534	PADG_02105		GX48_04927
Gene Gain	853094269	conserved hypothetical protein	18	18	BDDG_06038	BDFG_06470	BDCG_17624	BDBG_03406	ACJ73_05513	EMPG_17393	EPAG_03047	HCBG_05713		EMCG_01764	ECRG_02817	ACJ72_08270	AI78_04392	PAAG_06106	PABG_06550											AFLA_038920	Afu2g03190	AN11476
Gene Gain	853094163	sterol-4alpha-carboxylate 3-dehydrogenase	17	19					ACJ73_03817		EPAG_03532	HCBG_02675	HCAG_05272	EMCG_08097	ECRG_07353	ACJ72_02531	AI78_05857											MGYG_08698	TERG_02837	AFLA_091760	Afu2g17400	AN11081
Gene Gain	853093389	hypothetical protein	17	24	BDDG_04159	BDFG_03382	BDCG_07029	BDBG_09057		EMPG_12713	EPAG_00930,EPAG_01772,EPAG_07785,EPAG_08071	HCBG_07638	HCAG_06359	EMCG_01209	ECRG_06404	ACJ72_01114,ACJ72_03494,ACJ72_06714	AI78_02156,AI78_06342,AI78_07764			PADG_11631		GX48_05111
Gene Gain	853093966	salicylate hydroxylase	17	20	BDDG_08261	BDFG_09232	BDCG_01382	BDBG_09540	ACJ73_06689	EMPG_12416	EPAG_03826	HCBG_05311	HCAG_02012	EMCG_03916,EMCG_03917	ECRG_07967	ACJ72_07090,ACJ72_07091	AI78_00772															AN3227
Gene Gain	853093986	conserved hypothetical protein	17	20				BDBG_16060	ACJ73_07353	EMPG_15375	EPAG_01421			EMCG_02642	ECRG_07279	ACJ72_02037,ACJ72_05918	AI78_05907,AI78_07881	PAAG_07719	PABG_00406	PADG_02817	ACO22_00987	GX48_03507					UREG_01288			AFLA_059650	Afu3g00180	AN1650,AN6659
Gene Gain	853094153	conserved hypothetical protein	17	19	BDDG_02897	BDFG_03788	BDCG_00938	BDBG_03083	ACJ73_08235	EMPG_13320		HCBG_12264	HCAG_07382	EMCG_03695,EMCG_07939	ECRG_01444	ACJ72_03766	AI78_04490										UREG_07778			AFLA_010090,AFLA_049690
Gene Gain	853094159	hypothetical protein	17	19	BDDG_11693	BDFG_01108	BDCG_17820	BDBG_16047,BDBG_16048	ACJ73_06242	EMPG_14882	EPAG_01507	HCBG_06663	HCAG_20222,HCAG_20223	EMCG_07572	ECRG_00685	ACJ72_05027											UREG_02301			AFLA_097230
Gene Gain	853094245	ergot alkaloid biosynthetic protein A	17	18	BDDG_02095	BDFG_08074	BDCG_01569	BDBG_04508	ACJ73_01848	EMPG_10675	EPAG_06893			EMCG_03321	ECRG_05719		AI78_04571	PAAG_05656	PABG_06228	PADG_07739	ACO22_02366	GX48_00074							TERG_07755		Afu2g17970,Afu3g02640
Gene Gain	853094297	hypothetical protein	17	17	BDDG_07850	BDFG_04451	BDCG_08694	BDBG_09269	ACJ73_00098	EMPG_10059	EPAG_04689		HCAG_11355	EMCG_02564	ECRG_06896	ACJ72_00018	AI78_01825	PAAG_06328	PABG_02737	PADG_01227	ACO22_02714	GX48_05474
Gene Gain	853094348	AN1705_gene	17	17	BDDG_08621	BDFG_04780	BDCG_02403	BDBG_06806	ACJ73_09654	EMPG_14384	EPAG_07707	HCBG_05763	HCAG_03312	EMCG_09343	ECRG_07282	ACJ72_02776	AI78_07437															AN1705
Gene Gain	853094355	conserved hypothetical protein	17	17	BDDG_08735	BDFG_00761	BDCG_05138	BDBG_08233	ACJ73_03259	EMPG_15180	EPAG_03428			EMCG_02074	ECRG_00127	ACJ72_00962	AI78_02055	PAAG_02513	PABG_04996	PADG_05658	ACO22_08139	GX48_00705									Afu3g00865
Gene Gain	853094393	hypothetical protein	17	17	BDDG_11742	BDFG_01963	BDCG_17215	BDBG_17430		EMPG_16670	EPAG_00654	HCBG_07680	HCAG_01210		ECRG_02353	ACJ72_04703	AI78_01935													AFLA_038210	Afu3g02700	AN1028
Gene Gain	853092670	conserved hypothetical protein	16	28	BDDG_12205	BDFG_09006,BDFG_09007	BDCG_16825	BDBG_16244,BDBG_16245	ACJ73_01575,ACJ73_01791,ACJ73_01792,ACJ73_04303				HCAG_04650,HCAG_22304	EMCG_05555				PAAG_02810	PABG_11723,PABG_11724,PABG_11725	PADG_11323,PADG_11324,PADG_11325	ACO22_04582	GX48_03037,GX48_03038,GX48_03039									Afu3g02550	AN9015
Gene Gain	853093840	hypothetical protein	16	21	BDDG_02561	BDFG_03905	BDCG_01950	BDBG_03952	ACJ73_09839	EMPG_09901,EMPG_15739	EPAG_01396,EPAG_06367	HCBG_00143	HCAG_04306	EMCG_00650	ECRG_00705,ECRG_05566	ACJ72_02597,ACJ72_07512	AI78_03940,AI78_05264
Gene Gain	853093895	hypothetical protein	16	21	BDDG_00435,BDDG_07408	BDFG_04329,BDFG_05428	BDCG_03459,BDCG_07961	BDBG_02105,BDBG_04185	ACJ73_08216	EMPG_10093	EPAG_04314		HCAG_02824	EMCG_01817	ECRG_05219													MGYG_00042,MGYG_06684		AFLA_010130	Afu2g04560	AN2813
Gene Gain	853093927	conserved hypothetical protein	16	20		BDFG_08934		BDBG_00759	ACJ73_08689			HCBG_05190	HCAG_07544,HCAG_09816,HCAG_21651	EMCG_06912,EMCG_08192			AI78_08102	PAAG_03371	PABG_06380,PABG_07057	PADG_12123	ACO22_07150	GX48_07552							TERG_08618
Gene Gain	853093949	conserved hypothetical protein	16	20	BDDG_09784	BDFG_09373	BDCG_01562	BDBG_17128	ACJ73_03054,ACJ73_07486				HCAG_20284	EMCG_01919		ACJ72_04027	AI78_00736	PAAG_05390	PABG_01854,PABG_12253	PADG_06738,PADG_07406	ACO22_02224	GX48_00485,GX48_08411
Gene Gain	853094067	hypothetical protein	16	19	BDDG_01660	BDFG_08689	BDCG_06054	BDBG_06562	ACJ73_04791	EMPG_10452	EPAG_04944	HCBG_11942	HCAG_01104	EMCG_07476,EMCG_09629	ECRG_02599,ECRG_03357	ACJ72_07977	AI78_05137,AI78_08669
Gene Gain	853094224	hypothetical protein	16	18	BDDG_08213	BDFG_06618	BDCG_09357	BDBG_09170	ACJ73_03485	EMPG_13296	EPAG_07581	HCBG_08342	HCAG_07653	EMCG_04297	ECRG_07515	ACJ72_05940	AI78_07140
Gene Gain	853094315	viral protein TPX	16	17	BDDG_01669	BDFG_01834	BDCG_06045	BDBG_06571	ACJ73_08461	EMPG_10461	EPAG_00534	HCBG_05142	HCAG_01112	EMCG_03905	ECRG_06418,ECRG_07799	ACJ72_03220	AI78_04596
Gene Gain	853094327	hypothetical protein	16	17	BDDG_01267	BDFG_01166,BDFG_01167	BDCG_08536	BDBG_00146	ACJ73_05485	EMPG_09665	EPAG_01450	HCBG_11732	HCAG_01876	EMCG_02672	ECRG_03468		AI78_00266											MGYG_03966	TERG_04306
Gene Gain	853094359	conserved hypothetical protein	16	17	BDDG_02509	BDFG_05027	BDCG_03152	BDBG_02407	ACJ73_09400		EPAG_04401		HCAG_05236	EMCG_03870,EMCG_08419	ECRG_00964	ACJ72_05759	AI78_04399													AFLA_119130		AN11814
Gene Gain	853094379	Afu6g13740_gene	16	17	BDDG_01003		BDCG_02472	BDBG_05780	ACJ73_00495		EPAG_00823,EPAG_05919	HCBG_02128	HCAG_03022		ECRG_00712		AI78_03269											MGYG_01646	TERG_07510	AFLA_008600	Afu6g13740
Gene Gain	853094412	hypothetical protein	16	16	BDDG_00120	BDFG_00296	BDCG_03769	BDBG_01791	ACJ73_04409	EMPG_16403	EPAG_01677	HCBG_00048	HCAG_04170	EMCG_05491	ECRG_07988	ACJ72_07580	AI78_05587
Gene Gain	853094413	hypothetical protein	16	16	BDDG_01281	BDFG_01152	BDCG_08549	BDBG_00132	ACJ73_09819	EMPG_09384	EPAG_01464			EMCG_02688	ECRG_03452	ACJ72_06762	AI78_00283	PAAG_01756	PABG_03797	PADG_00022	ACO22_05192	GX48_01968
Gene Gain	853094414	hypothetical protein	16	16	BDDG_03093	BDFG_01274	BDCG_00623	BDBG_07399	ACJ73_02148	EMPG_09691	EPAG_00168	HCBG_06901	HCAG_00160	EMCG_06522	ECRG_08264	ACJ72_07030	AI78_00586
Gene Gain	853094422	hypothetical protein	16	16	BDDG_03447	BDFG_04797	BDCG_03081	BDBG_02465	ACJ73_03752	EMPG_16056	EPAG_04381	HCBG_02509	HCAG_10774	EMCG_05343	ECRG_01071	ACJ72_06362	AI78_04129
Gene Gain	853094425	hypothetical protein	16	16	BDDG_04051	BDFG_03287	BDCG_06924	BDBG_07925	ACJ73_03887	EMPG_17843	EPAG_04065	HCBG_05850	HCAG_21426	EMCG_09621	ECRG_00890	ACJ72_00230	AI78_03624
Gene Gain	853094426	hypothetical protein	16	16	BDDG_00846	BDFG_00577	BDCG_02626	BDBG_05628	ACJ73_10134	EMPG_14095	EPAG_02779	HCBG_01055	HCAG_10368	EMCG_04063	ECRG_07410	ACJ72_03788	AI78_01542
Gene Gain	853094428	hypothetical protein	16	16	BDDG_01323	BDFG_01115	BDCG_08587		ACJ73_06596	EMPG_14876	EPAG_01502	HCBG_12204	HCAG_20217	EMCG_07580	ECRG_00691			PAAG_11351	PABG_11818	PADG_00058	ACO22_03978	GX48_01935
Gene Gain	853094441	hypothetical protein	16	16	BDDG_05290	BDFG_05145	BDCG_04059	BDBG_16266	ACJ73_01713	EMPG_11013	EPAG_07497	HCBG_04848	HCAG_00873	EMCG_02920	ECRG_08428	ACJ72_04905	AI78_06200
Gene Gain	853094442	MFS monocarboxylate transporter	16	16	BDDG_05810	BDFG_05058	BDCG_09228	BDBG_08509		EMPG_13904	EPAG_06825		HCAG_10172	EMCG_01968	ECRG_08285	ACJ72_08751	AI78_04524										UREG_06398	MGYG_04759	TERG_01655
Gene Gain	853094444	hypothetical protein	16	16	BDDG_00992	BDFG_00708	BDCG_02483	BDBG_05771	ACJ73_08594	EMPG_15760	EPAG_05910	HCBG_01204	HCAG_04016	EMCG_06184	ECRG_05363	ACJ72_00725	AI78_07816
Gene Gain	853094446	hypothetical protein	16	16	BDDG_02693	BDFG_06827	BDCG_02080	BDBG_03812	ACJ73_08003	EMPG_13066	EPAG_02308	HCBG_05574	HCAG_08439	EMCG_04857	ECRG_05262	ACJ72_02952	AI78_04948
Gene Gain	853094454	hypothetical protein	16	16	BDDG_03095	BDFG_01276	BDCG_00625	BDBG_07401	ACJ73_02146	EMPG_09693	EPAG_00170	HCBG_06898	HCAG_00158	EMCG_06524	ECRG_08262	ACJ72_08501	AI78_00588
Gene Gain	853094457	hypothetical protein	16	16	BDDG_04262	BDFG_01605	BDCG_01264	BDBG_02752	ACJ73_02764	EMPG_11220	EPAG_03926	HCBG_07493	HCAG_06477	EMCG_06650	ECRG_01139	ACJ72_05241	AI78_03046															AN8145
Gene Gain	853094458	conserved hypothetical protein	16	16	BDDG_11893	BDFG_03911	BDCG_01944	BDBG_03958	ACJ73_08710	EMPG_09907	EPAG_04248			EMCG_00476	ECRG_07796	ACJ72_01682		PAAG_05983	PABG_05683	PADG_06012	ACO22_05529	GX48_07900										AN7534
Gene Gain	853094459	AN11711_gene	16	16		BDFG_05912				EMPG_13216	EPAG_01762			EMCG_05271	ECRG_01703	ACJ72_03802	AI78_01524	PAAG_04518	PABG_11924	PADG_04679	ACO22_00555	GX48_01208						MGYG_03671	TERG_03985			AN11711
Gene Gain	853094480	protein kinase subdomain-containing protein	16	16	BDDG_05989	BDFG_05249	BDCG_04265	BDBG_01255	ACJ73_03534	EMPG_17217		HCBG_01208		EMCG_00465		ACJ72_03332	AI78_03579											MGYG_07187	TERG_08121	AFLA_058100
Gene Gain	853094491	conserved hypothetical protein	16	16	BDDG_04500	BDFG_05951	BDCG_04239	BDBG_01232	ACJ73_07130	EMPG_10349		HCBG_06628	HCAG_00649	EMCG_00882	ECRG_00494	ACJ72_03057	AI78_00712													AFLA_023790
Gene Gain	853094503	conserved hypothetical protein	16	16	BDDG_07320	BDFG_08753	BDCG_01477	BDBG_09038		EMPG_10366	EPAG_02120	HCBG_00711	HCAG_03578	EMCG_05106	ECRG_06207	ACJ72_04002	AI78_07852													AFLA_089800
Gene Gain	853094507	Afu2g09480_gene	16	16	BDDG_03538	BDFG_03442	BDCG_04774	BDBG_07561		EMPG_17233	EPAG_06176	HCBG_01298	HCAG_09933	EMCG_00583	ECRG_06808													MGYG_08220		AFLA_045320	Afu2g09480
Gene Gain	853092869	conserved hypothetical protein	15	27	BDDG_07642	BDFG_04102,BDFG_07661		BDBG_01443,BDBG_07860	ACJ73_02204,ACJ73_04869			HCBG_05159,HCBG_07255	HCAG_06828,HCAG_09088,HCAG_20868,HCAG_22179	EMCG_04897,EMCG_05756		ACJ72_07659	AI78_02943	PAAG_08752		PADG_03010	ACO22_05766	GX48_03575
Gene Gain	853093386	conserved hypothetical protein	15	24		BDFG_07649,BDFG_07663	BDCG_08833,BDCG_17868,BDCG_17869	BDBG_07312,BDBG_07323		EMPG_14889	EPAG_06535	HCBG_11470	HCAG_03561,HCAG_04722,HCAG_08752,HCAG_09065	EMCG_01056		ACJ72_08839		PAAG_08748	PABG_11942	PADG_04808,PADG_11827	ACO22_06275	GX48_05932
Gene Gain	853094085	beta-N-acetylhexosaminidase	15	19	BDDG_03272	BDFG_05325,BDFG_05326	BDCG_17340,BDCG_17341	BDBG_05150	ACJ73_08564	EMPG_15957,EMPG_17269	EPAG_06950	HCBG_08552	HCAG_08855	EMCG_03365,EMCG_04783	ECRG_01882	ACJ72_04028	AI78_04840
Gene Gain	853094087	hypothetical protein	15	19	BDDG_06886,BDDG_06887	BDFG_04254,BDFG_04255	BDCG_01053,BDCG_01054	BDBG_16705,BDBG_16706	ACJ73_03853	EMPG_16985	EPAG_03892	HCBG_03914	HCAG_06672	EMCG_09010	ECRG_00108	ACJ72_01267
Gene Gain	853094281	hypothetical protein	15	17							EPAG_04315	HCBG_01904	HCAG_10113	EMCG_04422	ECRG_00277	ACJ72_06554	AI78_03081,AI78_03939,AI78_05576	PAAG_04834	PABG_00175	PADG_02574	ACO22_05866	GX48_01668
Gene Gain	853094301	hypothetical protein	15	17	BDDG_12055	BDFG_03423	BDCG_04796		ACJ73_00267,ACJ73_00268	EMPG_10857	EPAG_04408			EMCG_01084	ECRG_04060	ACJ72_07776,ACJ72_07777	AI78_05570	PAAG_12019	PABG_06065	PADG_06644	ACO22_05260	GX48_00567
Gene Gain	853094508	beta-lactamase	15	16	BDDG_08670	BDFG_03480	BDCG_04733	BDBG_07602	ACJ73_05842,ACJ73_07955	EMPG_17398	EPAG_04195			EMCG_09534	ECRG_07108	ACJ72_08672	AI78_00448											MGYG_07341	TERG_05698	AFLA_043850		AN6582
Gene Gain	853094513	hypothetical protein	15	16	BDDG_08119	BDFG_05842	BDCG_00294	BDBG_17065	ACJ73_03613	EMPG_10017	EPAG_05367			EMCG_07210	ECRG_07309	ACJ72_01816	AI78_01980											MGYG_07080	TERG_07008	AFLA_083500		AN10333,AN1583
Gene Gain	853094534	hypothetical protein	15	15	BDDG_02074	BDFG_01517	BDCG_01591	BDBG_04529	ACJ73_06093	EMPG_14011	EPAG_00804	HCBG_00605		EMCG_03303	ECRG_05738	ACJ72_04138	AI78_02422
Gene Gain	853094537	hypothetical protein	15	15	BDDG_12321	BDFG_03203	BDCG_08753	BDBG_09360	ACJ73_04846	EMPG_09302	EPAG_07147			EMCG_01614	ECRG_04452	ACJ72_05246		PAAG_12217	PABG_11611	PADG_01293	ACO22_04884	GX48_05999
Gene Gain	853094538	hypothetical protein	15	15	BDDG_00965	BDFG_00683	BDCG_02509	BDBG_05744	ACJ73_02350	EMPG_11005	EPAG_07349	HCBG_01178	HCAG_03989	EMCG_00451	ECRG_03489		AI78_05682
Gene Gain	853094541	hypothetical protein	15	15	BDDG_04860	BDFG_02487	BDCG_00156	BDBG_08099	ACJ73_10338	EMPG_09797	EPAG_00995	HCBG_04571	HCAG_11276	EMCG_03171	ECRG_00992	ACJ72_02967
Gene Gain	853094542	hypothetical protein	15	15	BDDG_05339	BDFG_03224	BDCG_08768	BDBG_07387	ACJ73_02522		EPAG_07159	HCBG_08215	HCAG_07801	EMCG_01600	ECRG_04440	ACJ72_06052	AI78_03605
Gene Gain	853094543	chitin-binding protein	15	15	BDDG_00119	BDFG_00297	BDCG_03770	BDBG_01790		EMPG_16404	EPAG_01676	HCBG_00047	HCAG_04169	EMCG_05492	ECRG_07987	ACJ72_04754	AI78_05588
Gene Gain	853094552	small GTPase RHO1	15	15	BDDG_03397	BDFG_06540	BDCG_00427	BDBG_04880	ACJ73_01265	EMPG_10560	EPAG_07851	HCBG_02302		EMCG_03563	ECRG_00870	ACJ72_05086	AI78_07098
Gene Gain	853094553	hypothetical protein	15	15	BDDG_08526	BDFG_03084	BDCG_07522	BDBG_03207	ACJ73_10030		EPAG_02321	HCBG_06187	HCAG_10914	EMCG_04902	ECRG_05128	ACJ72_03359	AI78_00176
Gene Gain	853094555	WSC domain-containing protein	15	15	BDDG_02831	BDFG_06364	BDCG_00873	BDBG_03151	ACJ73_08486	EMPG_13433	EPAG_06287	HCBG_06681	HCAG_00226	EMCG_03098	ECRG_06924	ACJ72_02649	AI78_08773
Gene Gain	853094557	ABC transporter	15	15	BDDG_00996	BDFG_00712	BDCG_02479	BDBG_05775	ACJ73_00502	EMPG_15764	EPAG_05914	HCBG_01207		EMCG_06180	ECRG_05368	ACJ72_00729	AI78_06773
Gene Gain	853094565	hypothetical protein	15	15	BDDG_01666			BDBG_06568	ACJ73_07793	EMPG_10458	EPAG_04937	HCBG_05139	HCAG_09654	EMCG_07486	ECRG_08531			PAAG_03998	PABG_01010	PADG_11608
Gene Gain	853094567	serine/threonine protein kinase	15	15	BDDG_05437	BDFG_02068	BDCG_07381			EMPG_11291	EPAG_06332	HCBG_08026	HCAG_09699	EMCG_03462	ECRG_07692	ACJ72_05941											UREG_04790	MGYG_05287	TERG_02181
Gene Gain	853094568	hypothetical protein	15	15	BDDG_01634	BDFG_02841	BDCG_07158	BDBG_06967	ACJ73_05360	EMPG_12987	EPAG_05150	HCBG_08066	HCAG_08687	EMCG_01875	ECRG_03948		AI78_01000
Gene Gain	853094569	hypothetical protein	15	15	BDDG_04238	BDFG_01585	BDCG_01244	BDBG_02775	ACJ73_00405	EMPG_12997	EPAG_04610	HCBG_07470	HCAG_11040	EMCG_06670	ECRG_01160		AI78_01359
Gene Gain	853094570	hypothetical protein	15	15	BDDG_12560	BDFG_08770		BDBG_17947	ACJ73_03747	EMPG_11754	EPAG_04259	HCBG_00760	HCAG_21405	EMCG_07784	ECRG_07878	ACJ72_00242	AI78_01084
Gene Gain	853094572	hemerythrin HHE cation binding domain-containing protein	15	15	BDDG_00135	BDFG_00279	BDCG_03753	BDBG_01807	ACJ73_08197	EMPG_12245	EPAG_01693	HCBG_00065	HCAG_04187	EMCG_05476	ECRG_06839	ACJ72_01926	AI78_01252
Gene Gain	853094060	hypothetical protein	14	19		BDFG_09346		BDBG_00685,BDBG_05987	ACJ73_01465				HCAG_11387,HCAG_20237,HCAG_20739	EMCG_04550,EMCG_09183	ECRG_03876		AI78_04442,AI78_07586	PAAG_00920	PABG_01322	PADG_03908	ACO22_00458	GX48_03200
Gene Gain	853094129	Afu2g13175_gene	14	19								HCBG_12639		EMCG_02610,EMCG_06256	ECRG_00593,ECRG_05246	ACJ72_03088,ACJ72_03091	AI78_05023,AI78_05619	PAAG_06531,PAAG_09102	PABG_11476	PADG_11100	ACO22_04805	GX48_03290									Afu2g13175
Gene Gain	853094544	hypothetical protein	14	15	BDDG_03276	BDFG_05327	BDCG_06573	BDBG_05152		EMPG_17268	EPAG_06951	HCBG_08554	HCAG_08856	EMCG_04784	ECRG_01884	ACJ72_04030,ACJ72_04031	AI78_08976
Gene Gain	853094580	hypothetical protein	14	15	BDDG_05459	BDFG_08096	BDCG_07402		ACJ73_08643	EMPG_13640			HCAG_20996	EMCG_07900	ECRG_07523	ACJ72_02741,ACJ72_04204	AI78_02702		PABG_11107
Gene Gain	853094633	hypothetical protein	14	14						EMPG_10201	EPAG_01952	HCBG_11748	HCAG_21618	EMCG_09160	ECRG_00020	ACJ72_01151	AI78_07620	PAAG_02145		PADG_00748	ACO22_01171
Gene Gain	853094651	hypothetical protein	14	14	BDDG_01543	BDFG_02914	BDCG_07237	BDBG_07051	ACJ73_04349	EMPG_12091	EPAG_02838		HCAG_08109	EMCG_05585	ECRG_03250	ACJ72_04389	AI78_06687
Gene Gain	853094652	hypothetical protein	14	14	BDDG_04031	BDFG_07258	BDCG_06906	BDBG_17690	ACJ73_05544	EMPG_10917	EPAG_04082		HCAG_04971	EMCG_05951	ECRG_07641	ACJ72_02138	AI78_02912
Gene Gain	853094653	hypothetical protein	14	14	BDDG_09483	BDFG_06895	BDCG_06286	BDBG_00743	ACJ73_02175	EMPG_12552	EPAG_03297	HCBG_04398	HCAG_07213	EMCG_05685	ECRG_01358
Gene Gain	853094657	CMGC/SRPK protein kinase	14	14	BDDG_03341	BDFG_05377	BDCG_06629	BDBG_17214		EMPG_09769	EPAG_03346	HCBG_08771		EMCG_01792	ECRG_08854	ACJ72_02778	AI78_01617												TERG_01143
Gene Gain	853094664	cytochrome c oxidase-assembly factor COX23	14	14	BDDG_00140	BDFG_00272	BDCG_16770	BDBG_16474	ACJ73_03158	EMPG_12240	EPAG_01698	HCBG_00073	HCAG_04195	EMCG_09092	ECRG_06844
Gene Gain	853094673	hypothetical protein	14	14	BDDG_08688	BDFG_03492	BDCG_04716	BDBG_07619		EMPG_13468	EPAG_04210	HCBG_01244	HCAG_02150	EMCG_08642	ECRG_06048		AI78_00428
Gene Gain	853094704	FAD binding domain-containing protein	14	14	BDDG_07717	BDFG_06971	BDCG_09440	BDBG_08705	ACJ73_03958	EMPG_09539	EPAG_04509			EMCG_09322	ECRG_05320	ACJ72_03151	AI78_06671													AFLA_066510	Afu1g17690	AN3399
Gene Gain	853094732	MFS multidrug transporter	14	14	BDDG_08740	BDFG_00765	BDCG_05134	BDBG_08237		EMPG_15184	EPAG_03425	HCBG_01651	HCAG_02569	EMCG_02070	ECRG_02231															AFLA_072980
Gene Gain	853088219	conserved hypothetical protein	13	32	BDDG_02077,BDDG_12789,BDDG_12902,BDDG_13222	BDFG_08092,BDFG_09493	BDCG_01588,BDCG_07902,BDCG_16046,BDCG_16160,BDCG_16274,BDCG_17112,BDCG_17144,BDCG_17529,BDCG_17728	BDBG_02618,BDBG_04135,BDBG_04526,BDBG_17397,BDBG_17795	ACJ73_03453	EMPG_09558				EMCG_01641,EMCG_04837	ECRG_08816		AI78_07875	PAAG_01094,PAAG_08403		PADG_11864	ACO22_07342	GX48_08329,GX48_08388
Gene Gain	853094080	hypothetical protein	13	19	BDDG_07893	BDFG_04487,BDFG_06832,BDFG_07648	BDCG_17839	BDBG_17996			EPAG_08125			EMCG_07786			AI78_08053,AI78_08520	PAAG_11069	PABG_12652		ACO22_07933	GX48_07678
Gene Gain	853094096	conserved hypothetical protein	13	19	BDDG_13140	BDFG_09193	BDCG_17220		ACJ73_05228,ACJ73_05508,ACJ73_10198					EMCG_01337	ECRG_05530		AI78_08628	PAAG_05560,PAAG_12561,PAAG_12579,PAAG_12623,PAAG_12648	PABG_05159	PADG_11382	ACO22_06795	GX48_04882
Gene Gain	853094109	hypothetical protein	13	19	BDDG_02014,BDDG_05405	BDFG_08889	BDCG_16400,BDCG_16880	BDBG_17257,BDBG_17285	ACJ73_09731	EMPG_13070	EPAG_00929	HCBG_01727,HCBG_12157	HCAG_11317				AI78_03060,AI78_08780
Gene Gain	853094484	RTA1 domain-containing protein	13	16	BDDG_08990	BDFG_04111	BDCG_07093	BDBG_09210	ACJ73_05273		EPAG_05691			EMCG_00137	ECRG_05749	ACJ72_06775	AI78_08281													AFLA_109810,AFLA_121300	Afu3g03310,Afu6g09550	AN10770,AN2798
Gene Gain	853094559	hypothetical protein	13	15	BDDG_03911	BDFG_00851	BDCG_05046	BDBG_08327	ACJ73_04151	EMPG_16962	EPAG_05253	HCBG_08518	HCAG_08828	EMCG_00468,EMCG_01368	ECRG_07786,ECRG_08758	ACJ72_03413	AI78_07106
Gene Gain	853094635	hypothetical protein	13	14								HCBG_06630	HCAG_20345			ACJ72_01552	AI78_02245	PAAG_08354	PABG_01214	PADG_04245	ACO22_02967	GX48_03357					UREG_06152
Gene Gain	853094647	hypothetical protein	13	14		BDFG_04737	BDCG_02102	BDBG_03791		EMPG_13746	EPAG_06401	HCBG_08402	HCAG_11326	EMCG_00674	ECRG_03265,ECRG_05543		AI78_07933	PAAG_07240
Gene Gain	853094661	hypothetical protein	13	14	BDDG_08899	BDFG_08339	BDCG_17026	BDBG_17621		EMPG_12786	EPAG_07047	HCBG_06383	HCAG_00412	EMCG_04950	ECRG_01744
Gene Gain	853094676	hypothetical protein	13	14	BDDG_05730	BDFG_06908	BDCG_06263	BDBG_00766	ACJ73_10375	EMPG_10159,EMPG_17179	EPAG_03308			EMCG_09096	ECRG_01347			PAAG_03800	PABG_00844	PADG_03304	ACO22_07500
Gene Gain	853094763	hypothetical protein	13	13	BDDG_03136		BDCG_00667	BDBG_07440	ACJ73_00045	EMPG_09729		HCBG_06862	HCAG_20169	EMCG_03029	ECRG_06661	ACJ72_02345	AI78_00625
Gene Gain	853094764	hypothetical protein	13	13	BDDG_08322	BDFG_04930	BDCG_08314	BDBG_03626	ACJ73_02378	EMPG_09648	EPAG_03352	HCBG_02755	HCAG_05197		ECRG_03409
Gene Gain	853094765	kelch repeat-containing protein	13	13	BDDG_05218	BDFG_02389	BDCG_06172	BDBG_00851			EPAG_02026	HCBG_05001		EMCG_00757	ECRG_03988	ACJ72_07969	AI78_00545
Gene Gain	853094772	hypothetical protein	13	13	BDDG_01716	BDFG_01879	BDCG_06002	BDBG_06615	ACJ73_04167	EMPG_17784	EPAG_00575	HCBG_05236			ECRG_02626		AI78_07462
Gene Gain	853094820	conserved hypothetical protein	13	13	BDDG_07867	BDFG_04468	BDCG_08710	BDBG_09286	ACJ73_02665	EMPG_15334	EPAG_04706			EMCG_09286	ECRG_07634	ACJ72_04649	AI78_08514													AFLA_138470
Gene Gain	853094200	hypothetical protein	12	18	BDDG_09609	BDFG_07699,BDFG_08150	BDCG_02986	BDBG_02558,BDBG_07305	ACJ73_01625,ACJ73_06855			HCBG_07268		EMCG_03194			AI78_05991,AI78_06057		PABG_03993
Gene Gain	853094204	CAMK protein kinase	12	18	BDDG_06537	BDFG_03600,BDFG_03601	BDCG_17099,BDCG_17100,BDCG_17101	BDBG_17660	ACJ73_07133,ACJ73_07134,ACJ73_07135		EPAG_02247	HCBG_05641	HCAG_21014			ACJ72_03301											UREG_05084,UREG_06599
Gene Gain	853094311	conserved hypothetical protein	12	17	BDDG_12980		BDCG_16563,BDCG_17406		ACJ73_08377	EMPG_09634			HCAG_09074	EMCG_01640,EMCG_04836	ECRG_08987	ACJ72_05877		PAAG_07128,PAAG_09031,PAAG_11448		PADG_11176	ACO22_07341,ACO22_07997	GX48_08330
Gene Gain	853094526	hypothetical protein	12	15							EPAG_06134	HCBG_07370	HCAG_06604			ACJ72_03734,ACJ72_07020,ACJ72_08355,ACJ72_08435		PAAG_07194	PABG_11556	PADG_00954	ACO22_07240	GX48_08337
Gene Gain	853094530	conserved hypothetical protein	12	15				BDBG_03896	ACJ73_06453,ACJ73_09686			HCBG_05171	HCAG_03073,HCAG_04610,HCAG_11000	EMCG_01852			AI78_06059	PAAG_00538	PABG_06795	PADG_02150	ACO22_06796	GX48_04883
Gene Gain	853094646	hypothetical protein	12	14		BDFG_04637	BDCG_02209	BDBG_08877	ACJ73_05543			HCBG_08303,HCBG_08993	HCAG_07687	EMCG_03415		ACJ72_05206	AI78_05814,AI78_06594
Gene Gain	853094759	hypothetical protein	12	13		BDFG_03603	BDCG_17102	BDBG_17659	ACJ73_07136	EMPG_17204	EPAG_02246	HCBG_05642	HCAG_21015			ACJ72_03300
Gene Gain	853094827	alpha-N-arabinofuranosidase	12	13										EMCG_02068	ECRG_02229	ACJ72_00957	AI78_02048	PAAG_11513	PABG_05001	PADG_05664	ACO22_05504	GX48_00709								AFLA_015670,AFLA_089770	Afu2g15160	AN2541
Gene Gain	853094858	hypothetical protein	12	12				BDBG_00214	ACJ73_09461	EMPG_16218	EPAG_08054	HCBG_03640	HCAG_09853	EMCG_08617	ECRG_03634	ACJ72_00253
Gene Gain	853094863	hypothetical protein	12	12			BDCG_16331		ACJ73_08760			HCBG_06475		EMCG_01780	ECRG_08849	ACJ72_06760	AI78_01369											MGYG_05245	TERG_05979
Gene Gain	853094868	hypothetical protein	12	12	BDDG_01295	BDFG_01140	BDCG_08560	BDBG_00118	ACJ73_08596		EPAG_01476	HCBG_03733				ACJ72_08012	AI78_00292
Gene Gain	853094870	hypothetical protein	12	12	BDDG_07029	BDFG_05472	BDCG_04531	BDBG_16402	ACJ73_08869			HCBG_06374	HCAG_00401	EMCG_04174	ECRG_05560
Gene Gain	853094872	hypothetical protein	12	12	BDDG_05861	BDFG_05544	BDCG_09182	BDBG_09383	ACJ73_06713			HCBG_01491	HCAG_09982						PABG_12147										TERG_08667
Gene Gain	853094875	hypothetical protein	12	12	BDDG_00971	BDFG_00688	BDCG_02503	BDBG_05750	ACJ73_05639	EMPG_17408	EPAG_07637			EMCG_00458	ECRG_03484
Gene Gain	853094878	hypothetical protein	12	12	BDDG_12253	BDFG_04595	BDCG_16929	BDBG_01395	ACJ73_05535	EMPG_09599	EPAG_03612			EMCG_03814	ECRG_01464	ACJ72_06306	AI78_02534
Gene Gain	853094887	peptidase U34	12	12	BDDG_00103	BDFG_00310	BDCG_03785	BDBG_01775	ACJ73_07269	EMPG_12480	EPAG_01658			EMCG_04331	ECRG_02745
Gene Gain	853094889	hypothetical protein	12	12	BDDG_08721	BDFG_00746	BDCG_05152	BDBG_08219		EMPG_15166	EPAG_03442	HCBG_01672	HCAG_10041	EMCG_02089	ECRG_00141
Gene Gain	853094898	hypothetical protein	12	12	BDDG_02720	BDFG_04733	BDCG_02106	BDBG_16889			EPAG_03722	HCBG_06646	HCAG_00667	EMCG_02077	ECRG_08696		AI78_04135
Gene Gain	853094899	hypothetical protein	12	12	BDDG_12729	BDFG_06744	BDCG_16435	BDBG_17178	ACJ73_04064	EMPG_16856	EPAG_05605	HCBG_00431		EMCG_04247		ACJ72_01938
Gene Gain	853094901	hypothetical protein	12	12	BDDG_00743	BDFG_00480	BDCG_02723	BDBG_05530		EMPG_14239		HCBG_00951	HCAG_10346	EMCG_09224	ECRG_00437														TERG_03512
Gene Gain	853094904	hypothetical protein	12	12	BDDG_12900	BDFG_06616				EMPG_13294	EPAG_07583	HCBG_08340	HCAG_07655	EMCG_04299	ECRG_07517														TERG_07758
Gene Gain	853094909	60S ribosomal protein L37	12	12			BDCG_06258	BDBG_00771			EPAG_03313		HCAG_07232	EMCG_09101	ECRG_01342	ACJ72_00164	AI78_06727	PAAG_03806														AN4787
Gene Gain	853094910	hypothetical protein	12	12								HCBG_04996	HCAG_01000	EMCG_08373	ECRG_06038	ACJ72_08440	AI78_04579											MGYG_02467	TERG_03705			AN10811
Gene Gain	853094914	MFS drug efflux transporter	12	12	BDDG_09073	BDFG_07285	BDCG_07859	BDBG_04094		EMPG_17906	EPAG_06237			EMCG_08292	ECRG_03120		AI78_00844											MGYG_02588			Afu3g15250	AN11821
Gene Gain	853094915	hypothetical protein	12	12					ACJ73_02584	EMPG_14115	EPAG_00468	HCBG_06340	HCAG_00343			ACJ72_02120	AI78_04503														Afu2g17860	AN2553
Gene Gain	853094919	conserved hypothetical protein	12	12	BDDG_08117	BDFG_05840	BDCG_00295	BDBG_04826	ACJ73_03614	EMPG_10016	EPAG_05368			EMCG_07209	ECRG_07308	ACJ72_01815	AI78_01982													AFLA_122360
Gene Gain	853094922	conserved hypothetical protein	12	12	BDDG_03987	BDFG_00782	BDCG_05115	BDBG_08256		EMPG_13249	EPAG_03408		HCAG_10035	EMCG_02050	ECRG_02213	ACJ72_00102	AI78_04765													AFLA_128410
Gene Gain	853094126	hypothetical protein	11	19		BDFG_07714			ACJ73_03243,ACJ73_05976,ACJ73_07443				HCAG_20977,HCAG_21010,HCAG_21369,HCAG_21966,HCAG_22049,HCAG_22395				AI78_07989,AI78_07990		PABG_11637	PADG_01415	ACO22_03961	GX48_02506									Afu6g09300
Gene Gain	853094209	conserved hypothetical protein	11	18	BDDG_07643		BDCG_07081	BDBG_07861	ACJ73_03985,ACJ73_09565,ACJ73_10040				HCAG_03798,HCAG_21216,HCAG_22411	EMCG_05633	ECRG_00609		AI78_07953	PAAG_04145,PAAG_08751
Gene Gain	853094582	hypothetical protein	11	15					ACJ73_04757	EMPG_15738	EPAG_01395	HCBG_03065,HCBG_07223		EMCG_03868	ECRG_03228	ACJ72_05176	AI78_04393															AN0402,AN3403
Gene Gain	853094741	serine/threonine protein kinase	11	13					ACJ73_04283,ACJ73_04633,ACJ73_08142		EPAG_06723	HCBG_08122		EMCG_08145	ECRG_00806	ACJ72_05790	AI78_05087											MGYG_08490
Gene Gain	853094769	hypothetical protein	11	13	BDDG_09679	BDFG_03048,BDFG_03049	BDCG_02345	BDBG_06861,BDBG_17509			EPAG_03056	HCBG_12037	HCAG_03255		ECRG_02811		AI78_04385
Gene Gain	853094842	hypothetical protein	11	12					ACJ73_10187	EMPG_15219	EPAG_04111	HCBG_04156	HCAG_06057	EMCG_06409,EMCG_06410	ECRG_00236		AI78_03348
Gene Gain	853094866	hypothetical protein	11	12		BDFG_07697			ACJ73_08431				HCAG_09487,HCAG_21590	EMCG_03620				PAAG_05319	PABG_06051	PADG_06661	ACO22_07971	GX48_00549							TERG_01537
Gene Gain	853094882	hypothetical protein	11	12	BDDG_00108	BDFG_00306	BDCG_16774,BDCG_16775	BDBG_01780	ACJ73_04560	EMPG_12487	EPAG_01665			EMCG_05503	ECRG_08322	ACJ72_07246	AI78_05854
Gene Gain	853094893	hypothetical protein	11	12	BDDG_05106	BDFG_02289	BDCG_06066	BDBG_06553			EPAG_04951			EMCG_03987	ECRG_02592,ECRG_08060	ACJ72_03831	AI78_08236
Gene Gain	853094937	conserved hypothetical protein	11	12						EMPG_13457	EPAG_08088	HCBG_06593	HCAG_00615			ACJ72_00450	AI78_05824										UREG_02512			AFLA_024800,AFLA_116640
Gene Gain	853094973	hypothetical protein	11	11					ACJ73_09843	EMPG_10076	EPAG_01747	HCBG_00404	HCAG_04480	EMCG_04096	ECRG_05100	ACJ72_06819
Gene Gain	853094976	hypothetical protein	11	11						EMPG_17650	EPAG_02701			EMCG_06834	ECRG_03205	ACJ72_02623	AI78_08579	PAAG_11333	PABG_03701	PADG_00124	ACO22_06705	GX48_06491
Gene Gain	853094977	hypothetical protein	11	11						EMPG_10281	EPAG_02626	HCBG_05404	HCAG_11577	EMCG_05728	ECRG_08719	ACJ72_01074	AI78_07344
Gene Gain	853095004	hypothetical protein	11	11	BDDG_02594	BDFG_03876	BDCG_01977	BDBG_03926	ACJ73_09692		EPAG_07910			EMCG_08743	ECRG_00942
Gene Gain	853095006	hypothetical protein	11	11	BDDG_11746		BDCG_17213	BDBG_17436			EPAG_02158			EMCG_02285		ACJ72_04202		PAAG_05981	PABG_05684	PADG_12026	ACO22_05530	GX48_07901
Gene Gain	853095010	glycosyl transferase family 17 protein	11	11	BDDG_01673	BDFG_01838	BDCG_06041	BDBG_06575	ACJ73_01690	EMPG_10465	EPAG_00538			EMCG_03901	ECRG_07803	ACJ72_05604	AI78_04592
Gene Gain	853095013	hypothetical protein	11	11	BDDG_05707		BDCG_06243	BDBG_00785	ACJ73_01736		EPAG_03325	HCBG_04435		EMCG_00696	ECRG_06912	ACJ72_08124
Gene Gain	853095014	hypothetical protein	11	11	BDDG_01672	BDFG_01837	BDCG_06042	BDBG_06574	ACJ73_07114	EMPG_10464	EPAG_00537			EMCG_03902	ECRG_07802	ACJ72_05605	AI78_04593
Gene Gain	853095018	dgpfaetke family protein	11	11	BDDG_01895	BDFG_02052	BDCG_05830	BDBG_06795	ACJ73_09230	EMPG_12017	EPAG_02193		HCAG_01291
Gene Gain	853095019	DNA-directed RNA polymerase II subunit RPB1	11	11	BDDG_00973	BDFG_00690	BDCG_02501	BDBG_05753	ACJ73_08702	EMPG_17680	EPAG_07640			EMCG_00460	ECRG_03482	ACJ72_03547	AI78_06777
Gene Gain	853095022	hypothetical protein	11	11	BDDG_03277	BDFG_05329	BDCG_06574	BDBG_05153	ACJ73_09684	EMPG_14120	EPAG_06952	HCBG_08555	HCAG_11648
Gene Gain	853095034	conserved hypothetical protein	11	11							EPAG_03849	HCBG_06297				ACJ72_05262											UREG_00266	MGYG_04014	TERG_04346		Afu4g14040	AN2646
Gene Gain	853095037	acetyltransferase	11	11	BDDG_08696	BDFG_03500	BDCG_04708	BDBG_07626		EMPG_13473	EPAG_04215			EMCG_06878	ECRG_06054		AI78_00423													AFLA_122140		AN1621
Gene Gain	853095039	alpha-N-acetylglucosaminidase	11	11	BDDG_08546	BDFG_03065	BDCG_07502	BDBG_03188	ACJ73_09569	EMPG_09412	EPAG_06381					ACJ72_04119	AI78_05642													AFLA_116860	Afu2g09410
Gene Gain	853095049	AN11378_gene	11	11	BDDG_03715	BDFG_07036	BDCG_05521	BDBG_05943				HCBG_03288	HCAG_03346					PAAG_02832												AFLA_065440		AN11378
Gene Gain	853095051	hypothetical protein	11	11						EMPG_16800		HCBG_07438	HCAG_06529	EMCG_08395				PAAG_08311	PABG_01177	PADG_04291	ACO22_07764	GX48_03314								AFLA_062890
Gene Gain	853095066	conserved hypothetical protein	11	11							EPAG_03850	HCBG_06298				ACJ72_05264											UREG_00267	MGYG_04015	TERG_08811	AFLA_011130	Afu4g14050	AN2647
Gene Gain	853095080	AN0518_gene	11	11	BDDG_05896	BDFG_09230	BDCG_17402	BDBG_08636	ACJ73_01553	EMPG_11646	EPAG_05522			EMCG_02882	ECRG_02037															AFLA_040990		AN0518
Gene Gain	853095084	conserved hypothetical protein	11	11				BDBG_06866	ACJ73_08265	EMPG_13045	EPAG_03060		HCAG_03252	EMCG_01773	ECRG_02808															AFLA_022080
Gene Gain	853095093	conserved hypothetical protein	11	11	BDDG_06291	BDFG_02174	BDCG_00831	BDBG_06229	ACJ73_05999	EMPG_13777	EPAG_07408			EMCG_04804	ECRG_06392		AI78_04019													AFLA_075470
Gene Gain	853094334	hypothetical protein	10	17	BDDG_11738	BDFG_01939,BDFG_03829,BDFG_09087	BDCG_05939,BDCG_16684	BDBG_17425	ACJ73_03217	EMPG_12418	EPAG_08331		HCAG_21600,HCAG_22332	EMCG_01260,EMCG_07297,EMCG_09137,EMCG_09546	ECRG_03354
Gene Gain	853094407	hypothetical protein	10	16			BDCG_08836	BDBG_17366	ACJ73_01455,ACJ73_01628,ACJ73_07238,ACJ73_09971			HCBG_07273	HCAG_11526,HCAG_21822,HCAG_22024				AI78_09022		PABG_03999	PADG_07404
Gene Gain	853094760	hypothetical protein	10	13		BDFG_05407	BDCG_04111	BDBG_01103	ACJ73_08143,ACJ73_08713				HCAG_10029,HCAG_11466		ECRG_08475	ACJ72_06342	AI78_07414,AI78_07415		PABG_03991										TERG_08341
Gene Gain	853094861	hypothetical protein	10	12			BDCG_16853	BDBG_16290	ACJ73_05588			HCBG_08020,HCBG_12381	HCAG_09059,HCAG_22400			ACJ72_05626	AI78_08446
Gene Gain	853094877	hypothetical protein	10	12	BDDG_09810	BDFG_07158	BDCG_05165							EMCG_04327,EMCG_07323	ECRG_03878				PABG_11392	PADG_11655	ACO22_00406	GX48_04103
Gene Gain	853094880	hypothetical protein	10	12	BDDG_12227	BDFG_02512	BDCG_00180	BDBG_08123,BDBG_17702		EMPG_16762				EMCG_08846	ECRG_03563,ECRG_06305	ACJ72_05093	AI78_07493
Gene Gain	853094943	conserved hypothetical protein	10	12						EMPG_11419	EPAG_04402	HCBG_04586	HCAG_11273	EMCG_03183,EMCG_07124	ECRG_00906,ECRG_05876															AFLA_003380
Gene Gain	853094978	hypothetical protein	10	11					ACJ73_04189	EMPG_15656	EPAG_03546	HCBG_06368	HCAG_09448	EMCG_03988	ECRG_08061	ACJ72_03832	AI78_08237
Gene Gain	853095025	hypothetical protein	10	11	BDDG_01044	BDFG_09415	BDCG_02432	BDBG_08815		EMPG_17273	EPAG_06124		HCAG_07738	EMCG_00536,EMCG_06119		ACJ72_02330	AI78_07926
Gene Gain	853095027	hypothetical protein	10	11	BDDG_01313	BDFG_01124	BDCG_08575,BDCG_08576	BDBG_00102	ACJ73_06576	EMPG_14865	EPAG_01491			EMCG_07594	ECRG_00703		AI78_00305
Gene Gain	853095040	FAD binding domain-containing protein	10	11	BDDG_00266	BDFG_00151	BDCG_03621	BDBG_01942	ACJ73_01481	EMPG_13400				EMCG_03294	ECRG_08081															AFLA_054430		AN5044,AN6130
Gene Gain	853095045	Afu4g13765_gene	10	11	BDDG_08142	BDFG_06288	BDCG_06394	BDBG_00634	ACJ73_06962	EMPG_10819	EPAG_05558						AI78_04386													AFLA_121640,AFLA_123310	Afu4g13765
Gene Gain	853095050	thioredoxin reductase	10	11	BDDG_00997	BDFG_00713	BDCG_02478	BDBG_05776		EMPG_15765	EPAG_05915						AI78_04580											MGYG_03296	TERG_05130	AFLA_064480,AFLA_124820
Gene Gain	853095074	conserved hypothetical protein	10	11												ACJ72_01834	AI78_05733	PAAG_08614	PABG_02928	PADG_01444	ACO22_03541	GX48_01610						MGYG_08494	TERG_05416	AFLA_001830,AFLA_070250
Gene Gain	853095075	conserved hypothetical protein	10	11														PAAG_05884	PABG_05767	PADG_06107	ACO22_06497	GX48_07150					UREG_02859		TERG_01053	AFLA_001530	Afu3g03320,Afu7g00780	AN11092
Gene Gain	853095100	hypothetical protein	10	10						EMPG_09663		HCBG_04061		EMCG_04257	ECRG_00789		AI78_08498											MGYG_08440	TERG_05467
Gene Gain	853095104	calcium-binding protein	10	10									HCAG_04896		ECRG_00946		AI78_08702	PAAG_04659	PABG_11021	PADG_02399	ACO22_03709	GX48_01238
Gene Gain	853095107	hypothetical protein	10	10					ACJ73_04532	EMPG_10742	EPAG_02947	HCBG_00191	HCAG_04260	EMCG_07269	ECRG_08563
Gene Gain	853095108	hypothetical protein	10	10					ACJ73_04488	EMPG_11700	EPAG_06100	HCBG_08852	HCAG_06937	EMCG_02465			AI78_00341
Gene Gain	853095109	hypothetical protein	10	10					ACJ73_03227	EMPG_11979	EPAG_07033			EMCG_09759	ECRG_01758			PAAG_05364	PABG_06008	PADG_06707	ACO22_05315	GX48_00508
Gene Gain	853095116	histone	10	10						EMPG_15236				EMCG_02808	ECRG_00084	ACJ72_07129		PAAG_07098	PABG_02443	PADG_00872	ACO22_07369	GX48_06048							TERG_03124
Gene Gain	853095118	conserved hypothetical protein	10	10						EMPG_10890	EPAG_05319	HCBG_01267		EMCG_00923	ECRG_05640	ACJ72_06895											UREG_07288	MGYG_08872
Gene Gain	853095124	hypothetical protein	10	10					ACJ73_07257		EPAG_00845	HCBG_04167		EMCG_02725	ECRG_05654	ACJ72_00978	AI78_00377
Gene Gain	853095140	hypothetical protein	10	10		BDFG_08459	BDCG_17167	BDBG_17306					HCAG_20698			ACJ72_01562		PAAG_08126											TERG_08675
Gene Gain	853095141	phosphotransferase enzyme family protein	10	10		BDFG_01018	BDCG_04875	BDBG_07459	ACJ73_06378		EPAG_07959							PAAG_11440	PABG_02402	PADG_00729	ACO22_01150	GX48_06981
Gene Gain	853095143	hypothetical protein	10	10	BDDG_00097	BDFG_00316	BDCG_03791	BDBG_01769				HCBG_00027	HCAG_04149		ECRG_02752		AI78_05781
Gene Gain	853095155	hypothetical protein	10	10	BDDG_03288	BDFG_05340	BDCG_06584	BDBG_05163	ACJ73_08871		EPAG_06961			EMCG_06965	ECRG_01895	ACJ72_03986	AI78_04998
Gene Gain	853095158	conserved hypothetical protein	10	10	BDDG_00180	BDFG_00233	BDCG_03707	BDBG_01855		EMPG_09990						ACJ72_04089	AI78_06109										UREG_01963	MGYG_01277	TERG_00235
Gene Gain	853095160	hypothetical protein	10	10	BDDG_07487	BDFG_07335	BDCG_07896	BDBG_04129	ACJ73_00594	EMPG_09355	EPAG_06657			EMCG_05829	ECRG_04336		AI78_00881
Gene Gain	853095173	AN1042_gene	10	10					ACJ73_09340	EMPG_10101		HCBG_00612	HCAG_01509	EMCG_02359	ECRG_00707	ACJ72_06343		PAAG_01811														AN1042
Gene Gain	853095230	hypothetical protein	10	10					ACJ73_00095	EMPG_10056	EPAG_04686			EMCG_02567	ECRG_06899	ACJ72_00015	AI78_01828											MGYG_00021		AFLA_013020		AN0018
Gene Loss	853092026	phenol 2-monooxygenase	29	30	BDDG_12175	BDFG_05966	BDCG_04225	BDBG_01218	ACJ73_02902	EMPG_14686	EPAG_03235	HCBG_06639	HCAG_00662	EMCG_00896	ECRG_00480	ACJ72_03584	AI78_00699	PAAG_04128	PABG_03936	PADG_07391	ACO22_04489	GX48_01763			CIMG_10045	CPSG_04459	UREG_05983	MGYG_00207,MGYG_04235	TERG_01327	AFLA_131810	Afu6g03030	AN8756
Gene Loss	853092524	GNAT family acetyltransferase	28	29	BDDG_00102	BDFG_00311	BDCG_03786	BDBG_01774	ACJ73_07270	EMPG_12479	EPAG_01657	HCBG_00032		EMCG_04332	ECRG_02746	ACJ72_03909	AI78_05777	PAAG_00906	PABG_01331	PADG_03918	ACO22_00447	GX48_03209			CIMG_02377	CPSG_00223		MGYG_03674	TERG_04021	AFLA_045680	Afu2g00570,Afu7g00850	AN8604
Gene Loss	853092462	G protein coupled receptor family protein	28	29	BDDG_03028	BDFG_08047	BDCG_00557	BDBG_05004	ACJ73_05520	EMPG_14259	EPAG_01181	HCBG_06957	HCAG_00212	EMCG_09475	ECRG_04752	ACJ72_02090	AI78_02862	PAAG_01782	PABG_02896	PADG_01410	ACO22_06771	GX48_02511			CIMG_00505	CPSG_05261		MGYG_03756	TERG_04101	AFLA_006920	Afu3g01750,Afu5g04135	AN8262
Gene Loss	853092695	conserved hypothetical protein	28	28	BDDG_04966	BDFG_04506	BDCG_04326	BDBG_01303	ACJ73_08743	EMPG_16315	EPAG_01873	HCBG_06563	HCAG_00586	EMCG_00061	ECRG_04923	ACJ72_01159	AI78_00835	PAAG_04245	PABG_04027	PADG_07482	ACO22_01362	GX48_02836			CIMG_11576	CPSG_05771		MGYG_07909	TERG_02977	AFLA_120690	Afu3g00850	AN8661
Gene Loss	853092710	F-type H+-transporting ATPase subunit F	28	28	BDDG_07756		BDCG_00059	BDBG_08924	ACJ73_00709		EPAG_05202	HCBG_04964	HCAG_00973	EMCG_03495	ECRG_01512	ACJ72_01719	AI78_00658	PAAG_02265	PABG_04772	PADG_05402	ACO22_00700	GX48_03996			CIMG_00753	CPSG_07961	UREG_00730	MGYG_03159	TERG_04985	AFLA_129660	Afu2g05510	AN11565
Gene Loss	853087418	DNA-directed RNA polymerase	28	37	BDDG_03841,BDDG_04772	BDFG_00914,BDFG_02565	BDCG_00239,BDCG_04983	BDBG_08190,BDBG_08391	ACJ73_05663	EMPG_10593,EMPG_11080	EPAG_06615,EPAG_07317	HCBG_01499	HCAG_02427	EMCG_01543	ECRG_06437	ACJ72_03439	AI78_04685	PAAG_05478	PABG_05906	PADG_06832	ACO22_06112	GX48_06263			CIMG_11853	CPSG_09496	UREG_03224	MGYG_02092,MGYG_04403	TERG_03353,TERG_07817	AFLA_089550,AFLA_118790	Afu3g03950
Gene Loss	853092380	MFS transporter	27	29	BDDG_06625	BDFG_07163	BDCG_05171	BDBG_07823	ACJ73_01226	EMPG_15058	EPAG_04721	HCBG_01687	HCAG_02592	EMCG_00993	ECRG_00155	ACJ72_05857,ACJ72_08281	AI78_03832	PAAG_02484	PABG_04970	PADG_05630	ACO22_01141	GX48_00679			CIMG_06707	CPSG_07275		MGYG_08847	TERG_12725,TERG_12726	AFLA_112890	Afu3g12900
Gene Loss	853093087	ribosomal protein S10p/S20e	26	26	BDDG_08997	BDFG_05495	BDCG_09131	BDBG_09435		EMPG_14166		HCBG_08882	HCAG_06907	EMCG_07816		ACJ72_00039	AI78_01968	PAAG_00123	PABG_05148	PADG_07137	ACO22_01269	GX48_01985			CIMG_10983	CPSG_00428	UREG_03171	MGYG_09120	TERG_06453		Afu6g05330	AN6489
Gene Loss	853093132	RNA polymerase II mediator complex subunit Srb5	26	26	BDDG_02176	BDFG_05607	BDCG_02959	BDBG_02581		EMPG_12221	EPAG_01543	HCBG_02389	HCAG_10801	EMCG_09435		ACJ72_03754			PABG_04127	PADG_04477	ACO22_07455	GX48_07282			CIMG_04048	CPSG_03225	UREG_01921	MGYG_01704	TERG_07564	AFLA_037410	Afu6g06830	AN5752
Gene Loss	853093106	Gpr1 family protein	26	26	BDDG_09205	BDFG_07268	BDCG_07415	BDBG_09452	ACJ73_05866	EMPG_12111	EPAG_02409	HCBG_07222	HCAG_07990	EMCG_05223	ECRG_02511	ACJ72_04541	AI78_03907	PAAG_08588	PABG_07646	PADG_08695	ACO22_07372	GX48_07138			CIMG_02793	CPSG_08654	UREG_03043	MGYG_02698	TERG_06784	AFLA_063050
Gene Loss	853093129	AN12326_gene	26	26	BDDG_00227	BDFG_00190	BDCG_03662	BDBG_01903	ACJ73_07161	EMPG_17119	EPAG_02967	HCBG_00165	HCAG_04285	EMCG_09707	ECRG_05862	ACJ72_02722	AI78_08821	PAAG_00675	PABG_01547	PADG_04157	ACO22_04405	GX48_07037			CIMG_02810	CPSG_08676	UREG_03027			AFLA_105280		AN12326
Gene Loss	853092853	primary-amine oxidase	25	28	BDDG_05499	BDFG_05742	BDCG_06329	BDBG_00697	ACJ73_03401	EMPG_16105	EPAG_08116	HCBG_04363	HCAG_07191	EMCG_04457	ECRG_01390	ACJ72_02925	AI78_02455	PAAG_03755							CIMG_00216	CPSG_04951	UREG_00310	MGYG_04932	TERG_01832	AFLA_034620,AFLA_073450	Afu3g00680,Afu7g04180	AN5690,AN8454
Gene Loss	853093064	mold-specific protein	25	26	BDDG_08584	BDFG_04199	BDCG_06656	BDBG_05229	ACJ73_08695	EMPG_14617	EPAG_03366	HCBG_02772	HCAG_05184	EMCG_02442	ECRG_05947,ECRG_08490	ACJ72_00300	AI78_06857	PAAG_04646	PABG_04413	PADG_04805	ACO22_00057	GX48_01086			CIMG_00805	CPSG_08021		MGYG_02213	TERG_03464
Gene Loss	853093326	AN5381_gene	25	25	BDDG_07722		BDCG_09437	BDBG_08702	ACJ73_03954	EMPG_09536	EPAG_04513	HCBG_08419	HCAG_07562	EMCG_09316	ECRG_05315	ACJ72_03150	AI78_06669	PAAG_01577	PABG_03632	PADG_00202	ACO22_03826	GX48_03381			CIMG_08497	CPSG_08208	UREG_07515			AFLA_004240		AN5381
Gene Loss	853093222	MFS drug efflux transporter	24	26	BDDG_01205	BDFG_01202	BDCG_08482	BDBG_00204	ACJ73_07802	EMPG_10268	EPAG_01399	HCBG_03651		EMCG_08630	ECRG_03621		AI78_01363	PAAG_07694	PABG_00430	PADG_02840	ACO22_00966	GX48_08398			CIMG_10938	CPSG_00246	UREG_01368	MGYG_07248,MGYG_07329		AFLA_057000,AFLA_077610
Gene Loss	853093195	zinc alcohol dehydrogenase	24	26	BDDG_00445	BDFG_04337	BDCG_03450	BDBG_02114		EMPG_13848	EPAG_01292	HCBG_05929	HCAG_05791	EMCG_08237	ECRG_03294	ACJ72_05301,ACJ72_08020	AI78_06081	PAAG_01277							CIMG_12343	CPSG_03955	UREG_04916	MGYG_01001	TERG_00540	AFLA_016290,AFLA_126960	Afu6g09590	AN10947
Gene Loss	853093475	conserved hypothetical protein	24	24	BDDG_00078	BDFG_00334	BDCG_03806	BDBG_01749	ACJ73_01281	EMPG_16945	EPAG_01640	HCBG_00011	HCAG_21223	EMCG_04355	ECRG_02767	ACJ72_07525	AI78_03737	PAAG_00887	PABG_01356	PADG_03945	ACO22_00419	GX48_03240			CIMG_05511	CPSG_05855				AFLA_009910
Gene Loss	853092911	transmembrane transporter	23	27	BDDG_07531	BDFG_08648	BDCG_01158	BDBG_02865		EMPG_11991,EMPG_15566	EPAG_06151,EPAG_06452	HCBG_07386	HCAG_06581	EMCG_01914,EMCG_08262	ECRG_01621,ECRG_03915		AI78_05060	PAAG_01341		PADG_00428	ACO22_03865	GX48_03308			CIMG_01404	CPSG_01773	UREG_01328	MGYG_07134			Afu7g06120
Gene Loss	853093619	peroxin 20	23	23	BDDG_08078	BDFG_05802		BDBG_04784		EMPG_11213		HCBG_02223	HCAG_08939	EMCG_08120	ECRG_08899		AI78_06424			PADG_11888	ACO22_03121	GX48_07684			CIMG_11282	CPSG_03048	UREG_05642	MGYG_01887	TERG_04620	AFLA_113880	Afu4g06100	AN4318
Gene Loss	853093664	conserved hypothetical protein	23	23	BDDG_12145	BDFG_01607	BDCG_01265	BDBG_02751	ACJ73_09522	EMPG_11221	EPAG_03927			EMCG_04641	ECRG_07852	ACJ72_02966	AI78_02323	PAAG_06685	PABG_11593	PADG_01142	ACO22_05029	GX48_04756			CIMG_11264	CPSG_03121			TERG_12684	AFLA_075160	Afu3g01196	AN11281
Gene Loss	853093532	conserved hypothetical protein	23	23	BDDG_00565	BDFG_07638	BDCG_03333	BDBG_02236	ACJ73_10351	EMPG_16391	EPAG_00844	HCBG_04166	HCAG_07016	EMCG_02724	ECRG_05653	ACJ72_00979	AI78_00376	PAAG_07023	PABG_03026	PADG_01554	ACO22_05531	GX48_03622			CIMG_00624	CPSG_09232	UREG_00627
Gene Loss	853093452	conserved hypothetical protein	22	24					ACJ73_01396	EMPG_10203	EPAG_01954	HCBG_03826	HCAG_06763	EMCG_09157	ECRG_00018	ACJ72_04184	AI78_07618	PAAG_02143	PABG_02383	PADG_00750	ACO22_01173	GX48_07214			CIMG_03158	CPSG_02819		MGYG_04362	TERG_07782	AFLA_063330
Gene Loss	853091498	conserved hypothetical protein	22	30	BDDG_09715	BDFG_04222	BDCG_06681	BDBG_05254	ACJ73_02544,ACJ73_07453,ACJ73_08348	EMPG_09572	EPAG_03464	HCBG_05816,HCBG_08549	HCAG_03929,HCAG_08852	EMCG_03190	ECRG_02831	ACJ72_06523	AI78_08129	PAAG_01562							CIMG_07607,CIMG_09365	CPSG_03917,CPSG_08935	UREG_04948	MGYG_01661	TERG_05836
Gene Loss	853093790	conserved hypothetical protein	22	22	BDDG_02697	BDFG_04752	BDCG_02084	BDBG_03806	ACJ73_02428	EMPG_13062	EPAG_02311	HCBG_05567	HCAG_08442	EMCG_03250		ACJ72_05251									CIMG_05904	CPSG_06888	UREG_04441	MGYG_03552	TERG_03883	AFLA_018760	Afu1g12875	AN1011
Gene Loss	853093256	conserved hypothetical protein	22	25	BDDG_08845	BDFG_06660	BDCG_04474	BDBG_01451	ACJ73_03335,ACJ73_05635		EPAG_02761	HCBG_08425	HCAG_06832,HCAG_07557	EMCG_01710	ECRG_05370		AI78_00479			PADG_12342	ACO22_01740	GX48_00112			CIMG_07114	CPSG_07018	UREG_04345	MGYG_03770	TERG_05772
Gene Loss	853093734	isovaleryl-CoA dehydrogenase	22	22	BDDG_02322	BDFG_06066	BDCG_04616		ACJ73_03058	EMPG_15451	EPAG_00424	HCBG_06285	HCAG_08334	EMCG_05856	ECRG_04236	ACJ72_03344	AI78_03447	PAAG_05211	PABG_07826	PADG_05046	ACO22_05384	GX48_08403			CIMG_09762	CPSG_09701	UREG_04686
Gene Loss	853093879	class II aldolase/adducin domain-containing protein	21	21	BDDG_02913	BDFG_03774	BDCG_00952	BDBG_03068	ACJ73_06336	EMPG_10196	EPAG_01948			EMCG_09164	ECRG_00024	ACJ72_08240	AI78_03768	PAAG_02152	PABG_02388	PADG_00743	ACO22_01167	GX48_07951			CIMG_03152	CPSG_04371	UREG_02816			AFLA_059250		AN10226
Gene Loss	853093947	conserved hypothetical protein	20	20	BDDG_05809	BDFG_05057	BDCG_09230	BDBG_08508		EMPG_13906		HCBG_02099	HCAG_20950	EMCG_01962	ECRG_04886	ACJ72_08422	AI78_04525	PAAG_07332	PABG_05518	PADG_05832		GX48_02140			CIMG_06194	CPSG_00889		MGYG_04336
Gene Loss	853092664	conserved hypothetical protein	20	28	BDDG_00909,BDDG_00910	BDFG_00635,BDFG_00636	BDCG_02562,BDCG_02563	BDBG_17296,BDBG_17297		EMPG_16198	EPAG_06190	HCBG_01114	HCAG_03916	EMCG_08734	ECRG_08004	ACJ72_05772	AI78_07872								CIMG_00152,CIMG_07083	CPSG_01146,CPSG_04877		MGYG_08204	TERG_03250			AN0528,AN7898,AN8366
Gene Loss	853093965	conserved hypothetical protein	20	20	BDDG_01009	BDFG_00722	BDCG_02467	BDBG_05785			EPAG_05924	HCBG_07986	HCAG_08625			ACJ72_03144	AI78_03263	PAAG_01592	PABG_03649	PADG_00181	ACO22_03433	GX48_07496			CIMG_09540	CPSG_04103						AN6946
Gene Loss	853094004	iron-sulfur cluster biosynthesis protein Isd11	20	20	BDDG_01792	BDFG_01956	BDCG_05926	BDBG_06691		EMPG_16675		HCBG_12431	HCAG_20496		ECRG_02358							GX48_07378			CIMG_00443	CPSG_05198		MGYG_09091	TERG_02442	AFLA_103100	Afu3g06492	AN10584
Gene Loss	853093686	conserved hypothetical protein	20	22	BDDG_10022	BDFG_08847	BDCG_16852	BDBG_16289	ACJ73_03271,ACJ73_10310	EMPG_15138		HCBG_08223	HCAG_00364			ACJ72_07538	AI78_00482,AI78_08447	PAAG_11670	PABG_12547	PADG_11889	ACO22_07924	GX48_05718			CIMG_02244	CPSG_05665	UREG_03468
Gene Loss	853093892	polyubiquitin	20	21	BDDG_08539	BDFG_03072	BDCG_07509	BDBG_03195				HCBG_06199	HCAG_06019		ECRG_07757	ACJ72_02642			PABG_06437	PADG_07891	ACO22_06385	GX48_03698			CIMG_11455	CPSG_08507		MGYG_03078	TERG_04899	AFLA_028700	Afu1g04040	AN4016
Gene Loss	853087315	conserved hypothetical protein	19	46	BDDG_06139,BDDG_08385	BDFG_07848,BDFG_08987	BDCG_17552,BDCG_17553,BDCG_17952	BDBG_06186,BDBG_08459,BDBG_17888,BDBG_17889	ACJ73_01557,ACJ73_05651,ACJ73_06780,ACJ73_08525,ACJ73_08759	EMPG_11380			HCAG_08505,HCAG_20233,HCAG_20278,HCAG_21419,HCAG_21569,HCAG_21622	EMCG_03095,EMCG_05073		ACJ72_03426,ACJ72_03758,ACJ72_06345	AI78_05581,AI78_07883	PAAG_01953,PAAG_04154,PAAG_11276		PADG_04255,PADG_07408	ACO22_06377	GX48_03347,GX48_08414			CIMG_05807,CIMG_11012	CPSG_04535,CPSG_06918
Gene Loss	853094175	cupin domain-containing protein	19	19	BDDG_02722	BDFG_04731	BDCG_02108	BDBG_03784	ACJ73_03548	EMPG_16243	EPAG_01055		HCAG_08457	EMCG_06017	ECRG_06557			PAAG_00532	PABG_12424						CIMG_05918	CPSG_06903		MGYG_03567	TERG_03868	AFLA_018510	Afu1g12970	AN1020
Gene Loss	853094086	alpha methylacyl-coa racemase	19	19	BDDG_02323	BDFG_06065	BDCG_04615	BDBG_01600	ACJ73_03057	EMPG_15452	EPAG_00425			EMCG_05857	ECRG_04237	ACJ72_03342	AI78_03446	PAAG_05210	PABG_07825	PADG_05047	ACO22_05383	GX48_08402			CIMG_09761	CPSG_09700	UREG_04685
Gene Loss	853094247	hypothetical protein	18	18	BDDG_08574	BDFG_07774	BDCG_07830	BDBG_04329			EPAG_07620					ACJ72_01047	AI78_04577	PAAG_02066	PABG_02317	PADG_00826	ACO22_02189	GX48_04422			CIMG_01228	CPSG_01977	UREG_01159	MGYG_04947	TERG_01848	AFLA_053330
Gene Loss	853093679	hypothetical protein	18	22	BDDG_02618	BDFG_03851	BDCG_02002					HCBG_04591	HCAG_07363	EMCG_01678,EMCG_06224	ECRG_07403	ACJ72_07653			PABG_07600	PADG_11878	ACO22_06529	GX48_08177			CIMG_05412,CIMG_08741	CPSG_05966,CPSG_09228	UREG_03044,UREG_05789
Gene Loss	853094246	phytanoyl-CoA dioxygenase	18	18	BDDG_03342	BDFG_05378	BDCG_06630		ACJ73_05551	EMPG_09955	EPAG_05863	HCBG_08619	HCAG_08912	EMCG_00311	ECRG_07460	ACJ72_01581	AI78_04374								CIMG_04379	CPSG_06205				AFLA_121480	Afu2g17950
Gene Loss	853094241	proliferating cell nuclear antigen	18	18					ACJ73_03748	EMPG_11753	EPAG_04258	HCBG_11186		EMCG_07783		ACJ72_00241	AI78_01085	PAAG_00923			ACO22_07667				CIMG_04909	CPSG_07893	UREG_06643	MGYG_07409			Afu1g04900
Gene Loss	853094199	conserved hypothetical protein	17	18	BDDG_02853	BDFG_06344	BDCG_00895	BDBG_03128	ACJ73_03445,ACJ73_03446	EMPG_15144	EPAG_08026	HCBG_03769	HCAG_09881	EMCG_07372	ECRG_02475			PAAG_11426	PABG_02335						CIMG_03465	CPSG_02491	UREG_07276
Gene Loss	853094485	rhomboid protein 2	16	16	BDDG_01106	BDFG_07966	BDCG_08383	BDBG_00300		EMPG_11792	EPAG_08157		HCAG_05245	EMCG_08068											CIMG_01707	CPSG_01450		MGYG_00371	TERG_01157	AFLA_034230	Afu6g12750	AN10465
Gene Loss	853094062	conserved hypothetical protein	16	19	BDDG_03185	BDFG_01359	BDCG_00715	BDBG_06343	ACJ73_07368,ACJ73_09899			HCBG_07912	HCAG_09758			ACJ72_03469	AI78_01721								CIMG_03892	CPSG_03381,CPSG_05303	UREG_06579	MGYG_07907	TERG_02644,TERG_05480
Gene Loss	853094460	histone H4	16	16	BDDG_07619	BDFG_01815	BDCG_08132				EPAG_05888				ECRG_00218				PABG_12038	PADG_05571	ACO22_00479	GX48_00621			CIMG_09187	CPSG_03736		MGYG_06215	TERG_08902			AN12228
Gene Loss	853094005	fungal specific transcription factor domain-containing protein	16	20					ACJ73_04699	EMPG_09543	EPAG_04505	HCBG_00768	HCAG_21400,HCAG_21401	EMCG_09326	ECRG_05324	ACJ72_03155									CIMG_08875	CPSG_05423		MGYG_08482	TERG_05427	AFLA_066830,AFLA_102730
Gene Loss	853093872	hypothetical protein	16	21							EPAG_03851	HCBG_06299	HCAG_20249	EMCG_09530,EMCG_09531,EMCG_09532	ECRG_07628	ACJ72_05265,ACJ72_05266	AI78_06272								CIMG_08498	CPSG_08207	UREG_05508			AFLA_125800	Afu4g14060,Afu4g14290	AN7280
Gene Loss	853094055	conserved hypothetical protein	15	19								HCBG_07319	HCAG_22120,HCAG_22121					PAAG_07259	PABG_12163	PADG_05761	ACO22_04277	GX48_01050			CIMG_02632	CPSG_00480	UREG_03125	MGYG_00120,MGYG_04521	TERG_01418,TERG_07934
Gene Loss	853094439	phosphotransferase enzyme family protein	15	16	BDDG_04878	BDFG_02469	BDCG_00138	BDBG_08081				HCBG_05492	HCAG_05353	EMCG_02636											CIMG_03891	CPSG_03382	UREG_05019	MGYG_06142,MGYG_08505	TERG_05407
Gene Loss	853093937	conserved hypothetical protein	15	20	BDDG_08631	BDFG_08199	BDCG_00375,BDCG_01912	BDBG_17476	ACJ73_10284,ACJ73_10321				HCAG_00260,HCAG_01807	EMCG_05149	ECRG_03882	ACJ72_01967		PAAG_01441,PAAG_04153	PABG_11417	PADG_03645					CIMG_05812	CPSG_04661
Gene Loss	853094571	conserved hypothetical protein	14	15	BDDG_09222	BDFG_08488	BDCG_04461	BDBG_01435	ACJ73_00081	EMPG_11924	EPAG_00971,EPAG_06043			EMCG_08196	ECRG_07841		AI78_09023								CIMG_09001	CPSG_01366		MGYG_08986	TERG_12046
Gene Loss	853094515	MFS transporter	14	16	BDDG_11790	BDFG_08070	BDCG_01565	BDBG_17133		EMPG_16447					ECRG_00963										CIMG_03164	CPSG_02814	UREG_02296	MGYG_06587,MGYG_08297	TERG_05601	AFLA_079410,AFLA_117150	Afu5g14490	AN1481
Gene Loss	853094579	conserved hypothetical protein	14	15	BDDG_00666	BDFG_09338	BDCG_02798	BDBG_05453	ACJ73_05334,ACJ73_06542				HCAG_10193				AI78_07815	PAAG_03428			ACO22_02619				CIMG_05692	CPSG_04194
Gene Loss	853094232	hypothetical protein	14	18	BDDG_06140,BDDG_07365	BDFG_04231,BDFG_07846	BDCG_06689,BDCG_17949	BDBG_08461	ACJ73_04565			HCBG_07784					AI78_05842								CIMG_00067	CPSG_04783,CPSG_05331	UREG_03148		TERG_07140
Gene Loss	853094602	conserved hypothetical protein	14	15					ACJ73_09942		EPAG_02774			EMCG_09575		ACJ72_08229	AI78_07708								CIMG_07605	CPSG_08936	UREG_06598	MGYG_03281	TERG_12240	AFLA_065040
Gene Loss	853094829	conserved hypothetical protein	13	13										EMCG_07581	ECRG_00692		AI78_07206	PAAG_11352	PABG_03768	PADG_00057	ACO22_03980	GX48_01936			CIMG_02344	CPSG_00191				AFLA_087260	Afu3g07945	AN10371
Gene Loss	853094762	conserved hypothetical protein	13	13	BDDG_04440		BDCG_17181	BDBG_06057					HCAG_20551	EMCG_05421											CIMG_02501	CPSG_00365	UREG_03211	MGYG_06371	TERG_06501
Gene Loss	853094566	conserved hypothetical protein	13	15	BDDG_03847		BDCG_17046	BDBG_17741	ACJ73_09297				HCAG_02282	EMCG_04988	ECRG_08517	ACJ72_04862,ACJ72_07422	AI78_00945								CIMG_10676	CPSG_02132
Gene Loss	853094834	CMGC/SRPK protein kinase	13	13	BDDG_07109	BDFG_03008	BDCG_02298	BDBG_06908					HCAG_10019				AI78_06533								CIMG_02972	CPSG_08749		MGYG_07898		AFLA_072390		AN1315
Gene Loss	853094690	DOC family protein	13	14			BDCG_01596		ACJ73_07850				HCAG_06050	EMCG_08535		ACJ72_03812	AI78_03524,AI78_06062								CIMG_09886	CPSG_09112		MGYG_05266	TERG_02161		Afu8g06180
Gene Loss	853093590	zinc knuckle domain-containing protein	13	23		BDFG_05391,BDFG_07657,BDFG_07658	BDCG_08841	BDBG_07317	ACJ73_01560,ACJ73_02880,ACJ73_05010,ACJ73_05157,ACJ73_06626			HCBG_11236,HCBG_11237	HCAG_04061,HCAG_07735,HCAG_21938				AI78_07411								CIMG_13523	CPSG_09160					Afu1g00950,Afu7g07090	AN3538
Gene Loss	853094814	conserved hypothetical protein	13	13									HCAG_10338	EMCG_09260	ECRG_07739			PAAG_01080	PABG_01663	PADG_03745	ACO22_00722	GX48_04115			CIMG_06801	CPSG_09461				AFLA_097840
Gene Loss	853094789	conserved hypothetical protein	12	13	BDDG_06995	BDFG_03097	BDCG_07536	BDBG_03221	ACJ73_01924					EMCG_06952		ACJ72_08452,ACJ72_08673									CIMG_10063	CPSG_04480					Afu8g06280
Gene Loss	853094642	conserved hypothetical protein	12	14						EMPG_10282	EPAG_02627	HCBG_05405		EMCG_05729,EMCG_08831	ECRG_06287,ECRG_08718	ACJ72_01073	AI78_07343								CIMG_08500	CPSG_08206
Gene Loss	853094577	conserved hypothetical protein	12	15	BDDG_08861	BDFG_06677	BDCG_16946	BDBG_01472	ACJ73_01734,ACJ73_09016	EMPG_12976		HCBG_03674	HCAG_11621,HCAG_21019,HCAG_21153				AI78_00409								CIMG_02877	CPSG_08736
Gene Loss	853093846	conserved hypothetical protein	11	21	BDDG_02565		BDCG_06679,BDCG_16985	BDBG_17582	ACJ73_06372,ACJ73_08860			HCBG_12329		EMCG_01720											CIMG_12976,CIMG_13210,CIMG_13305,CIMG_13539	CPSG_00953,CPSG_03680,CPSG_09672,CPSG_10054
Gene Loss	853094981	conserved hypothetical protein	11	11						EMPG_13458	EPAG_08089	HCBG_06594	HCAG_09507			ACJ72_08050	AI78_04578								CIMG_06121	CPSG_00973
Gene Loss	853095082	dynamin GTPase	11	11					ACJ73_03704	EMPG_12109	EPAG_02408			EMCG_02404	ECRG_03371										CIMG_10016	CPSG_04427	UREG_02589			AFLA_038280	Afu6g11890	AN10691
Gene Loss	853094455	hypothetical protein	11	16	BDDG_11814,BDDG_11815	BDFG_02635	BDCG_17749,BDCG_17750	BDBG_03511								ACJ72_00413	AI78_01153,AI78_07836								CIMG_07422	CPSG_05357,CPSG_08757	UREG_01275	MGYG_01659,MGYG_02459
Gene Loss	853094851	protein kinase	11	12					ACJ73_08196			HCBG_08624		EMCG_05211	ECRG_02524	ACJ72_02462	AI78_08703								CIMG_05660	CPSG_06920	UREG_03853
Gene Loss	853094108	TdiB protein	11	19	BDDG_03966,BDDG_03967,BDDG_03968	BDFG_00799,BDFG_00801	BDCG_05098,BDCG_17059	BDBG_08273,BDBG_17735	ACJ73_02433	EMPG_13882,EMPG_13883	EPAG_03390,EPAG_03392					ACJ72_01058,ACJ72_01059	AI78_00599								CIMG_07939	CPSG_07580
Gene Loss	853094884	conserved hypothetical protein	11	12	BDDG_01249			BDBG_00161	ACJ73_04358,ACJ73_05574					EMCG_07126	ECRG_04530		AI78_05848								CIMG_13507	CPSG_09134
Gene Loss	853094874	hypothetical protein	11	12	BDDG_09572	BDFG_08404	BDCG_09265	BDBG_08475,BDBG_08476	ACJ73_03699									PAAG_11565		PADG_11339	ACO22_01605				CIMG_03972	CPSG_09857			TERG_03857
Gene Loss	853095032	conserved hypothetical protein	10	11						EMPG_10238	EPAG_04102						AI78_00907								CIMG_05704	CPSG_04183	UREG_06243	MGYG_00038,MGYG_02790	TERG_06881		Afu3g14710	AN9246
Gene Loss	853095078	iron transport multicopper oxidase FET3	10	11								HCBG_08886													CIMG_03096	CPSG_04311		MGYG_07154	TERG_08091	AFLA_006620,AFLA_089660	Afu5g03790
Gene Loss	853095127	conserved hypothetical protein	10	10										EMCG_05245	ECRG_06194			PAAG_00421	PABG_06698	PADG_02258	ACO22_02344	GX48_08277			CIMG_06041	CPSG_07036	UREG_04334

## Sheet: PHI
Table S5. Ortholog clusters conservation analysis (Pathogen Host interaction database PHI)
#CLUSTER ID	CLUSTER DESCRIPTION	GENOME COUNT	GENE COUNT	B_dermatitidis_ATCC18188	B_dermatitidis_ATCC26199	B_dermatitidis_ER3	B_gilchristii_SLH14081	B_percursus_BP222	Ea_parva_UAMH139	Ea_parva_UAMH130	H_capsulatum_G186AR	H_capsulatum_WU24	Ea_crescens_UAMH3008	Ea_crescens_UAMH4076	Es_africanus_CBS136260	Es_pasteurianus_UAMH9510	P_lutzii_Pb01	P_brasiliensis_Pb03	P_brasiliensis_Pb18	P_brasiliensis_Pb300	P_brasiliensis_PbCNH	H_griseus_UAMH5409	P_hystricis_UAMH7299	C_immitis_RS	C_posadasii_Silveira	U_reesii_UAHM1704	M_gypseum_CBS118893	T_rubrum_CBS118892	A_flavus_NRRL3357	A_fumifatus_Af293	A_nidulans_FGSC_A4
853147253	ABC transporter	34	237	BDDG_00271,BDDG_01887,BDDG_05507,BDDG_06551,BDDG_07868,BDDG_12239,BDDG_12240	BDFG_00146,BDFG_02046,BDFG_03592,BDFG_04469,BDFG_05752,BDFG_09120	BDCG_03616,BDCG_05283,BDCG_05837,BDCG_06338,BDCG_08711,BDCG_16917	BDBG_00688,BDBG_01284,BDBG_01947,BDBG_07712,BDBG_09287,BDBG_17442	ACJ73_00950,ACJ73_01017,ACJ73_01475,ACJ73_05119,ACJ73_06844	EMPG_09290,EMPG_09669,EMPG_09921,EMPG_11758,EMPG_12010,EMPG_13405,EMPG_13521	EPAG_00084,EPAG_01859,EPAG_02186,EPAG_02254,EPAG_02709,EPAG_04168,EPAG_04707,EPAG_05792,EPAG_07295	HCBG_00215,HCBG_04961,HCBG_07766,HCBG_08663,HCBG_11841,HCBG_11842	HCAG_00970,HCAG_08257,HCAG_21261,HCAG_21874	EMCG_00077,EMCG_03289,EMCG_03777,EMCG_03850,EMCG_04467,EMCG_06215,EMCG_06503	ECRG_00542,ECRG_01399,ECRG_03213,ECRG_04154,ECRG_04996,ECRG_05571,ECRG_07996,ECRG_08076	ACJ72_02998,ACJ72_03050,ACJ72_04341,ACJ72_04648,ACJ72_06537,ACJ72_07114,ACJ72_07147	AI78_00821,AI78_02463,AI78_02598,AI78_03153,AI78_05330,AI78_05895,AI78_08116,AI78_08513	PAAG_00635,PAAG_01639,PAAG_03577,PAAG_03746,PAAG_06017	PABG_00795,PABG_01584,PABG_03691,PABG_05655,PABG_12450	PADG_00133,PADG_03250,PADG_04197,PADG_06245,PADG_12014	ACO22_00771,ACO22_04102,ACO22_05194,ACO22_06074,ACO22_07748	GX48_03765,GX48_03946,GX48_05796,GX48_06502,GX48_07006	AI79_01935,AI79_02729,AI79_02779,AI79_02981,AI79_03376,AI79_03922,AI79_05191,AI79_07007,AI79_07286	AI80_01194,AI80_01401,AI80_01718,AI80_03197,AI80_05184,AI80_06217,AI80_06777,AI80_07749,AI80_08658,AI80_08717,AI80_08905	CIMG_00533,CIMG_01418,CIMG_06623,CIMG_09093,CIMG_09764	CPSG_01757,CPSG_03628,CPSG_07181,CPSG_09703,CPSG_09830	UREG_00558,UREG_01338,UREG_02964,UREG_03823,UREG_04691	MGYG_01110,MGYG_03893,MGYG_05292,MGYG_05626,MGYG_08580,MGYG_09177	TERG_02186,TERG_02508,TERG_04227	AFLA_001550,AFLA_015880,AFLA_016790,AFLA_018720,AFLA_024530,AFLA_036800,AFLA_042060,AFLA_054050,AFLA_055690,AFLA_063360,AFLA_068510,AFLA_069900,AFLA_070530,AFLA_089420,AFLA_117950,AFLA_122510	Afu1g14330,Afu1g17440,Afu2g15130,Afu3g01400,Afu3g07300,Afu4g01050,Afu5g00790,Afu5g02260,Afu5g09460,Afu6g04360,Afu6g08020,Afu8g02650	AN0771,AN10949,AN1174,AN3247,AN3329,AN3952,AN4749,AN6581,AN8344,AN8489,AN8813,AN8892,AN8928,AN9344
853147259	sodium transport ATPase	34	104	BDDG_03586,BDDG_08498,BDDG_09481	BDFG_03399,BDFG_05643,BDFG_06898	BDCG_03273,BDCG_04821,BDCG_06283	BDBG_00747,BDBG_07515,BDBG_16537	ACJ73_02172,ACJ73_04995,ACJ73_08333	EMPG_12549,EMPG_14099	EPAG_03300,EPAG_04429,EPAG_05015	HCBG_01348,HCBG_04114,HCBG_04401	HCAG_02264,HCAG_10940,HCAG_11233	EMCG_02273,EMCG_05687,EMCG_07318	ECRG_01356,ECRG_02869,ECRG_04038	ACJ72_00771,ACJ72_00772,ACJ72_05512,ACJ72_07864	AI78_01471,AI78_03471,AI78_05658	PAAG_05329,PAAG_11749,PAAG_12330	PABG_00837,PABG_06041,PABG_11675	PADG_01602,PADG_03294,PADG_06672	ACO22_04388,ACO22_07313,ACO22_07411	GX48_00540,GX48_03670,GX48_05188	AI79_02065,AI79_09636,AI79_09842	AI80_00650,AI80_01016,AI80_09728	CIMG_00162,CIMG_03108,CIMG_12859	CPSG_04323,CPSG_04887,CPSG_09787	UREG_00257,UREG_00592,UREG_02849	MGYG_00748,MGYG_06822,MGYG_06912,MGYG_07172	TERG_00616,TERG_07143,TERG_07232,TERG_08104	AFLA_049070,AFLA_058660,AFLA_110050	Afu2g01320,Afu4g09440,Afu6g03690	AN10982,AN1628,AN6642
853147278	chitin synthase 2	34	69	BDDG_03254,BDDG_05410	BDFG_02092,BDFG_07576	BDCG_06553,BDCG_07359	BDBG_05130,BDBG_07172	ACJ73_01794,ACJ73_05024	EMPG_13026	EPAG_02431,EPAG_05268	HCBG_07198,HCBG_08532	HCAG_08008,HCAG_08842	EMCG_04080,EMCG_05196	ECRG_01859,ECRG_02539	ACJ72_05028,ACJ72_08278,ACJ72_08711	AI78_07624,AI78_07963	PAAG_03342,PAAG_08385	PABG_07704,PABG_12483	PADG_06480,PADG_08636,PADG_12130	ACO22_05581,ACO22_06206	GX48_07503,GX48_08101	AI79_08619,AI79_09349	AI80_06664,AI80_09200	CIMG_05598,CIMG_08655	CPSG_05603,CPSG_05769	UREG_02647,UREG_06140	MGYG_05688,MGYG_08253	TERG_02562,TERG_12319	AFLA_042780,AFLA_114760	Afu2g01870,Afu4g04180	AN4566,AN7032
853147288	acid phosphatase	34	67	BDDG_01560,BDDG_03054	BDFG_02898,BDFG_08026	BDCG_00581,BDCG_07219	BDBG_05027,BDBG_07034	ACJ73_00714,ACJ73_08127	EMPG_10487,EMPG_14281	EPAG_02854,EPAG_07731	HCBG_06935,HCBG_07066	HCAG_08147	EMCG_00532,EMCG_01361	ECRG_03233,ECRG_07069	ACJ72_00408,ACJ72_00409	AI78_04035,AI78_04599	PAAG_01375,PAAG_01805	PABG_02006,PABG_02089	PADG_00397,PADG_00491	ACO22_04141,ACO22_06160	GX48_03105,GX48_03249	AI79_08371,AI79_10138	AI80_03584,AI80_04384	CIMG_03878,CIMG_04403	CPSG_03397,CPSG_06236	UREG_01636,UREG_02067	MGYG_01035,MGYG_08181	TERG_00492,TERG_03228	AFLA_012100,AFLA_051210	Afu1g00580,Afu1g05830,Afu8g04050	AN1414,AN4187
853147293	tubulin alpha-2 chain	34	66	BDDG_01398,BDDG_06744	BDFG_01044,BDFG_08468	BDCG_08660,BDCG_17164	BDBG_00020,BDBG_05820	ACJ73_03660,ACJ73_06155	EMPG_10275	EPAG_02619,EPAG_02705	HCBG_08793,HCBG_09002	HCAG_02068,HCAG_08288	EMCG_02413,EMCG_03847	ECRG_03209,ECRG_03376	ACJ72_06159,ACJ72_07934	AI78_04080,AI78_08035	PAAG_01647,PAAG_12506	PABG_03696,PABG_07341	PADG_00128,PADG_08413	ACO22_06069,ACO22_06681	GX48_06495,GX48_08159	AI79_00244,AI79_01930	AI80_02770,AI80_07744	CIMG_01422,CIMG_06299	CPSG_00773,CPSG_01755	UREG_01340,UREG_04085	MGYG_04348,MGYG_05297	TERG_02189,TERG_07773	AFLA_016830,AFLA_080920	Afu1g02550,Afu2g14990	AN0316,AN7570
853147404	glutamate-tRNA ligase	34	43	BDDG_02840	BDFG_06355	BDCG_00882	BDBG_03141	ACJ73_06868	EMPG_11830,EMPG_12579	EPAG_03022,EPAG_07976	HCBG_03755	HCAG_01919	EMCG_02177,EMCG_09293	ECRG_02456,ECRG_06124	ACJ72_05852	AI78_07325	PAAG_02071	PABG_02322	PADG_00821	ACO22_03471	GX48_04417	AI79_00765,AI79_05521,AI79_09117	AI80_01293,AI80_04303	CIMG_03776	CPSG_03508	UREG_07507	MGYG_01155,MGYG_05330	TERG_00363,TERG_02216	AFLA_006370	Afu5g03560	AN8224
853147427	ubiquitin-protein ligase E3 component	34	41	BDDG_06496	BDFG_06119	BDCG_07653	BDBG_03337	ACJ73_06401	EMPG_14762	EPAG_06848	HCBG_06088	HCAG_05920	EMCG_06128	ECRG_03772	ACJ72_00861,ACJ72_08371,ACJ72_08424	AI78_01014	PAAG_01132	PABG_01706	PADG_03700	ACO22_00766	GX48_04161	AI79_06398	AI80_06492	CIMG_01109	CPSG_02103,CPSG_02104	UREG_01052,UREG_01053	MGYG_08794	TERG_02753	AFLA_127970	Afu6g08420	AN3923
853147521	1,3-beta-glucan synthase component FKS1	34	37	BDDG_06701	BDFG_09010	BDCG_08332	BDBG_00352	ACJ73_07335	EMPG_14357	EPAG_03549	HCBG_02657	HCAG_05289	EMCG_03991	ECRG_08064	ACJ72_03079,ACJ72_07807	AI78_00363	PAAG_05071	PABG_04524	PADG_11846	ACO22_01815	GX48_02437	AI79_02653	AI80_01701	CIMG_01753	CPSG_09958	UREG_05461	MGYG_00402	TERG_01127	AFLA_052800	Afu6g12400	AN3729
853147540	ribose-phosphate pyrophosphokinase 2	34	37	BDDG_02242	BDFG_02631	BDCG_08199	BDBG_03507	ACJ73_05930	EMPG_12314	EPAG_06699	HCBG_03466,HCBG_03516	HCAG_01667	EMCG_06334	ECRG_00310	ACJ72_08385	AI78_02573	PAAG_02633	PABG_11688	PADG_11296	ACO22_00037	GX48_04550	AI79_08898	AI80_00969	CIMG_01481	CPSG_01698	UREG_05114	MGYG_06876	TERG_07181	AFLA_026820	Afu4g10790	AN1965
853147553	porphobilinogen deaminase	34	37	BDDG_07610	BDFG_01803	BDCG_08122	BDBG_04414	ACJ73_00972	EMPG_14338	EPAG_05895	HCBG_01754	HCAG_02662	EMCG_06419	ECRG_00227	ACJ72_08803	AI78_06680	PAAG_02418	PABG_04914	PADG_05564	ACO22_00473	GX48_00614	AI79_03233	AI80_01367	CIMG_09179	CPSG_03728	UREG_05228	MGYG_05783,MGYG_06222	TERG_06360	AFLA_010770,AFLA_092760	Afu3g13120,Afu5g11760	AN0121
853147565	PAB1 binding protein	34	37	BDDG_02460	BDFG_04979	BDCG_03201	BDBG_02358	ACJ73_02417	EMPG_15409	EPAG_04788	HCBG_11793	HCAG_06145,HCAG_06146	EMCG_02638	ECRG_07208	ACJ72_02158	AI78_07554	PAAG_11700,PAAG_11701	PABG_00571	PADG_02996	ACO22_02526,ACO22_02527	GX48_03590	AI79_04472	AI80_06749	CIMG_07100	CPSG_01168	UREG_05798	MGYG_08611	TERG_02906	AFLA_021490	Afu1g09630	AN1325
853147570	tryptophan synthase	34	37	BDDG_06909	BDFG_03180	BDCG_07611	BDBG_03294	ACJ73_02738	EMPG_16370	EPAG_07166	HCBG_12104,HCBG_12105	HCAG_05953	EMCG_01527	ECRG_04715	ACJ72_06630	AI78_07728	PAAG_06289	PABG_05302	PADG_06955	ACO22_06409	GX48_04672	AI79_05906	AI80_07850	CIMG_05075	CPSG_08589	UREG_06483	MGYG_02312	TERG_03555	AFLA_085510,AFLA_112810,AFLA_136420	Afu2g13250	AN6231
853147527	tubulin beta chain	34	37	BDDG_01164	BDFG_01238	BDCG_08443	BDBG_00240	ACJ73_09189	EMPG_17160	EPAG_05296	HCBG_03593	HCAG_20628	EMCG_01012	ECRG_02425	ACJ72_06662	AI78_00964	PAAG_03031	PABG_00486	PADG_02900	ACO22_02080	GX48_05545	AI79_07916	AI80_07272	CIMG_06928	CPSG_09586	UREG_05920	MGYG_04492	TERG_07904	AFLA_051840,AFLA_068620	Afu1g10910,Afu7g00250	AN1182,AN6838
853147599	STE/STE20/PAKA protein kinase	34	36	BDDG_05830	BDFG_05076	BDCG_09210	BDBG_08527	ACJ73_04041	EMPG_17034	EPAG_06507	HCBG_02123	HCAG_03019	EMCG_05510	ECRG_04366	ACJ72_08089,ACJ72_08538	AI78_05935	PAAG_07351	PABG_05534	PADG_05850	ACO22_07165	GX48_02154	AI79_00551	AI80_02718	CIMG_06227	CPSG_00857	UREG_04159	MGYG_03861	TERG_04196	AFLA_048350	Afu5g05900	AN8836
853147604	CBS domain-containing protein	34	36	BDDG_09403	BDFG_04867	BDCG_03009	BDBG_02537	ACJ73_03201	EMPG_16564	EPAG_08079	HCBG_02425	HCAG_05518	EMCG_03616	ECRG_07007	ACJ72_00400	AI78_04790	PAAG_07859	PABG_07436	PADG_08225	ACO22_02830	GX48_06679	AI79_03268	AI80_00809	CIMG_04003	CPSG_03273	UREG_01966	MGYG_00661	TERG_00877	AFLA_127720	Afu1g06660	AN5708
853147615	Snf1 kinase complex beta-subunit Gal83	34	36	BDDG_06570	BDFG_03571	BDCG_05265	BDBG_07730	ACJ73_10143	EMPG_15792	EPAG_02272	HCBG_08680	HCAG_08240	EMCG_09143,EMCG_09308	ECRG_05082	ACJ72_03787	AI78_03132	PAAG_03560	PABG_06899	PADG_06260	ACO22_00790	GX48_03927	AI79_07565	AI80_09426	CIMG_02690	CPSG_06181	UREG_03074	MGYG_06457	TERG_06587	AFLA_055520	Afu6g04500	AN6570
853147663	CMGC/MAPK/P38 protein kinase	34	36	BDDG_02709	BDFG_04740	BDCG_02098	BDBG_03794	ACJ73_09295	EMPG_13744	EPAG_06399	HCBG_12009	HCAG_08451	EMCG_07523	ECRG_04435	ACJ72_07106	AI78_07642	PAAG_00535	PABG_06792	PADG_02153	ACO22_05143	GX48_02210	AI79_06557	AI80_04755	CIMG_05915	CPSG_06900	UREG_04432	MGYG_03564	TERG_03872	AFLA_061090,AFLA_099500	Afu1g12940	AN1017,AN4668
853147686	AGC/PKA protein kinase	34	36	BDDG_00880	BDFG_00607	BDCG_02591	BDBG_05661	ACJ73_08898	EMPG_15837	EPAG_06219	HCBG_01092	HCAG_03889	EMCG_07981	ECRG_06588	ACJ72_06898	AI78_08495	PAAG_00108	PABG_05134	PADG_07154	ACO22_04602	GX48_07832	AI79_05778	AI80_05463	CIMG_13464	CPSG_05997	UREG_06328	MGYG_02440	TERG_03685	AFLA_135040	Afu2g12200	AN6305
853147797	ammonium transporter MEP1	34	35	BDDG_00640	BDFG_05221	BDCG_02821	BDBG_05429	ACJ73_05004	EMPG_14804	EPAG_05596	HCBG_00859	HCAG_03664	EMCG_06249	ECRG_00599	ACJ72_00131	AI78_05624	PAAG_01019	PABG_01234	PADG_03809	ACO22_01877	GX48_06456	AI79_00075	AI80_06692	CIMG_01002	CPSG_02214	UREG_00952	MGYG_02005	TERG_03274	AFLA_130040	Afu2g05880	AN7463
853147800	pre-rRNA processing protein Esf1	34	35	BDDG_07764	BDFG_06172	BDCG_00050	BDBG_08915	ACJ73_00982	EMPG_17380	EPAG_05192	HCBG_04956	HCAG_20431	EMCG_03503	ECRG_01520	ACJ72_01726	AI78_00651	PAAG_02272	PABG_04780	PADG_11923	ACO22_00708	GX48_04004	AI79_07490	AI80_01406	CIMG_00746	CPSG_07952,CPSG_07953	UREG_00723	MGYG_03168	TERG_04994	AFLA_129580	Afu2g05420	AN7503
853147873	homoaconitase	34	35	BDDG_05862	BDFG_05543	BDCG_09181	BDBG_09384	ACJ73_01418	EMPG_16296	EPAG_02229	HCBG_08630	HCAG_06854	EMCG_04838	ECRG_07840	ACJ72_04351	AI78_04964,AI78_08058	PAAG_03612	PABG_06939	PADG_06215	ACO22_05786	GX48_05761	AI79_09753	AI80_07414	CIMG_02639	CPSG_00490	UREG_03117	MGYG_06441	TERG_06569	AFLA_055010	Afu5g08890	AN6521
853147900	glycylpeptide N-tetradecanoyltransferase	34	35	BDDG_02504	BDFG_05022	BDCG_03156	BDBG_02403	ACJ73_02967	EMPG_12704	EPAG_00107	HCBG_07034	HCAG_06259	EMCG_02508	ECRG_04137	ACJ72_04304,ACJ72_04309	AI78_00129	PAAG_03163	PABG_00610	PADG_03042	ACO22_03150	GX48_03544	AI79_02881	AI80_06060	CIMG_08789	CPSG_05497	UREG_02755	MGYG_02839	TERG_06921	AFLA_111720	Afu4g08070	AN3839
853147918	glutamine-fructose-6-phosphate transaminase	34	35	BDDG_00036	BDFG_00376	BDCG_03850	BDBG_01706	ACJ73_08395	EMPG_13723	EPAG_05350	HCBG_09111	HCAG_21208	EMCG_04879	ECRG_06573	ACJ72_02097	AI78_01414	PAAG_00850	PABG_01388	PADG_03984	ACO22_05667	GX48_06699	AI79_00156,AI79_04925	AI80_07393	CIMG_07258	CPSG_08773	UREG_07822	MGYG_04778	TERG_01677	AFLA_037960	Afu6g06340	AN10709
853147949	GTP-binding nuclear protein GSP1/Ran	34	35	BDDG_08580	BDFG_04195	BDCG_06652	BDBG_05225	ACJ73_08505	EMPG_14622	EPAG_03362	HCBG_02768	HCAG_21458	EMCG_02438	ECRG_08494	ACJ72_08380	AI78_06853	PAAG_04651	PABG_04417	PADG_04810	ACO22_06273	GX48_05930	AI79_06233	AI80_06577	CIMG_10243	CPSG_04676	UREG_03487	MGYG_00342	TERG_01187	AFLA_033650	Afu6g13300	AN5482
853147953	phosphatidylinositol-phosphatidylcholine transfer protein	34	35	BDDG_03464	BDFG_04813	BDCG_03063	BDBG_02484	ACJ73_08199	EMPG_13292	EPAG_08231	HCBG_02486	HCAG_05465	EMCG_05310	ECRG_08819	ACJ72_06173	AI78_01449	PAAG_07900	PABG_07484	PADG_08176	ACO22_04552	GX48_05315	AI79_07958	AI80_03121	CIMG_01949	CPSG_06701	UREG_06881	MGYG_00610	TERG_00924	AFLA_033100	Afu3g09910	AN4997
853148129	protein transporter SEC31	34	35	BDDG_11604	BDFG_00489	BDCG_02713	BDBG_05540	ACJ73_08633	EMPG_14937	EPAG_03106	HCBG_00961	HCAG_10349	EMCG_07540	ECRG_00429	ACJ72_02829,ACJ72_08168	AI78_02029	PAAG_06249	PABG_05265	PADG_06998	ACO22_02455	GX48_04709	AI79_07255	AI80_02472	CIMG_05120	CPSG_08638	UREG_06441	MGYG_02270	TERG_12009	AFLA_135890	Afu2g12980	AN6257
853148131	beta-1,6 glucan synthetase	34	35	BDDG_00913	BDFG_00639	BDCG_02560	BDBG_05692	ACJ73_07588	EMPG_16201	EPAG_06012	HCBG_01117	HCAG_21163	EMCG_07014	ECRG_08008	ACJ72_05769	AI78_06437	PAAG_00091	PABG_05119	PADG_07170	ACO22_04784	GX48_06808	AI79_09389	AI80_05795	CIMG_05421	CPSG_05958	UREG_06300	MGYG_02502	TERG_03740	AFLA_134770	Afu2g11870	AN10779
853148136	acetyltransferase	34	35	BDDG_05374	BDFG_03256	BDCG_08802	BDBG_07355	ACJ73_03627	EMPG_09445	EPAG_06370	HCBG_08184	HCAG_07830	EMCG_01561	ECRG_05986	ACJ72_00499	AI78_03036	PAAG_06344	PABG_02751	PADG_01243	ACO22_02730	GX48_05489	AI79_03979	AI80_04665	CIMG_07979	CPSG_07538	UREG_02265	MGYG_09004	TERG_04834	AFLA_133990	Afu2g11150	AN5895
853148267	STE/STE20/YSK protein kinase	34	35	BDDG_04117	BDFG_03346	BDCG_06986	BDBG_07988	ACJ73_07960	EMPG_15341	EPAG_05744	HCBG_07593	HCAG_06393	EMCG_08595	ECRG_02099	ACJ72_05674	AI78_04143	PAAG_06719	PABG_02730	PADG_01178	ACO22_07534	GX48_04725	AI79_04871	AI80_00393	CIMG_07521	CPSG_09026	UREG_07764	MGYG_04821	TERG_01721	AFLA_073630	Afu7g04330	AN5674
853147760	conserved hypothetical protein	34	35	BDDG_07956	BDFG_03955	BDCG_09100	BDBG_00386	ACJ73_08899	EMPG_15950	EPAG_03185	HCBG_02626	HCAG_05313	EMCG_04992	ECRG_08521	ACJ72_05832	AI78_00335	PAAG_05098	PABG_04547	PADG_04943	ACO22_06628	GX48_02459	AI79_02625	AI80_05351	CIMG_01789	CPSG_06533	UREG_05488	MGYG_00486	TERG_01048	AFLA_052510	Afu4g13670	AN5660
853147764	STE/STE7/MKK protein kinase	34	35	BDDG_03059	BDFG_04439	BDCG_00585	BDBG_05031	ACJ73_02547	EMPG_12874	EPAG_07735	HCBG_06931	HCAG_00181	EMCG_00527	ECRG_07063	ACJ72_06215	AI78_04039	PAAG_01808	PABG_02093	PADG_00495	ACO22_07688	GX48_03245	AI79_00870	AI80_03581	CIMG_03875	CPSG_03400	UREG_02065	MGYG_01032	TERG_11579	AFLA_051240	Afu1g05800	AN4189
853147834	STE/STE11/SSK protein kinase	34	35	BDDG_01161	BDFG_06418	BDCG_08438	BDBG_00246	ACJ73_08041	EMPG_17164	EPAG_05300	HCBG_03595	HCAG_01783	EMCG_01015	ECRG_02420	ACJ72_04813	AI78_00960	PAAG_03029	PABG_00484	PADG_02898	ACO22_02082	GX48_05547	AI79_07910	AI80_07276	CIMG_06932	CPSG_09590	UREG_05917	MGYG_04490	TERG_07902	AFLA_068590	Afu1g10940	AN10153
853147941	CMGC/MAPK protein kinase	34	35	BDDG_01100	BDFG_07959	BDCG_08377	BDBG_00306	ACJ73_03464	EMPG_09997	EPAG_08150	HCBG_02698	HCAG_05250	EMCG_08075	ECRG_04484	ACJ72_07234	AI78_03953	PAAG_05033	PABG_04490	PADG_04880	ACO22_01693	GX48_06336	AI79_05465	AI80_01740	CIMG_01715	CPSG_01441	UREG_05430	MGYG_00383	TERG_01141	AFLA_034170	Afu6g12820	AN3719
853147964	STE/STE11/BCK1 protein kinase	34	35	BDDG_07524	BDFG_08638	BDCG_01148	BDBG_02876	ACJ73_02718	EMPG_15557	EPAG_06142	HCBG_07378	HCAG_06589	EMCG_08272	ECRG_01613	ACJ72_01391	AI78_04640	PAAG_12359,PAAG_12360	PABG_02536	PADG_00966	ACO22_07055	GX48_07531	AI79_04934	AI80_04312	CIMG_03788	CPSG_03495	UREG_07496	MGYG_01302	TERG_00207	AFLA_031560	Afu3g11080	AN4887
853147967	non-histone chromosomal protein 6	34	35	BDDG_06343	BDFG_02219	BDCG_00784	BDBG_06276	ACJ73_09086	EMPG_17316	EPAG_03697	HCBG_06756	HCAG_00018	EMCG_08890	ECRG_01996	ACJ72_02326	AI78_03988	PAAG_01986	PABG_02251	PADG_00656	ACO22_03903	GX48_00369	AI79_00668	AI80_00903	CIMG_03667	CPSG_02281	UREG_07427	MGYG_02637	TERG_06725	AFLA_031000	Afu3g11610	AN2885
853148175	coatomer beta' subunit	34	35	BDDG_08977	BDFG_04123	BDCG_07106	BDBG_09224	ACJ73_03937	EMPG_17064	EPAG_03799	HCBG_08112	HCAG_08724	EMCG_00216	ECRG_06948	ACJ72_04073	AI78_04188	PAAG_06466	PABG_02859	PADG_01367	ACO22_04041	GX48_02548	AI79_09326	AI80_01231	CIMG_07918	CPSG_07603	UREG_02221	MGYG_02943	TERG_12183,TERG_12184	AFLA_044000	Afu2g10610	AN5972
853148230	AMP binding domain-containing protein	34	35	BDDG_03845	BDFG_00911	BDCG_04986	BDBG_08388	ACJ73_06646	EMPG_10596	EPAG_06618	HCBG_11310	HCAG_02429	EMCG_00501	ECRG_08453	ACJ72_03442	AI78_04688	PAAG_05482	PABG_05903	PADG_06836	ACO22_06109	GX48_06266	AI79_03388	AI80_00097	CIMG_03303	CPSG_02657,CPSG_02658	UREG_07134	MGYG_06994	TERG_07070	AFLA_084630	Afu1g15010	AN0842
853148243	NAD(P)H:quinone oxidoreductase	34	35	BDDG_08806	BDFG_08006	BDCG_01552	BDBG_04491	ACJ73_07379	EMPG_15629	EPAG_06902	HCBG_00636	HCAG_04745	EMCG_03329	ECRG_02132	ACJ72_08606	AI78_04548	PAAG_12076	PABG_06217	PADG_07749	ACO22_05116	GX48_00064	AI79_06323	AI80_02701	CIMG_04756	CPSG_07749	UREG_06758	MGYG_02712	TERG_06794	AFLA_080630	Afu1g02820	AN0297
853148319	alpha 1,2-mannosyltransferase	34	34	BDDG_07777	BDFG_06182	BDCG_00038	BDBG_08904	ACJ73_00869	EMPG_17818	EPAG_05181	HCBG_04945	HCAG_00953	EMCG_03517	ECRG_01535	ACJ72_02543	AI78_00641	PAAG_02288	PABG_04793	PADG_05426	ACO22_06953	GX48_04016	AI79_06760	AI80_01463	CIMG_00718	CPSG_07941	UREG_00709	MGYG_03179	TERG_05005	AFLA_119480	Afu5g10760	AN2752
853148429	DNA polymerase epsilon subunit B	34	34	BDDG_00604	BDFG_05188	BDCG_02855	BDBG_05394	ACJ73_04501	EMPG_14492	EPAG_07666	HCBG_00823	HCAG_03626	EMCG_03282	ECRG_05586	ACJ72_04859	AI78_02109	PAAG_00984	PABG_01267	PADG_03843	ACO22_01910	GX48_03137	AI79_00108	AI80_07232	CIMG_04251	CPSG_03007	UREG_05675	MGYG_01925	TERG_04659	AFLA_130340	Afu2g06190	AN7439
853148462	U1 snRNP splicing complex subunit	34	34	BDDG_00381	BDFG_00047	BDCG_03510	BDBG_02050	ACJ73_04485	EMPG_15539	EPAG_01345	HCBG_05876	HCAG_05743	EMCG_02370	ECRG_01599	ACJ72_03818	AI78_00753	PAAG_08137	PABG_07837	PADG_08704	ACO22_07463	GX48_08203	AI79_06163	AI80_00569	CIMG_01341	CPSG_01842	UREG_01267	MGYG_07895	TERG_02967	AFLA_128840	Afu6g09010	AN1776
853148567	mannan polymerase complexes MNN9 subunit	34	34	BDDG_07900	BDFG_04760	BDCG_02384	BDBG_06843	ACJ73_03006	EMPG_14970	EPAG_08049	HCBG_05776	HCAG_03327	EMCG_03149	ECRG_06526	ACJ72_04440	AI78_04477	PAAG_03802	PABG_00846	PADG_03306	ACO22_02837	GX48_05198	AI79_04463	AI80_02823	CIMG_00141	CPSG_04863	UREG_00247	MGYG_00736	TERG_00606	AFLA_062690	Afu2g01450	AN7672
853148613	homoserine O-acetyltransferase	34	34	BDDG_02560	BDFG_03906	BDCG_01949	BDBG_03953	ACJ73_03047	EMPG_09902	EPAG_08042	HCBG_05787	HCAG_01437	EMCG_04570	ECRG_07700	ACJ72_05420	AI78_06708	PAAG_04925	PABG_00257	PADG_02663	ACO22_06344	GX48_07575	AI79_06273	AI80_02554	CIMG_06070	CPSG_01026	UREG_04306	MGYG_03618	TERG_03961	AFLA_056950	Afu5g07210	AN2229
853148653	atypical/ABC1/ABC1-A protein kinase	34	34	BDDG_06568	BDFG_03573	BDCG_05267	BDBG_07728	ACJ73_07990	EMPG_17327	EPAG_02270	HCBG_08678	HCAG_08242	EMCG_09305	ECRG_05079	ACJ72_03784	AI78_03136	PAAG_03563	PABG_06903	PADG_12070	ACO22_00786	GX48_03931	AI79_07567	AI80_08727	CIMG_02687	CPSG_06184	UREG_03076	MGYG_06460	TERG_06590	AFLA_055540	Afu6g04380	AN6572
853148686	ribosome biogenesis protein Nop4	34	34	BDDG_08651	BDFG_08610	BDCG_00353	BDBG_06207	ACJ73_00597	EMPG_11477	EPAG_04835	HCBG_02238	HCAG_08951	EMCG_02155	ECRG_06319	ACJ72_05613	AI78_03851	PAAG_04390	PABG_04193	PADG_04558	ACO22_06613	GX48_03810	AI79_06043	AI80_01281	CIMG_04199	CPSG_03064	UREG_05611	MGYG_01871	TERG_08821	AFLA_113720	Afu4g06250	AN4330
853148690	atypical/ABC1/ABC1-B protein kinase	34	34	BDDG_03403	BDFG_06534	BDCG_00421	BDBG_04873	ACJ73_06839	EMPG_10566	EPAG_08113	HCBG_02293	HCAG_05629	EMCG_09516	ECRG_07992	ACJ72_05471	AI78_05333	PAAG_07674	PABG_04145	PADG_04504	ACO22_03628	GX48_03862	AI79_01747	AI80_02975	CIMG_04104	CPSG_03165	UREG_05545	MGYG_01773	TERG_07639	AFLA_113180	Afu4g06760	AN4386
853148854	STE/STE20/PAKA protein kinase	34	34	BDDG_09755	BDFG_07771	BDCG_07827	BDBG_04332	ACJ73_08585	EMPG_10007	EPAG_07617	HCBG_03086	HCAG_22394	EMCG_05042	ECRG_05683	ACJ72_01832	AI78_08437	PAAG_09053	PABG_07870	PADG_08706	ACO22_07642	GX48_07653	AI79_05117	AI80_10030	CIMG_01236	CPSG_01969	UREG_01166	MGYG_07980	TERG_03042	AFLA_035530	Afu2g04680	AN2067
853148910	aureobasidin resistance protein Aur1	34	34	BDDG_03472	BDFG_04820	BDCG_03056	BDBG_02491	ACJ73_03053	EMPG_11465	EPAG_07189	HCBG_02480	HCAG_05472	EMCG_05317	ECRG_08353	ACJ72_01888	AI78_01443	PAAG_07905	PABG_07490	PADG_08169	ACO22_04557	GX48_05321	AI79_07951	AI80_03115	CIMG_03953	CPSG_03324	UREG_01994	MGYG_00616	TERG_00917	AFLA_033030	Afu3g09960	AN4991
853149025	mannose-1-phosphate guanyltransferase	34	34	BDDG_05607	BDFG_03667	BDCG_08925	BDBG_07224	ACJ73_07313	EMPG_16748	EPAG_07815	HCBG_03398	HCAG_01552	EMCG_04508	ECRG_02698	ACJ72_00305	AI78_06119	PAAG_02718	PABG_03197	PADG_01745	ACO22_01450	GX48_06277	AI79_02001	AI80_07041	CIMG_01576	CPSG_01593	UREG_05300	MGYG_06782	TERG_07269	AFLA_027500	Afu4g11510	AN5586
853149028	saccharopine dehydrogenase	34	34	BDDG_09379	BDFG_06993	BDCG_17887	BDBG_07199	ACJ73_01891	EMPG_17588	EPAG_04863	HCBG_03425	HCAG_01575	EMCG_01165	ECRG_02676	ACJ72_05645	AI78_08813	PAAG_02693	PABG_03171	PADG_01718	ACO22_06333	GX48_04968	AI79_01301	AI80_07471	CIMG_01555	CPSG_01616	UREG_05275	MGYG_06813	TERG_07241	AFLA_027350	Afu4g11340	AN5601
853149065	pH response protein PalF	34	34	BDDG_05403	BDFG_08252	BDCG_08831	BDBG_07328	ACJ73_03714	EMPG_10433	EPAG_03775	HCBG_08152	HCAG_07860	EMCG_00195	ECRG_06253	ACJ72_02456	AI78_08500	PAAG_06441	PABG_02836	PADG_01339	ACO22_01989	GX48_02573	AI79_04004	AI80_01208	CIMG_07940	CPSG_07579	UREG_02238	MGYG_03059	TERG_04877	AFLA_025590	Afu4g09650	AN1844
853149158	phosphoadenosine phosphosulfate reductase	34	34	BDDG_01809	BDFG_01969	BDCG_05909	BDBG_06708	ACJ73_02944	EMPG_11386	EPAG_00664	HCBG_07687	HCAG_01216	EMCG_04760	ECRG_02344	ACJ72_06826	AI78_01927	PAAG_05932	PABG_05726	PADG_06061	ACO22_08110	GX48_06139	AI79_05389	AI80_05603	CIMG_00456	CPSG_05210	UREG_00499	MGYG_05566	TERG_02449	AFLA_100690	Afu3g06540	AN4770
853149207	S-adenosylmethionine decarboxylase proenzyme	34	34	BDDG_05012	BDFG_09459	BDCG_04367	BDBG_01344	ACJ73_09292	EMPG_13233	EPAG_01905	HCBG_06529	HCAG_20326	EMCG_00026	ECRG_08378	ACJ72_00534	AI78_06956	PAAG_04279	PABG_04058	PADG_07511	ACO22_01090	GX48_00937	AI79_10040	AI80_01130	CIMG_11774	CPSG_07135	UREG_03865	MGYG_04246	TERG_04574	AFLA_006490	Afu5g03670	AN8231
853149513	peptidyl-prolyl cis-trans isomerase ssp-1	34	34	BDDG_04864	BDFG_02483	BDCG_00152	BDBG_08095	ACJ73_04140	EMPG_09801	EPAG_00999	HCBG_04567	HCAG_07345	EMCG_03175	ECRG_00988	ACJ72_02972	AI78_01603	PAAG_07509	PABG_07239	PADG_05203	ACO22_01035	GX48_05688	AI79_03681	AI80_02245	CIMG_00840	CPSG_08058	UREG_00800	MGYG_02169	TERG_03427	AFLA_046470	Afu2g08550	AN6145
853149584	sterol 24-C-methyltransferase	34	34	BDDG_07725	BDFG_06974	BDCG_09435	BDBG_08700	ACJ73_03952	EMPG_09534	EPAG_04515	HCBG_08417	HCAG_07564	EMCG_09314	ECRG_05313	ACJ72_03148	AI78_06667	PAAG_01575	PABG_03630	PADG_00204	ACO22_03828	GX48_03383	AI79_01054	AI80_05749	CIMG_08444	CPSG_08273	UREG_02519	MGYG_08477	TERG_05431	AFLA_041230	Afu4g03630	AN7146
853149773	inorganic pyrophosphatase	34	34	BDDG_00249	BDFG_00167	BDCG_03640	BDBG_01925	ACJ73_09411	EMPG_12830	EPAG_02988	HCBG_00142	HCAG_04307	EMCG_09686	ECRG_05841	ACJ72_08383	AI78_07615	PAAG_00657	PABG_01564	PADG_04175	ACO22_04673	GX48_07756	AI79_02760	AI80_02124	CIMG_07626	CPSG_08916	UREG_07653	MGYG_06633	TERG_08403	AFLA_086710	Afu3g08380	AN2968
853149860	ribosome biogenesis protein BRX1	34	34	BDDG_06740	BDFG_08464	BDCG_05641	BDBG_05816	ACJ73_07477	EMPG_10278	EPAG_02623	HCBG_08788	HCAG_02072	EMCG_02417	ECRG_03380	ACJ72_01602	AI78_04083	PAAG_08110	PABG_07344	PADG_08416	ACO22_04243	GX48_07971	AI79_00240	AI80_04723	CIMG_06268	CPSG_00808	UREG_04120	MGYG_03807	TERG_04153	AFLA_081260	Afu1g02210	AN10055
853148340	CMGC/MAPK protein kinase	34	34	BDDG_06796	BDFG_08668	BDCG_00486	BDBG_04935	ACJ73_09303	EMPG_11612	EPAG_01246	HCBG_03996	HCAG_06189	EMCG_08031	ECRG_04647	ACJ72_01171	AI78_07526	PAAG_06948	PABG_02962	PADG_11275	ACO22_04711	GX48_01571	AI79_01158	AI80_08550	CIMG_01981	CPSG_06734	UREG_06906	MGYG_00968	TERG_00832	AFLA_052570	Afu4g13720	AN5666
853148365	hypothetical protein	34	34	BDDG_08481	BDFG_05628	BDCG_03291	BDBG_02276	ACJ73_03739	EMPG_15845	EPAG_04998	HCBG_04131	HCAG_06078	EMCG_02256	ECRG_02886	ACJ72_01702	AI78_04107	PAAG_07055	PABG_03059	PADG_01584	ACO22_01069	GX48_03655	AI79_04764	AI80_01031	CIMG_00590	CPSG_04202	UREG_03311	MGYG_01685	TERG_07547	AFLA_051410	Afu4g12640	AN3622
853148366	phosphoribosylaminoimidazole carboxylase	34	34	BDDG_00792	BDFG_00525	BDCG_02675	BDBG_05577	ACJ73_06600	EMPG_17153	EPAG_02729	HCBG_00997	HCAG_03809	EMCG_00173	ECRG_00386	ACJ72_01947	AI78_02672	PAAG_06211	PABG_05232	PADG_12229	ACO22_01792	GX48_02080	AI79_04025	AI80_09900	CIMG_00790	CPSG_08003	UREG_00756	MGYG_02193	TERG_03444	AFLA_051370	Afu4g12600	AN3626
853148453	bZIP transcription factor AP-1/Yap1	34	34	BDDG_00438	BDFG_04331	BDCG_03456	BDBG_02108	ACJ73_07590	EMPG_10189	EPAG_01298	HCBG_05924	HCAG_05786	EMCG_02320	ECRG_03289	ACJ72_07186	AI78_05029	PAAG_01282	PABG_01850	PADG_03542	ACO22_07564	GX48_04327	AI79_07686	AI80_00509	CIMG_01382	CPSG_01800	UREG_01309	MGYG_07857	TERG_02940	AFLA_129340	Afu6g09930	AN7513
853148573	CAMK/CAMKL/AMPK protein kinase	34	34	BDDG_03303	BDFG_05351	BDCG_06599	BDBG_05177	ACJ73_00232	EMPG_16626	EPAG_07600	HCBG_08580	HCAG_08880	EMCG_07503	ECRG_08882	ACJ72_06060	AI78_08174	PAAG_11602	PABG_07072	PADG_06441	ACO22_03088	GX48_07406	AI79_05871	AI80_05713	CIMG_05623	CPSG_05742	UREG_06127	MGYG_05796	TERG_02658	AFLA_062250	Afu2g01700	AN7695
853148595	sporulation protein SPS19	34	34	BDDG_07480	BDFG_07343	BDCG_07890	BDBG_04122	ACJ73_04668	EMPG_09364	EPAG_06649	HCBG_01967	HCAG_02897	EMCG_05819	ECRG_04344	ACJ72_02470	AI78_00871	PAAG_04894	PABG_00231	PADG_02632	ACO22_00878	GX48_01727	AI79_05805	AI80_08032	CIMG_06119	CPSG_00975	UREG_04269	MGYG_03663	TERG_04010	AFLA_061230	Afu5g07470	AN7770
853148598	EVM prediction seq	34	34	BDDG_03351	BDFG_05385	BDCG_06637	BDBG_05216	ACJ73_04591	EMPG_09962	EPAG_05856	HCBG_08613	HCAG_08908	EMCG_00303	ECRG_07452	ACJ72_08412	AI78_04381	PAAG_03425	PABG_07100	PADG_06409	ACO22_02106	GX48_07231	AI79_08628	AI80_05730	CIMG_05638	CPSG_05726	UREG_06112	MGYG_06571	TERG_03845	AFLA_060620	Afu3g14410	AN2522
853148710	cell morphogenesis protein Sog2	34	34	BDDG_02141	BDFG_05570	BDCG_02920	BDBG_02624	ACJ73_01468	EMPG_11526	EPAG_01574	HCBG_02356	HCAG_05579	EMCG_08998	ECRG_00814	ACJ72_00319	AI78_01132	PAAG_12432	PABG_07573	PADG_08310	ACO22_05957	GX48_07423	AI79_07267	AI80_00738	CIMG_04076	CPSG_03194	UREG_06787	MGYG_01734	TERG_07599	AFLA_112590	Afu4g07260	AN4435
853148854	STE/STE20/PAKA protein kinase	34	34	BDDG_09755	BDFG_07771	BDCG_07827	BDBG_04332	ACJ73_08585	EMPG_10007	EPAG_07617	HCBG_03086	HCAG_22394	EMCG_05042	ECRG_05683	ACJ72_01832	AI78_08437	PAAG_09053	PABG_07870	PADG_08706	ACO22_07642	GX48_07653	AI79_05117	AI80_10030	CIMG_01236	CPSG_01969	UREG_01166	MGYG_07980	TERG_03042	AFLA_035530	Afu2g04680	AN2067
853148931	protein-tyrosine phosphatase 2	34	34	BDDG_02829	BDFG_06366	BDCG_16223	BDBG_03152	ACJ73_09194	EMPG_13432	EPAG_06288	HCBG_06683	HCAG_08769	EMCG_03100	ECRG_06926	ACJ72_06786	AI78_05745	PAAG_02059	PABG_02310	PADG_00724	ACO22_02136	GX48_06976	AI79_00748	AI80_03975	CIMG_03800	CPSG_03481	UREG_07485	MGYG_01167	TERG_00352	AFLA_031680	Afu3g10970	AN4896
853148958	compass component spp1	34	34	BDDG_06277	BDFG_02165	BDCG_00843	BDBG_06219	ACJ73_00564	EMPG_14403	EPAG_06309	HCBG_06704	HCAG_08786	EMCG_04814	ECRG_06383	ACJ72_06237	AI78_06503	PAAG_02043	PABG_02294	PADG_00706	ACO22_07379	GX48_00416	AI79_00721	AI80_09347	CIMG_03719	CPSG_03556	UREG_07544	MGYG_00977	TERG_00843	AFLA_030500	Afu3g12030	AN2850
853149023	PHD finger domain-containing protein	34	34	BDDG_05587	BDFG_03649	BDCG_08904	BDBG_07245	ACJ73_06060	EMPG_15387	EPAG_06326	HCBG_03383	HCAG_01534	EMCG_03581	ECRG_06882	ACJ72_07032	AI78_04179	PAAG_02733	PABG_11713	PADG_01763	ACO22_07080	GX48_06291	AI79_00384	AI80_07025	CIMG_01598	CPSG_01571	UREG_05317	MGYG_06772	TERG_07277	AFLA_027650	Afu4g11660	AN5570
853149032	L-aminoadipate-semialdehyde dehydrogenase	34	34	BDDG_09771	BDFG_02742	BDCG_05689	BDBG_06043	ACJ73_02858	EMPG_14484	EPAG_07891	HCBG_07941	HCAG_09107	EMCG_05434	ECRG_06343	ACJ72_04690	AI78_00024	PAAG_08023	PABG_05360	PADG_08092	ACO22_07535	GX48_07705	AI79_08841	AI80_00565	CIMG_01491	CPSG_01683	UREG_05106	MGYG_06871	TERG_07187	AFLA_027230	Afu4g11240	AN5610
853149142	acetyl-CoA transporter	34	34	BDDG_05237	BDFG_02409	BDCG_06194	BDBG_00832	ACJ73_05682	EMPG_11285	EPAG_02005	HCBG_04489	HCAG_21906	EMCG_00735	ECRG_03968	ACJ72_08816	AI78_00566	PAAG_03863	PABG_00895	PADG_03360	ACO22_02693	GX48_08340	AI79_04132	AI80_06381	CIMG_00332	CPSG_05075	UREG_00397	MGYG_05443	TERG_02333	AFLA_102180	Afu3g07290	AN4836
853149362	MADS box transcription factor Mcm1	34	34	BDDG_07106	BDFG_03011	BDCG_02301	BDBG_06905	ACJ73_09706	EMPG_17199	EPAG_04464	HCBG_05654	HCAG_03207	EMCG_07296	ECRG_03057	ACJ72_05914	AI78_05483	PAAG_06158	PABG_06502	PADG_07962	ACO22_02962	GX48_04595	AI79_10257	AI80_01898	CIMG_05802	CPSG_04397	UREG_04511	MGYG_01367	TERG_00139	AFLA_090910	Afu6g02110	AN8676
853149645	APSES transcription factor	34	34	BDDG_01682	BDFG_01847	BDCG_06032	BDBG_06585	ACJ73_00765	EMPG_11332	EPAG_00546	HCBG_05199	HCAG_01118	EMCG_04202	ECRG_08763	ACJ72_07167	AI78_04585	PAAG_04014	PABG_01022	PADG_03498	ACO22_06246	GX48_02630	AI79_00425	AI80_08908	CIMG_00075	CPSG_04790	UREG_00183	MGYG_00664	TERG_00873	AFLA_020130	Afu3g13920	AN3154
853149788	translation repressor/antiviral protein Ski3	34	34	BDDG_00302	BDFG_00124	BDCG_03589	BDBG_01972	ACJ73_04470	EMPG_11045	EPAG_04150	HCBG_00241	HCAG_04344	EMCG_07236	ECRG_05950	ACJ72_02268	AI78_04340	PAAG_08361	PABG_01221	PADG_04239	ACO22_02976	GX48_03366	AI79_04711	AI80_02072	CIMG_07689	CPSG_09409	UREG_07600	MGYG_05875	TERG_06017	AFLA_086250	Afu3g08810	AN3014
853149855	WD repeat protein	34	34	BDDG_06054	BDFG_06453	BDCG_07737	BDBG_03422	ACJ73_00172	EMPG_14612	EPAG_03030	HCBG_05729	HCAG_03278	EMCG_01312	ECRG_02842	ACJ72_02736	AI78_03289	PAAG_06089	PABG_06567	PADG_08028	ACO22_04199	GX48_05577	AI79_05348	AI80_06623	CIMG_09973	CPSG_10077	UREG_06038	MGYG_06549	TERG_06671	AFLA_081470	Afu1g01990	AN10058
853147255	amino acid adenylation domain-containing protein	33	170	BDDG_01211,BDDG_01374,BDDG_04183,BDDG_04752	BDFG_01069,BDFG_01198,BDFG_01537,BDFG_02583	BDCG_00257,BDCG_01191,BDCG_08486,BDCG_08633	BDBG_00048,BDBG_00200,BDBG_02828,BDBG_08208	ACJ73_00758,ACJ73_01331,ACJ73_03990,ACJ73_04954	EMPG_10263,EMPG_10312,EMPG_12890,EMPG_14550	EPAG_01403,EPAG_02677,EPAG_04659,EPAG_05397	HCBG_03655,HCBG_04660,HCBG_07422,HCBG_09033,HCBG_09105	HCAG_01843,HCAG_06548,HCAG_07428,HCAG_07429,HCAG_10413,HCAG_10414	EMCG_05386,EMCG_06724,EMCG_06861,EMCG_08634	ECRG_00644,ECRG_01649,ECRG_03617,ECRG_07184	ACJ72_02381,ACJ72_04311	AI78_05419,AI78_06213,AI78_07599	PAAG_01679,PAAG_07698,PAAG_08527	PABG_00426,PABG_03726,PABG_12000	PADG_00102,PADG_02836,PADG_11912	ACO22_00970,ACO22_03365,ACO22_04378	GX48_01889,GX48_03527,GX48_06566	AI79_00993,AI79_02822,AI79_03873,AI79_06889	AI80_03708,AI80_04002,AI80_04621	CIMG_00941,CIMG_01429,CIMG_01861,CIMG_07298,CIMG_09750	CPSG_01748,CPSG_06607,CPSG_08162,CPSG_08812,CPSG_09685,CPSG_09686	UREG_00890,UREG_00891,UREG_01346,UREG_04461,UREG_04462,UREG_04676,UREG_04677,UREG_07665	MGYG_00094,MGYG_00836,MGYG_01116,MGYG_02098,MGYG_02587,MGYG_02862,MGYG_03820,MGYG_08146	TERG_00697,TERG_01444,TERG_02711,TERG_03194,TERG_03357,TERG_08204,TERG_08294,TERG_11562	AFLA_004450,AFLA_005440,AFLA_008770,AFLA_010580,AFLA_010620,AFLA_038600,AFLA_064240,AFLA_066720,AFLA_069330,AFLA_070860,AFLA_090200,AFLA_109430,AFLA_139670	Afu1g10380,Afu1g17200,Afu3g03350,Afu3g03420,Afu3g15270,Afu5g12730,Afu6g09610,Afu6g12080,Afu8g00170	AN0016,AN0607,AN10576,AN1242,AN2545,AN2621,AN3495,AN3496,AN6236,AN7884,AN9226,AN9244
853147301	conserved hypothetical protein	33	64	BDDG_05980,BDDG_05981	BDFG_05926,BDFG_05927	BDCG_06783,BDCG_06784	BDBG_08554,BDBG_08555	ACJ73_00341,ACJ73_00342	EMPG_16781,EMPG_16782	EPAG_01750,EPAG_01751	HCBG_11538	HCAG_05072,HCAG_05073	EMCG_03213,EMCG_03214	ECRG_01714,ECRG_01715	ACJ72_04876,ACJ72_08046	AI78_07760,AI78_08535	PAAG_04527,PAAG_04528	PABG_04305,PABG_04306	PADG_04688,PADG_04689	ACO22_00546,ACO22_00547	GX48_01198,GX48_01199	AI79_08539,AI79_08540	AI80_07505,AI80_09611	CIMG_10081,CIMG_10082	CPSG_04500,CPSG_04502	UREG_05957,UREG_05958	MGYG_00239,MGYG_00240	TERG_01290,TERG_01291	AFLA_016960,AFLA_016970	Afu6g02900,Afu6g02910	AN11113,AN8770
853147318	23S rRNA (-N6)-methyltransferase	33	61	BDDG_00961,BDDG_00962	BDFG_00679,BDFG_00680	BDCG_16597	BDBG_17300	ACJ73_02346,ACJ73_02347	EMPG_11008	EPAG_07352,EPAG_07353	HCBG_01174,HCBG_01175	HCAG_03984,HCAG_10397	EMCG_00447,EMCG_00448	ECRG_03492,ECRG_03493	ACJ72_02448,ACJ72_07195,ACJ72_07785	AI78_05685,AI78_05686,AI78_06931	PAAG_00036,PAAG_00037	PABG_05074,PABG_12072	PADG_07221,PADG_07222	ACO22_04956,ACO22_04957	GX48_05840,GX48_05841	AI79_08982,AI79_08983,AI79_08984	AI80_02037,AI80_02038	CIMG_05470	CPSG_05903	UREG_06255	MGYG_02539	TERG_12049,TERG_12050	AFLA_076650,AFLA_117580	Afu7g05590	AN6713,AN9210
853147334	xanthine dehydrogenase	33	59	BDDG_02250,BDDG_05883	BDFG_02624,BDFG_05528	BDCG_09167,BDCG_17747	BDBG_03499,BDBG_09398	ACJ73_00359,ACJ73_07154	EMPG_16809	EPAG_06406,EPAG_07104	HCBG_03461,HCBG_09167,HCBG_11686	HCAG_01659,HCAG_06867	EMCG_06342,EMCG_08213	ECRG_00318,ECRG_06449	ACJ72_00810,ACJ72_06493	AI78_02565,AI78_04415	PAAG_02640,PAAG_03629	PABG_03125,PABG_06956	PADG_01660,PADG_06197	ACO22_00045,ACO22_02758	GX48_04556,GX48_05738	AI79_03056,AI79_08801	AI80_00961	CIMG_01495	CPSG_01680	UREG_05104	MGYG_06870	TERG_07188	AFLA_027200	Afu4g11220	AN5613,AN9178
853147422	acyl-CoA desaturase	33	42	BDDG_08170	BDFG_06311	BDCG_06371	BDBG_00657	ACJ73_01376,ACJ73_02082	EMPG_11642,EMPG_17637	EPAG_07480,EPAG_07903	HCBG_11833		EMCG_04890,EMCG_08454	ECRG_01215,ECRG_05910	ACJ72_08237	AI78_01195	PAAG_03722	PABG_00775	PADG_03225	ACO22_06866	GX48_07583	AI79_02213,AI79_08659	AI80_07713	CIMG_08158	CPSG_08402	UREG_02417	MGYG_03817,MGYG_07569	TERG_05922	AFLA_004460,AFLA_076880	Afu7g05920	AN4135,AN6731
853147523	EVM prediction seq	33	37	BDDG_03102	BDFG_01283	BDCG_00632	BDBG_07407	ACJ73_02458	EMPG_09698	EPAG_00175	HCBG_12235	HCAG_20183	EMCG_03060,EMCG_07341	ECRG_08257,ECRG_08799	ACJ72_05826	AI78_00594	PAAG_11377	PABG_02122	PADG_00524	ACO22_07309	GX48_00237	AI79_00904	AI80_03549	CIMG_03699	CPSG_03581	UREG_07563,UREG_07564	MGYG_08919	TERG_00393	AFLA_050080	Afu1g06060	AN4210
853147625	conserved hypothetical protein	33	36	BDDG_08765	BDFG_06014	BDCG_06446	BDBG_00571	ACJ73_04043,ACJ73_08730		EPAG_08285	HCBG_04258	HCAG_07095	EMCG_01468	ECRG_01277,ECRG_07224	ACJ72_06706	AI78_04925,AI78_06769	PAAG_03287	PABG_00715	PADG_03157	ACO22_01215	GX48_02361	AI79_07029	AI80_00244	CIMG_08215	CPSG_08340	UREG_02461	MGYG_02672	TERG_06759	AFLA_110650	Afu4g09080	AN1652
853147755	sterigmatocystin 8-O-methyltransferase	33	35	BDDG_01473	BDFG_02145	BDCG_07307	BDBG_07120	ACJ73_01056	EMPG_11125	EPAG_06686	HCBG_07145	HCAG_08053	EMCG_00256	ECRG_07009	ACJ72_06121	AI78_08490	PAAG_06304	PABG_07675	PADG_01203	ACO22_01387	GX48_05654	AI79_06374	AI80_05549	CIMG_04982	CPSG_08491	UREG_06568	MGYG_08689	TERG_02652,TERG_02845	AFLA_116210,AFLA_118750	Afu8g00200	AN5415
853148102	DRK1 histidine kinase	33	35	BDDG_07191	BDFG_06743	BDCG_01834	BDBG_04761	ACJ73_04066	EMPG_10837	EPAG_08039	HCBG_00429	HCAG_04502	EMCG_04245	ECRG_07226	ACJ72_01941	AI78_08601	PAAG_05810	PABG_06372	PADG_07579	ACO22_00274	GX48_07774	AI79_04300	AI80_08337	CIMG_04512	CPSG_06352	UREG_01725	MGYG_02752	TERG_06840	AFLA_092160,AFLA_119810	Afu2g03560	AN4479
853148135	developmental regulator flbA	33	35	BDDG_09820	BDFG_03260	BDCG_08810	BDBG_07347	ACJ73_09367	EMPG_16791	EPAG_06376	HCBG_08176	HCAG_07838	EMCG_08286	ECRG_05992	ACJ72_07878	AI78_08558,AI78_09066	PAAG_06423		PADG_11243	ACO22_01974	GX48_02590	AI79_03987	AI80_04657	CIMG_07972	CPSG_07548	UREG_02258	MGYG_03025	TERG_04839	AFLA_134030	Afu2g11180	AN5893
853148159	L-ornithine 5-monooxygenase	33	35	BDDG_01368	BDFG_01074	BDCG_08628	BDBG_00053	ACJ73_06246	EMPG_12885	EPAG_02672	HCBG_09039	HCAG_08320	EMCG_06866	ECRG_00648	ACJ72_06194	AI78_08700	PAAG_01682	PABG_03730	PADG_00097	ACO22_03362	GX48_01892	AI79_03878	AI80_04006	CIMG_00943,CIMG_01432	CPSG_01745,CPSG_08165	UREG_01349	MGYG_00838	TERG_00698	AFLA_047190	Afu2g07680	AN5823
853148238	hypothetical protein	33	35	BDDG_03565	BDFG_03419	BDCG_04800	BDBG_07537	ACJ73_00271	EMPG_11171	EPAG_04411	HCBG_01324	HCAG_02230	EMCG_01088,EMCG_01089	ECRG_04057	ACJ72_07121	AI78_05573	PAAG_05307	PABG_06059	PADG_06652	ACO22_05269	GX48_00558	AI79_07303	AI80_01840	CIMG_03081	CPSG_04295	UREG_02875	MGYG_07139	TERG_12645,TERG_12646	AFLA_083460	Afu1g15910	AN0928
853148355	thioredoxin reductase	33	34	BDDG_00560	BDFG_07635	BDCG_03337	BDBG_02232	ACJ73_02420		EPAG_00848	HCBG_11810	HCAG_07019	EMCG_02729	ECRG_05657	ACJ72_08498	AI78_00381	PAAG_07020	PABG_03023	PADG_01551	ACO22_06722	GX48_03619	AI79_09134	AI80_03470	CIMG_00627	CPSG_09237	UREG_00630	MGYG_01643	TERG_07507	AFLA_051770	Afu4g12990	AN3581
853148374	ribosome biogenesis protein Kri1	33	34	BDDG_06754	BDFG_04074	BDCG_00524	BDBG_04974	ACJ73_05287		EPAG_01207	HCBG_06989	HCAG_06282	EMCG_00954	ECRG_04003	ACJ72_04246	AI78_04452	PAAG_08621	PABG_11642,PABG_11643	PADG_01439	ACO22_03537	GX48_01614	AI79_01205	AI80_07760	CIMG_03930	CPSG_03346	UREG_02010	MGYG_01086	TERG_00437	AFLA_050720	Afu1g05410	AN4065
853149352	ATP-dependent RNA helicase SUB2	33	34	BDDG_05960	BDFG_05905	BDCG_06803		ACJ73_01613	EMPG_10027	EPAG_01767	HCBG_02906	HCAG_05061	EMCG_05278	ECRG_01696	ACJ72_00954	AI78_01520	PAAG_04511	PABG_04293	PADG_04672	ACO22_00561	GX48_01214	AI79_05282,AI79_10056	AI80_09664	CIMG_10056	CPSG_04475	UREG_05971	MGYG_00224	TERG_01308	AFLA_091420	Afu6g02630	AN8722
853149356	glucosamine-phosphate N-acetyltransferase	33	34	BDDG_02663	BDFG_06799	BDCG_02048	BDBG_03844	ACJ73_10028	EMPG_10140	EPAG_02529	HCBG_05608	HCAG_03171	EMCG_05463	ECRG_05288	ACJ72_00822	AI78_08025	PAAG_00589	PABG_05340	PADG_08120	ACO22_05951	GX48_06839	AI79_02960	AI80_08621	CIMG_05871	CPSG_06856		MGYG_01401	TERG_00104	AFLA_091260	Afu6g02460	AN8706
853149393	STE/STE20/YSK protein kinase	33	34	BDDG_02003	BDFG_01448	BDCG_01663	BDBG_04596	ACJ73_07798	EMPG_09659	EPAG_00748	HCBG_00541	HCAG_21334	EMCG_00774	ECRG_01280	ACJ72_07185	AI78_07016	PAAG_05740	PABG_06310	PADG_12331	ACO22_00210	GX48_00163	AI79_00804	AI80_09751	CIMG_13373	CPSG_06483	UREG_01827,UREG_01828	MGYG_02913	TERG_04731	AFLA_136840	Afu2g13640	AN6339
853148283	1-phosphatidylinositol-3-phosphate 5-kinase	33	34	BDDG_05309	BDFG_03187	BDCG_08737	BDBG_09377	ACJ73_04710	EMPG_13486	EPAG_04663	HCBG_08242	HCAG_07780	EMCG_02591	ECRG_04467	ACJ72_04778	AI78_01848	PAAG_06379	PABG_02784	PADG_01277	ACO22_06621	GX48_05984	AI79_07466	AI80_06164	CIMG_13275	CPSG_07477	UREG_02320	MGYG_07459	TERG_05813		Afu6g07440	AN5211
853148343	hypothetical protein	33	34	BDDG_12020	BDFG_07016	BDCG_16142	BDBG_04908	ACJ73_05267	EMPG_11609	EPAG_01248	HCBG_03999	HCAG_06187	EMCG_08029	ECRG_04649	ACJ72_07046,ACJ72_07877	AI78_07524	PAAG_06950	PABG_02964	PADG_01482	ACO22_04709	GX48_01569	AI79_10108	AI80_08561	CIMG_01987	CPSG_06740	UREG_06911	MGYG_00964	TERG_08666	AFLA_052490	Afu4g13600	AN5659
853148411	CAMKK/CAMKK-META protein kinase	33	34	BDDG_05820	BDFG_05068	BDCG_09219	BDBG_08518	ACJ73_04897		EPAG_06817	HCBG_02113	HCAG_03012	EMCG_01978	ECRG_04376	ACJ72_03161	AI78_08662	PAAG_12379	PABG_05525	PADG_05840	ACO22_07159	GX48_02147	AI79_00565	AI80_09805	CIMG_06216	CPSG_00869	UREG_04168	MGYG_03875	TERG_04210	AFLA_048460	Afu5g05980	AN8827
853148648	Ryp1	33	34	BDDG_06548	BDFG_03594	BDCG_05286	BDBG_07709	ACJ73_06478	EMPG_09919	EPAG_02253	HCBG_08660	HCAG_08258	EMCG_06216	ECRG_04997	ACJ72_04910	AI78_03154	PAAG_11652	PABG_06919	PADG_06243	ACO22_07476	GX48_03947	AI79_07008	AI80_08713	CIMG_02671	CPSG_00528	UREG_03089	MGYG_06475		AFLA_055650	Afu6g04490	AN6578
853149055	AhpA protein	33	34	BDDG_04350	BDFG_09116	BDCG_05795	BDBG_06163	ACJ73_01131	EMPG_14659	EPAG_02222	HCBG_07821		EMCG_00812	ECRG_07838	ACJ72_06074	AI78_03006	PAAG_08242	PABG_03443	PADG_02012	ACO22_01556	GX48_00844	AI79_06857	AI80_03084	CIMG_02405	CPSG_00255	UREG_03302	MGYG_06255	TERG_06389	AFLA_026100	Afu4g10110	AN2020
853150001	nuclear export protein Noc3	33	33	BDDG_04176	BDFG_01532	BDCG_01185	BDBG_02834	ACJ73_00763	EMPG_16557	EPAG_07003	HCBG_07416	HCAG_06554	EMCG_06730	ECRG_01643	ACJ72_00749	AI78_03646	PAAG_06547	PABG_02575	PADG_01007	ACO22_05175	GX48_07056	AI79_02413	AI80_02201	CIMG_09414	CPSG_03973	UREG_04895	MGYG_07734	TERG_05367		Afu2g17050	AN7260
853150021	ATP phosphoribosyltransferase	33	33	BDDG_04157	BDFG_03381	BDCG_07027	BDBG_09055	ACJ73_03647	EMPG_12715	EPAG_07788	HCBG_07636	HCAG_06360	EMCG_01206	ECRG_06407	ACJ72_01112	AI78_02157	PAAG_09095	PABG_07828	PADG_08604	ACO22_07022	GX48_08252	AI79_04839	AI80_00444	CIMG_07538	CPSG_09005	UREG_07741	MGYG_05351	TERG_02238		Afu7g04500	AN3748
853150041	atypical/ABC1/ABC1-C protein kinase	33	33	BDDG_08253	BDFG_06577	BDCG_09318	BDBG_09130	ACJ73_08561	EMPG_16266	EPAG_08128	HCBG_08298	HCAG_07693		ECRG_07625	ACJ72_06831	AI78_06275	PAAG_01466	PABG_01930	PADG_00314	ACO22_06892	GX48_05149	AI79_08198	AI80_06220	CIMG_08540	CPSG_05683	UREG_02604	MGYG_07345	TERG_05702	AFLA_115260	Afu4g04590	AN6996
853150315	ferrochelatase	33	33	BDDG_06123	BDFG_07861	BDCG_09294	BDBG_08445	ACJ73_07094		EPAG_04931	HCBG_02040	HCAG_02951	EMCG_07166	ECRG_07666	ACJ72_05969	AI78_01244	PAAG_08770	PABG_00292	PADG_02701	ACO22_01707	GX48_02720	AI79_00640	AI80_08373	CIMG_06146	CPSG_00945	UREG_04243	MGYG_07361	TERG_05720	AFLA_061480	Afu5g07750	AN7752
853150318	golgi transporter Sly1	33	33	BDDG_03330	BDFG_05369	BDCG_06621	BDBG_05200	ACJ73_04170	EMPG_17192	EPAG_05848	HCBG_08602	HCAG_08899		ECRG_06502	ACJ72_00801	AI78_06328	PAAG_03416	PABG_07093	PADG_06420	ACO22_07245	GX48_07221	AI79_05892	AI80_05723	CIMG_05632	CPSG_05733	UREG_06119	MGYG_02577	TERG_03821	AFLA_060750	Afu3g14320	AN2518
853150374	mitochondrial import receptor subunit TOM40	33	33	BDDG_05894	BDFG_05517	BDCG_09156	BDBG_09409	ACJ73_01936	EMPG_12515	EPAG_07115	HCBG_09155	HCAG_06882	EMCG_09442	ECRG_08587		AI78_04404	PAAG_03644	PABG_06969	PADG_06186	ACO22_02747	GX48_05726	AI79_03092	AI80_06424	CIMG_02618	CPSG_00466	UREG_03137	MGYG_06291	TERG_06423	AFLA_054860	Afu6g05110	AN6510
853150422	mevalonate kinase	33	33	BDDG_00182	BDFG_00231	BDCG_03705	BDBG_01858	ACJ73_07067	EMPG_09992	EPAG_02928	HCBG_00120	HCAG_04240	EMCG_04383	ECRG_06679	ACJ72_00192	AI78_06111	PAAG_00718	PABG_01505	PADG_04112	ACO22_03995	GX48_02955	AI79_02262	AI80_04578	CIMG_05726	CPSG_04174	UREG_04741	MGYG_04650		AFLA_112040	Afu4g07780	AN3869
853150645	polyadenylate-binding protein	33	33	BDDG_08545	BDFG_03066		BDBG_03189	ACJ73_09052	EMPG_16835	EPAG_06382	HCBG_06205	HCAG_06026	EMCG_06827	ECRG_07762	ACJ72_07294	AI78_07947	PAAG_00244	PABG_06432	PADG_07884	ACO22_04034	GX48_03703	AI79_01458	AI80_03796	CIMG_04993	CPSG_08505	UREG_06557	MGYG_03072	TERG_04893	AFLA_028910	Afu1g04190	AN4000
853150850	STE/STE20/YSK protein kinase	33	33	BDDG_07060	BDFG_05492	BDCG_04560	BDBG_01545	ACJ73_02125	EMPG_15098	EPAG_00480	HCBG_06349	HCAG_00350	EMCG_01249	ECRG_07059	ACJ72_03386	AI78_04492	PAAG_07805	PABG_00323	PADG_02732	ACO22_01296	GX48_02750	AI79_08123	AI80_05474	CIMG_11749	CPSG_00646	UREG_03984	MGYG_04040	TERG_04374	AFLA_004050	Afu5g02220	AN11032
853150046	leucine-rich repeat-containing protein 40	33	33	BDDG_07858	BDFG_04458	BDCG_08701	BDBG_09276	ACJ73_07077	EMPG_12775	EPAG_04697	HCBG_08281	HCAG_07706	EMCG_02554	ECRG_07971	ACJ72_05896	AI78_03978	PAAG_06322	PABG_02732	PADG_01222	ACO22_02710	GX48_05470	AI79_03577	AI80_07129	CIMG_08621	CPSG_05638	UREG_02624	MGYG_07320	TERG_05683	AFLA_115090	Afu4g04440	AN7005
853150099	EVM prediction seq	33	33	BDDG_08476	BDFG_05623	BDCG_03296	BDBG_02271	ACJ73_02656	EMPG_10384	EPAG_04994	HCBG_04136	HCAG_06074	EMCG_02252	ECRG_02891	ACJ72_07885	AI78_04113	PAAG_07051	PABG_03055	PADG_01580	ACO22_01064	GX48_03650	AI79_04768	AI80_01036	CIMG_00597	CPSG_04208	UREG_00607	MGYG_01679	TERG_07542	AFLA_051670	Afu4g12710	AN3605
853150118	hypothetical protein	33	33	BDDG_03011	BDFG_08063	BDCG_16161	BDBG_17110	ACJ73_01905	EMPG_13259	EPAG_01195	HCBG_06974	HCAG_06312	EMCG_00966	ECRG_04766	ACJ72_02023	AI78_04466	PAAG_12608	PABG_02908	PADG_01423	ACO22_03968	GX48_01630	AI79_01218	AI80_07775	CIMG_03919	CPSG_03357	UREG_02021	MGYG_01074	TERG_00451	AFLA_050850	Afu1g05540	AN4076
853150152	GDP-mannose transporter	33	33	BDDG_06522	BDFG_08239	BDCG_05313	BDBG_07683	ACJ73_06530	EMPG_15118	EPAG_06485	HCBG_02157	HCAG_03044	EMCG_04682	ECRG_08599	ACJ72_02032	AI78_04200	PAAG_07375	PABG_05557	PADG_05872	ACO22_04851	GX48_02178	AI79_06647	AI80_02737	CIMG_06379	CPSG_00696		MGYG_04113	TERG_01001	AFLA_048230	Afu5g05740	AN8848
853150259	homeobox transcription factor	33	33	BDDG_03637	BDFG_07924	BDCG_05449	BDBG_09313	ACJ73_04035	EMPG_15936	EPAG_04561	HCBG_03212	HCAG_03422	EMCG_08554	ECRG_06985	ACJ72_08243	AI78_01155	PAAG_02895	PABG_03356	PADG_01921	ACO22_01581	GX48_02959	AI79_10161	AI80_06027	CIMG_08965	CPSG_01324	UREG_03403	MGYG_03394	TERG_05229	AFLA_069100	Afu1g10580	AN1217
853150373	tRNA isopentenyltransferase	33	33	BDDG_05889	BDFG_05522	BDCG_09161	BDBG_09404	ACJ73_01941		EPAG_07110	HCBG_09160	HCAG_06876	EMCG_08219	ECRG_06443	ACJ72_00917	AI78_04409	PAAG_03639	PABG_06964	PADG_06191	ACO22_02752	GX48_05731	AI79_03087	AI80_06429	CIMG_02623	CPSG_00471	UREG_03134	MGYG_06285	TERG_06418	AFLA_054910	Afu6g05070	AN6513
853150415	MYB and HSA domain-containing protein	33	33	BDDG_00151	BDFG_00263	BDCG_03739	BDBG_01822	ACJ73_03522		EPAG_01707	HCBG_00082	HCAG_04204	EMCG_09083	ECRG_04293	ACJ72_01175	AI78_01267	PAAG_00749	PABG_01478	PADG_04081	ACO22_03227	GX48_02924	AI79_02299	AI80_05390	CIMG_09550	CPSG_04114	UREG_04771	MGYG_04684	TERG_01589	AFLA_112290	Afu4g07560	AN4472
853150537	WD repeat protein	33	33	BDDG_01121	BDFG_07982	BDCG_08398	BDBG_00285	ACJ73_05320	EMPG_16587	EPAG_07016	HCBG_02720	HCAG_05226	EMCG_07186	ECRG_07784	ACJ72_02529	AI78_05868	PAAG_05007	PABG_04463	PADG_04856	ACO22_06506	GX48_06312	AI79_05489	AI80_01764	CIMG_01690	CPSG_01470	UREG_05409	MGYG_00422	TERG_01109	AFLA_034450	Afu6g12600	AN3693
853150559	cAMP-dependent protein kinase regulatory subunit	33	33	BDDG_03486	BDFG_04836	BDCG_03042	BDBG_02506	ACJ73_10133	EMPG_16718	EPAG_07201	HCBG_02463	HCAG_05488	EMCG_05330	ECRG_05805	ACJ72_07987	AI78_01432	PAAG_07887	PABG_07470	PADG_08191	ACO22_03059	GX48_05299	AI79_03308	AI80_03106	CIMG_03961	CPSG_03313	UREG_01962	MGYG_00629	TERG_00906	AFLA_032870	Afu3g10000	AN4987
853150680	homeobox domain-containing protein	33	33	BDDG_01924	BDFG_07718	BDCG_05805		ACJ73_09436	EMPG_14859	EPAG_02214	HCBG_07805	HCAG_01313	EMCG_00800	ECRG_08873	ACJ72_03491	AI78_03014	PAAG_08226	PABG_03432	PADG_02002	ACO22_01568	GX48_00856	AI79_09999	AI80_03097	CIMG_09071	CPSG_03608	UREG_03315	MGYG_06249	TERG_06383	AFLA_026250	Afu4g10220	AN2009
853150754	small GTP-binding protein	33	33	BDDG_01765	BDFG_01924	BDCG_05954	BDBG_06664	ACJ73_00002	EMPG_17665	EPAG_00621	HCBG_05282	HCAG_01183	EMCG_01420	ECRG_02388	ACJ72_08206	AI78_01287	PAAG_05894	PABG_05760	PADG_06099	ACO22_08030	GX48_07158	AI79_09254	AI80_01652	CIMG_00422	CPSG_05177	UREG_00468	MGYG_05539	TERG_02424	AFLA_102810	Afu3g06300	AN4743
853150778	small GTP-binding protein	33	33	BDDG_01835	BDFG_01998	BDCG_05884	BDBG_06736	ACJ73_07869	EMPG_11955	EPAG_00690	HCBG_07713	HCAG_01241	EMCG_04737	ECRG_08265	ACJ72_07990	AI78_01905	PAAG_05952	PABG_05707	PADG_06041		GX48_06161	AI79_08208	AI80_05632	CIMG_00481	CPSG_05237	UREG_00519	MGYG_05589	TERG_02472	AFLA_100860	Afu3g06690	AN4782
853150798	superoxide dismutase	33	33	BDDG_04494	BDFG_05945	BDCG_04245	BDBG_01238	ACJ73_04849	EMPG_10364	EPAG_03215	HCBG_06622	HCAG_00642	EMCG_00876	ECRG_00500		AI78_00718	PAAG_04164	PABG_03954	PADG_07418	ACO22_02558	GX48_08434	AI79_07133	AI80_03834	CIMG_06677	CPSG_07243	UREG_03766	MGYG_03995	TERG_04335	AFLA_099000	Afu5g09240	AN0241
853150804	ceramide glucosyltransferase	33	33	BDDG_04959	BDFG_04500	BDCG_04321	BDBG_01298	ACJ73_04945	EMPG_16311	EPAG_01870	HCBG_06567	HCAG_00590	EMCG_00066	ECRG_08472	ACJ72_08367	AI78_00832	PAAG_04241	PABG_04023	PADG_07478	ACO22_01365	GX48_02833	AI79_03933	AI80_01177	CIMG_06611	CPSG_07167	UREG_03833	MGYG_03903	TERG_04237	AFLA_098440	Afu5g09550	AN8806
853150895	exosome complex subunit Csl4	33	33	BDDG_03939	BDFG_00823	BDCG_05074	BDBG_08299	ACJ73_00113	EMPG_13225	EPAG_03963	HCBG_01596	HCAG_02509	EMCG_07330	ECRG_06867	ACJ72_01791	AI78_04673	PAAG_02583	PABG_05844	PADG_06904		GX48_07086	AI79_07388	AI80_00689	CIMG_09352	CPSG_03902	UREG_04960	MGYG_07674	TERG_08490	AFLA_094730	Afu5g13530	AN11250
853150896	pre-mRNA-processing factor 19	33	33	BDDG_03935	BDFG_00826	BDCG_05071	BDBG_08302	ACJ73_00110	EMPG_13228	EPAG_03966	HCBG_01593	HCAG_02506		ECRG_06864	ACJ72_01794	AI78_04670	PAAG_02580	PABG_05847	PADG_06901	ACO22_02423	GX48_07083	AI79_07439	AI80_00686	CIMG_09355	CPSG_03905	UREG_04957	MGYG_07677	TERG_08493	AFLA_094690	Afu5g13510	AN6906
853151057	leucine Rich Repeat domain-containing protein	33	33	BDDG_07226	BDFG_04002	BDCG_09050	BDBG_00435	ACJ73_08853	EMPG_13329	EPAG_03141	HCBG_02585	HCAG_05378	EMCG_03876	ECRG_08113	ACJ72_07867	AI78_04704	PAAG_07452	PABG_07183	PADG_05146	ACO22_03615	GX48_05459	AI79_05599	AI80_06324	CIMG_01839	CPSG_06583	UREG_05532	MGYG_00530	TERG_01010	AFLA_133800	Afu2g02450	AN10572
853151177	C6 transcription factor	33	33	BDDG_03741	BDFG_01010	BDCG_04888	BDBG_06384	ACJ73_05008	EMPG_15029	EPAG_07379	HCBG_01404	HCAG_09963	EMCG_05978	ECRG_01766	ACJ72_06450	AI78_05075	PAAG_12029	PABG_06000	PADG_06720	ACO22_02236	GX48_00498	AI79_02122	AI80_00177	CIMG_03190	CPSG_02782	UREG_07049	MGYG_07091	TERG_06997	AFLA_042030	Afu1g14360	AN10120
853151262	C2H2 transcription factor	33	33	BDDG_02733	BDFG_04723	BDCG_02117	BDBG_03775	ACJ73_04460	EMPG_16235	EPAG_01062	HCBG_05540	HCAG_08465	EMCG_06009	ECRG_06550	ACJ72_05846	AI78_03406	PAAG_00524	PABG_06783	PADG_02161	ACO22_05153	GX48_02221	AI79_06570	AI80_04765	CIMG_05925	CPSG_06910	UREG_04420	MGYG_03574	TERG_03861	AFLA_018410	Afu1g13050	AN0644
853151340	histone deacetylase phd1	33	33	BDDG_07166	BDFG_06716	BDCG_01812	BDBG_04737	ACJ73_05253		EPAG_06792	HCBG_00398	HCAG_04474	EMCG_04134	ECRG_04961	ACJ72_05743	AI78_06809	PAAG_06808	PABG_01095	PADG_04376	ACO22_07647	GX48_01457	AI79_04275	AI80_07810	CIMG_04476	CPSG_06316	UREG_01693	MGYG_02778	TERG_06867	AFLA_087410	Afu2g03810	AN3806
853147481	multicopper oxidase	32	38	BDDG_00842	BDFG_00575	BDCG_02630	BDBG_05624	ACJ73_00723	EMPG_11244	EPAG_02776	HCBG_01053	HCAG_03856	EMCG_04059	ECRG_07406	ACJ72_03790	AI78_01544	PAAG_00163	PABG_05183	PADG_07092	ACO22_03582	GX48_02024	AI79_03843,AI79_07130		CIMG_12068	CPSG_07512	UREG_02285	MGYG_01741,MGYG_08281,MGYG_08721	TERG_02815,TERG_05618,TERG_07608	AFLA_120890	Afu4g14490	AN5397,AN9170
853147582	hypothetical protein	32	36	BDDG_04796	BDFG_02550	BDCG_00218	BDBG_08169	ACJ73_05123	EMPG_14415	EPAG_00944	HCBG_04625	HCAG_21947,HCAG_21948	EMCG_01112	ECRG_03886	ACJ72_07642,ACJ72_08694	AI78_08151	PAAG_08490	PABG_04642	PADG_05256	ACO22_01668	GX48_04805	AI79_06457	AI80_05657	CIMG_00917	CPSG_08134,CPSG_08135	UREG_00865	MGYG_00861	TERG_00724		Afu2g08040,Afu7g08250	AN5849
853147595	AMP dependent ligase	32	36	BDDG_08414	BDFG_08540	BDCG_17382,BDCG_17383	BDBG_05328	ACJ73_05383		EPAG_01729	HCBG_02865	HCAG_05092	EMCG_07664	ECRG_03011	ACJ72_07733	AI78_02644	PAAG_04554	PABG_04327	PADG_04714	ACO22_00139	GX48_01175	AI79_09622	AI80_01974,AI80_07473,AI80_09039	CIMG_10134	CPSG_04553	UREG_03576	MGYG_00261	TERG_01270	AFLA_049150	Afu6g03630	AN6649
853151139	CMGC/CDK protein kinase	32	33	BDDG_01649	BDFG_08918	BDCG_07142	BDBG_09249	ACJ73_05478		EPAG_05133	HCBG_08046	HCAG_08672	EMCG_07046	ECRG_08577	ACJ72_08132	AI78_00985	PAAG_06500	PABG_02885	PADG_01399	ACO22_02882	GX48_02523	AI79_01568	AI80_00844	CIMG_07871	CPSG_07654	UREG_02190	MGYG_08144	TERG_11960	AFLA_044920	Afu2g09710	AN6044
853151319	C6 finger domain-containing protein	32	33	BDDG_02608	BDFG_03861	BDCG_01991	BDBG_03912	ACJ73_07839		EPAG_02577	HCBG_05364	HCAG_01969	EMCG_03922	ECRG_05916	ACJ72_00532,ACJ72_05214	AI78_07528	PAAG_00361	PABG_06647	PADG_02313	ACO22_06114	GX48_05293	AI79_02207	AI80_04219	CIMG_07148	CPSG_01221	UREG_05754	MGYG_08666	TERG_02865	AFLA_088450	Afu1g09190	AN1368
853151899	thiolase	32	32	BDDG_04657	BDFG_06230	BDCG_03997	BDBG_00986	ACJ73_07200		EPAG_00344	HCBG_11903		EMCG_08853	ECRG_03556	ACJ72_04229	AI78_03665	PAAG_07786	PABG_00341	PADG_02751	ACO22_04980	GX48_02772	AI79_03816	AI80_04477	CIMG_02262	CPSG_00112	UREG_01473	MGYG_04972	TERG_01871	AFLA_012160	Afu8g04000	AN1409
853152032	zinc-finger protein CreA/MIG	32	32	BDDG_12371	BDFG_08897	BDCG_06357	BDBG_00665	ACJ73_10283	EMPG_11965	EPAG_07309	HCBG_04333		EMCG_03561	ECRG_07913	ACJ72_08063	AI78_08897	PAAG_03732	PABG_00781	PADG_03236	ACO22_05930	GX48_06988	AI79_07302	AI80_03739	CIMG_08150		UREG_02413	MGYG_07563	TERG_08882	AFLA_134680	Afu2g11780	AN6195
853152036	UDP-N-acetyl-glucosamine-1-P transferase Alg7	32	32	BDDG_06673	BDFG_06421	BDCG_06434	BDBG_00592	ACJ73_03944	EMPG_11819	EPAG_07996	HCBG_04268		EMCG_06766	ECRG_01271	ACJ72_04081	AI78_06764	PAAG_03295	PABG_00723	PADG_03166	ACO22_01207	GX48_02369	AI79_07021	AI80_00232	CIMG_08206	CPSG_08349		MGYG_02938	TERG_04754	AFLA_134070	Afu2g11240	AN5888
853152129	phosphatidate cytidylyltransferase	32	32	BDDG_04377	BDFG_02822	BDCG_05771	BDBG_06128	ACJ73_07083	EMPG_11844	EPAG_03670	HCBG_07881		EMCG_03078	ECRG_04188	ACJ72_07094	AI78_00081	PAAG_08300	PABG_03499	PADG_02068	ACO22_06239	GX48_00788	AI79_08588	AI80_05531	CIMG_02451	CPSG_00311	UREG_03259	MGYG_06415	TERG_06543	AFLA_022000	Afu1g07010	AN5166
853152246	hypothetical protein	32	32	BDDG_08165	BDFG_06308	BDCG_06374	BDBG_00654	ACJ73_01373	EMPG_13821	EPAG_07477	HCBG_04322	HCAG_07145	EMCG_04884	ECRG_01221	ACJ72_08416	AI78_01198	PAAG_03718	PABG_00771	PADG_03220	ACO22_05784	GX48_07586	AI79_08663	AI80_07711	CIMG_08161	CPSG_08400		MGYG_07573	TERG_05924	AFLA_076900	Afu7g05940	AN10851
853151648	peptidyl-prolyl cis-trans isomerase pin4	32	32	BDDG_06747	BDFG_09455	BDCG_00531	BDBG_04979	ACJ73_06784	EMPG_16260	EPAG_01202	HCBG_06983	HCAG_06279	EMCG_00958	ECRG_03998	ACJ72_06463		PAAG_08629	PABG_02916	PADG_01432	ACO22_03529	GX48_01622	AI79_01210	AI80_07767	CIMG_03926	CPSG_03350	UREG_02014	MGYG_01082	TERG_00441	AFLA_050760	Afu1g05450	AN4069
853151779	sensor histidine kinase/response regulator	32	32	BDDG_00131	BDFG_00282	BDCG_03756	BDBG_01804	ACJ73_01583	EMPG_12248	EPAG_01690	HCBG_00060	HCAG_04184	EMCG_05479	ECRG_06836	ACJ72_07351	AI78_06336	PAAG_00767	PABG_01462	PADG_04063	ACO22_03211	GX48_02907	AI79_07362	AI80_05405	CIMG_09533	CPSG_04093	UREG_04787	MGYG_04701	TERG_01605	AFLA_112430	Afu4g07400	AN4447
853151883	RNA polymerase II elongation factor ELL	32	32	BDDG_08491	BDFG_05638	BDCG_03281	BDBG_02285	ACJ73_03068		EPAG_05009	HCBG_04121	HCAG_06084	EMCG_02267	ECRG_02875	ACJ72_07448	AI78_04101	PAAG_07065	PABG_03067	PADG_01593	ACO22_01076	GX48_03663	AI79_04750	AI80_01011	CIMG_00580	CPSG_09778	UREG_00598	MGYG_06939	TERG_07121	AFLA_026430	Afu4g10400	AN1995
853151989	C6 transcription factor	32	32	BDDG_07210	BDFG_06757	BDCG_01848	BDBG_04774	ACJ73_00184	EMPG_15876	EPAG_05618	HCBG_00445	HCAG_04513	EMCG_08171	ECRG_03338	ACJ72_05012	AI78_05254	PAAG_06736	PABG_01034	PADG_04453	ACO22_05845	GX48_06597	AI79_07704		CIMG_04523	CPSG_06367	UREG_01733	MGYG_02743	TERG_06830	AFLA_092320	Afu2g03430	AN4489
853152018	alcohol dehydrogenase	32	32	BDDG_06915	BDFG_03178	BDCG_07609	BDBG_03292	ACJ73_01857		EPAG_07745	HCBG_06127	HCAG_05959	EMCG_01524	ECRG_04712	ACJ72_07852	AI78_06733	PAAG_00629	PABG_05305	PADG_12214	ACO22_06821	GX48_04670	AI79_05904	AI80_08194	CIMG_05070	CPSG_08583	UREG_06486	MGYG_02314	TERG_03559	AFLA_136370	Afu2g13270	AN10793
853152020	calcineurin binding protein	32	32	BDDG_00742	BDFG_00479	BDCG_02724	BDBG_05529	ACJ73_09818	EMPG_14240	EPAG_03098	HCBG_00950	HCAG_03756	EMCG_09226	ECRG_00438	ACJ72_06978	AI78_06577	PAAG_06260	PABG_05275	PADG_06986	ACO22_02446	GX48_04698	AI79_07242	AI80_02483	CIMG_05107	CPSG_08624	UREG_06449	MGYG_02260	TERG_03511	AFLA_135970	Afu2g13060	AN6249
853152147	guanine nucleotide-binding protein subunit alpha	32	32	BDDG_04717	BDFG_07464	BDCG_03938	BDBG_00930	ACJ73_09311	EMPG_17274	EPAG_00274		HCAG_00742	EMCG_06381	ECRG_02295	ACJ72_01731	AI78_03308	PAAG_08675	PABG_03841	PADG_07281	ACO22_05290	GX48_07670	AI79_09961	AI80_06282	CIMG_06818	CPSG_09478	UREG_03656	MGYG_04418	TERG_08956	AFLA_018340	Afu1g13140	AN0651
853152206	homoserine O-acetyltransferase	32	32	BDDG_08941	BDFG_03927	BDCG_01928	BDBG_03973	ACJ73_01188	EMPG_16551	EPAG_03007	HCBG_05750	HCAG_03301	EMCG_01344	ECRG_05523	ACJ72_04121	AI78_08435	PAAG_06073	PABG_06582	PADG_08044		GX48_07442	AI79_08394	AI80_00139	CIMG_03209	CPSG_02762	UREG_07064	MGYG_07113	TERG_08054	AFLA_084230	Afu1g15350	AN0875
853152266	hexokinase-1	32	32	BDDG_01559	BDFG_02900	BDCG_07222	BDBG_07036	ACJ73_05389	EMPG_10485	EPAG_02851	HCBG_07069		EMCG_01362	ECRG_03234	ACJ72_00407	AI78_04601	PAAG_01377	PABG_02002	PADG_00393	ACO22_04144	GX48_03103	AI79_10151	AI80_09944	CIMG_04401	CPSG_06233	UREG_01635	MGYG_08182	TERG_03229	AFLA_073260	Afu7g04040	AN4255
853152194	conserved hypothetical protein	31	32		BDFG_00158	BDCG_03630	BDBG_01934	ACJ73_01825		EPAG_04177	HCBG_00204		EMCG_04201	ECRG_08418	ACJ72_06703	AI78_05513	PAAG_00645	PABG_01574	PADG_04186	ACO22_04682	GX48_05806	AI79_02746	AI80_02116	CIMG_07638	CPSG_08903	UREG_07644	MGYG_07902	TERG_02972	AFLA_086590	Afu3g08520	AN2984
853152365	polysaccharide synthase Cps1	31	31	BDDG_00348	BDFG_00079	BDCG_03542	BDBG_02018	ACJ73_03705		EPAG_06073	HCBG_11123	HCAG_04383	EMCG_08380	ECRG_05995	ACJ72_00843	AI78_02608	PAAG_08326	PABG_01194	PADG_04274	ACO22_02575	GX48_03331	AI79_05514	AI80_04993	CIMG_07723		UREG_07569	MGYG_05929	TERG_06070	AFLA_071630	Afu7g02500	AN9069
853152482	conserved hypothetical protein	31	31	BDDG_02636	BDFG_06775	BDCG_02023	BDBG_03868	ACJ73_03331	EMPG_11431	EPAG_02553	HCBG_05390	HCAG_20674	EMCG_05649	ECRG_06481	ACJ72_01775	AI78_03520	PAAG_00387	PABG_06671	PADG_02286	ACO22_04721	GX48_05265	AI79_02176		CIMG_10486	CPSG_04885	UREG_02862	MGYG_02078		AFLA_102560	Afu5g02660	AN2606
853152541	transcriptional corepressor Cyc8	31	31	BDDG_00921	BDFG_00645	BDCG_02552	BDBG_05700	ACJ73_08586		EPAG_06017	HCBG_01126	HCAG_03931		ECRG_06780	ACJ72_07382	AI78_06434	PAAG_00081	PABG_05112	PADG_07179	ACO22_02778	GX48_06800	AI79_09395	AI80_05788	CIMG_05427	CPSG_05951	UREG_06294	MGYG_02496	TERG_03736	AFLA_134730	Afu2g11840	AN12054
853152548	GATA-binding protein	31	31	BDDG_05274	BDFG_05131	BDCG_04070	BDBG_01059	ACJ73_02139		EPAG_02858	HCBG_04861	HCAG_00884	EMCG_02929	ECRG_07443	ACJ72_07752	AI78_06918	PAAG_02358	PABG_04857	PADG_05497		GX48_04085	AI79_07800	AI80_01310	CIMG_00643	CPSG_09254	UREG_00647	MGYG_03243	TERG_05075	AFLA_132440	Afu5g11260	AN0176
853152558	trichothecene C-8 hydroxylase	31	31	BDDG_08171	BDFG_06312	BDCG_06370	BDBG_00658	ACJ73_03415	EMPG_11641	EPAG_07481	HCBG_11834	HCAG_07149	EMCG_04891	ECRG_01214	ACJ72_02813	AI78_01194	PAAG_03723	PABG_00776	PADG_03226	ACO22_06865	GX48_07582	AI79_09795	AI80_03554	CIMG_03089	CPSG_04305	UREG_02869		TERG_08350	AFLA_045540		AN1598
853151817	EVM prediction seq	30	32	BDDG_00071	BDFG_00341	BDCG_03814	BDBG_01742	ACJ73_00755	EMPG_16936	EPAG_01635	HCBG_00004	HCAG_04131	EMCG_09280	ECRG_02772	ACJ72_02168	AI78_03745	PAAG_00881	PABG_01362	PADG_03955	ACO22_01412	GX48_06527	AI79_08571	AI80_07361				MGYG_04749	TERG_11741,TERG_11742	AFLA_037760	Afu6g06530,Afu6g06535	AN5775
853152138	C6 finger domain-containing protein Acr-2	30	32	BDDG_05506	BDFG_05751	BDCG_06337	BDBG_00689	ACJ73_06843	EMPG_13522	EPAG_07294	HCBG_04350	HCAG_07184	EMCG_04466	ECRG_01398	ACJ72_03051	AI78_02462	PAAG_03747	PABG_00796	PADG_03251	ACO22_04103	GX48_07007	AI79_07285	AI80_01402				MGYG_06821	TERG_07233	AFLA_021040,AFLA_024570	Afu3g12660	AN2367,AN3108
853152142	hypothetical protein	30	32	BDDG_07554	BDFG_01741	BDCG_08065	BDBG_04248	ACJ73_06399	EMPG_12644	EPAG_05827	HCBG_01814	HCAG_02736	EMCG_09057	ECRG_01931	ACJ72_02102,ACJ72_04759	AI78_01375	PAAG_04770	PABG_11044	PADG_02512	ACO22_00325	GX48_01354	AI79_05658	AI80_09029	CIMG_02198	CPSG_00051		MGYG_05092	TERG_01988	AFLA_020310	Afu3g13460
853152262	C6 transcription factor	30	32	BDDG_01787	BDFG_01951	BDCG_05931	BDBG_06686	ACJ73_00026	EMPG_16685	EPAG_00643	HCBG_07667	HCAG_01201	EMCG_04777	ECRG_02363	ACJ72_01534	AI78_02976	PAAG_05914	PABG_05739	PADG_06077	ACO22_04016,ACO22_04017	GX48_07373	AI79_05411,AI79_07725	AI80_00392				MGYG_04823	TERG_01723	AFLA_073640	Afu7g04340	AN5673
853152617	EVM prediction seq	30	31	BDDG_03512	BDFG_03462	BDCG_04754	BDBG_07582	ACJ73_03344	EMPG_16895	EPAG_08097	HCBG_01276	HCAG_02193	EMCG_00558		ACJ72_07311	AI78_00468	PAAG_12580	PABG_06099	PADG_06607			AI79_09649	AI80_01774	CIMG_13671	CPSG_04257	UREG_02910	MGYG_07213	TERG_08141	AFLA_083100	Afu1g16460	AN11891
853152812	GTP-binding protein ypt1	30	30	BDDG_08352	BDFG_04099	BDCG_07079	BDBG_07851	ACJ73_06424	EMPG_12792	EPAG_05700	HCBG_08848	HCAG_21666	EMCG_04487	ECRG_07888	ACJ72_02166		PAAG_08028	PABG_07851	PADG_08342	ACO22_07934	GX48_04284		AI80_02750	CIMG_06319	CPSG_00755		MGYG_04168		AFLA_007120	Afu5g04320	AN4281
853152814	20S-pre-rRNA D-site endonuclease NOB1	30	30	BDDG_04939	BDFG_09124	BDCG_04304	BDBG_01281	ACJ73_06259		EPAG_01854	HCBG_06583		EMCG_00080	ECRG_00539	ACJ72_04240	AI78_00818	PAAG_04204	PABG_04010	PADG_07459		GX48_02819	AI79_03917	AI80_07679	CIMG_06638	CPSG_07197	UREG_03801	MGYG_03889	TERG_04222	AFLA_006770	Afu5g04000	AN8253
853152645	C6 transcription factor	30	30	BDDG_07330	BDFG_07216	BDCG_04664	BDBG_01649	ACJ73_05569	EMPG_14223	EPAG_00381	HCBG_06235	HCAG_08992	EMCG_05603	ECRG_07424	ACJ72_03964	AI78_02781	PAAG_05257	PABG_07603	PADG_05088	ACO22_06533	GX48_08182	AI79_08556	AI80_04817	CIMG_09809	CPSG_09744	UREG_04726	MGYG_00028	TERG_12674
853152647	conserved hypothetical protein	30	30	BDDG_03825	BDFG_00927	BDCG_04969	BDBG_08403	ACJ73_06385	EMPG_10580	EPAG_07428	HCBG_01487	HCAG_02417	EMCG_09763	ECRG_06424	ACJ72_01718	AI78_03372	PAAG_05469	PABG_05918	PADG_12190	ACO22_01929	GX48_06250	AI79_04569	AI80_00085	CIMG_03289	CPSG_02676	UREG_07126	MGYG_06983	TERG_07079
853152751	zinc knuckle nucleic acid binding protein	30	30		BDFG_05259	BDCG_01893	BDBG_04011	ACJ73_00548	EMPG_16744	EPAG_02443	HCBG_00325	HCAG_04415	EMCG_08136	ECRG_03142	ACJ72_08466	AI78_05205		PABG_01158	PADG_04311	ACO22_01338	GX48_01393	AI79_08950	AI80_05023	CIMG_07760	CPSG_09335		MGYG_05888	TERG_06030	AFLA_071360	Afu7g02190	AN9093
853152762	sexual development activator VeA	30	30	BDDG_02190	BDFG_02671	BDCG_08242	BDBG_03555	ACJ73_02956		EPAG_08220	HCBG_03546	HCAG_01708		ECRG_00273	ACJ72_07432	AI78_05956	PAAG_03070	PABG_00531	PADG_02949	ACO22_04925	GX48_05052	AI79_08177		CIMG_06878	CPSG_09538	UREG_03609	MGYG_01814	TERG_07681	AFLA_066460	Afu1g12490	AN1052
853152780	conserved hypothetical protein	30	30	BDDG_08851	BDFG_06666	BDCG_04479	BDBG_01458	ACJ73_09390	EMPG_12002	EPAG_05413	HCBG_06424	HCAG_00443	EMCG_06977	ECRG_01412	ACJ72_05812	AI78_06125	PAAG_07237	PABG_05428	PADG_05742	ACO22_07841	GX48_01032	AI79_07517	AI80_09659	CIMG_06482	CPSG_00585	UREG_03939	MGYG_04371	TERG_12591	AFLA_104430
853147473	secretory lipase	29	39	BDDG_01780	BDFG_01944	BDCG_05938	BDBG_06679	ACJ73_00019	EMPG_17885	EPAG_00636		HCAG_01194	EMCG_01436,EMCG_01437,EMCG_07361	ECRG_02370,ECRG_02371,ECRG_02464	ACJ72_01069,ACJ72_08397	AI78_02983,AI78_07909	PAAG_12125	PABG_05746	PADG_06086	ACO22_06937	GX48_07365	AI79_05419,AI79_10124		CIMG_06664	CPSG_07228	UREG_03775	MGYG_04018,MGYG_07781	TERG_05317,TERG_12141	AFLA_013880,AFLA_024050	Afu7g00110	AN1799
853147511	C6 zinc finger domain-containing protein	29	38	BDDG_12198	BDFG_06231,BDFG_06232	BDCG_03998	BDBG_00987	ACJ73_06901,ACJ73_07201,ACJ73_07202	EMPG_12100,EMPG_15652	EPAG_00004,EPAG_00345	HCBG_04795	HCAG_00815	EMCG_08854	ECRG_03555	ACJ72_05371,ACJ72_05813	AI78_03666,AI78_04932	PAAG_04663	PABG_00032	PADG_02422	ACO22_07208	GX48_01261	AI79_07978,AI79_08827					MGYG_04150	TERG_04480	AFLA_009690,AFLA_081690	Afu3g00930	AN9373
853149478	(S)-2-hydroxy-acid oxidase	29	34	BDDG_04739	BDFG_07380	BDCG_03918	BDBG_00911	ACJ73_01079	EMPG_13582	EPAG_00289	HCBG_04730	HCAG_00764	EMCG_01286	ECRG_04567	ACJ72_03897	AI78_03924	PAAG_07725	PABG_00401	PADG_02810	ACO22_00992	GX48_03500	AI79_05069		CIMG_03167	CPSG_02810				AFLA_121080,AFLA_123600,AFLA_132240	Afu8g02300	AN9014
853149826	conidial pigment biosynthesis oxidase Arb2/brown2	29	34	BDDG_06691	BDFG_06438	BDCG_06414	BDBG_00614	ACJ73_02599	EMPG_10833	EPAG_05544	HCBG_04287	HCAG_07116	EMCG_06781	ECRG_01256	ACJ72_05841	AI78_04905	PAAG_03681	PABG_00738	PADG_03184	ACO22_02650	GX48_02386	AI79_05145					MGYG_08688	TERG_02846	AFLA_000890,AFLA_045660,AFLA_084170	Afu1g15670,Afu2g17530	AN0878,AN0901,AN6635
853152404	fungal specific transcription factor domain-containing protein	29	31	BDDG_07070	BDFG_03041	BDCG_02336	BDBG_06872	ACJ73_04026	EMPG_13039	EPAG_04498,EPAG_06630	HCBG_05693	HCAG_03244	EMCG_01790	ECRG_07531	ACJ72_07608	AI78_05911	PAAG_06118	PABG_06536	PADG_07996	ACO22_01721	GX48_05610	AI79_07222	AI80_04618			UREG_00271			AFLA_112830	Afu1g01100	AN8441,AN9236
853152761	hypothetical protein	29	30	BDDG_00936	BDFG_00660	BDCG_02536	BDBG_05716	ACJ73_09527	EMPG_17497	EPAG_06031	HCBG_01145	HCAG_03944	EMCG_00418	ECRG_03521	ACJ72_07943	AI78_01636	PAAG_00065	PABG_05098	PADG_07196	ACO22_03166	GX48_07321					UREG_01710	MGYG_08621	TERG_01533	AFLA_052240,AFLA_066900	Afu6g00200	AN7332
853152977	imidazoleglycerol-phosphate dehydratase	29	29	BDDG_07902	BDFG_04762				EMPG_10860		HCBG_05774	HCAG_21043	EMCG_03151	ECRG_06528		AI78_07176	PAAG_03527	PABG_06862	PADG_06301	ACO22_02490	GX48_03892	AI79_08490	AI80_09721	CIMG_02799	CPSG_08663	UREG_03033	MGYG_03690	TERG_04039	AFLA_055280	Afu6g04700	AN6536
853152736	3-(3-hydroxy-phenyl)propionate hydroxylase	28	30	BDDG_09637,BDDG_09676	BDFG_03051	BDCG_02347	BDBG_06859	ACJ73_07052	EMPG_16892	EPAG_03053	HCBG_05710	HCAG_03259	EMCG_01767	ECRG_02814	ACJ72_04103	AI78_04389	PAAG_06109	PABG_06547	PADG_08009	ACO22_04466	GX48_05597	AI79_06696	AI80_01760,AI80_08915						AFLA_053540	Afu3g03280	AN10582
853153165	S-malonyltransferase	28	28	BDDG_08107	BDFG_05830	BDCG_00305	BDBG_04815	ACJ73_01802	EMPG_12336	EPAG_06863	HCBG_02209	HCAG_22370	EMCG_04866	ECRG_06560	ACJ72_03009	AI78_03376	PAAG_07502	PABG_07232	PADG_05195	ACO22_01029	GX48_05695	AI79_09016	AI80_04593						AFLA_012430	Afu4g05850	AN4294
853153173	conserved hypothetical protein	28	28	BDDG_09874	BDFG_04623	BDCG_04444	BDBG_01422	ACJ73_00204	EMPG_12499	EPAG_05436	HCBG_06447	HCAG_09468	EMCG_07920	ECRG_01431	ACJ72_02283	AI78_06183	PAAG_08887	PABG_12158	PADG_11968	ACO22_01476	GX48_01013	AI79_09736	AI80_06727						AFLA_005740	Afu5g03030	AN8177
853153212	conserved hypothetical protein	28	28	BDDG_08884	BDFG_08321	BDCG_04832	BDBG_07505	ACJ73_07445	EMPG_16445	EPAG_04441	HCBG_01364		EMCG_03127	ECRG_01725	ACJ72_06004	AI78_01483	PAAG_05341					AI79_02077	AI80_06867	CIMG_03118	CPSG_04332	UREG_02841	MGYG_07182	TERG_08116	AFLA_083790	Afu1g15690	AN0903
853153220	acetoacetate-CoA ligase	28	28	BDDG_05095	BDFG_04629	BDCG_04450	BDBG_01430	ACJ73_05951	EMPG_17241	EPAG_05431	HCBG_12163	HCAG_20300	EMCG_09538	ECRG_01428	ACJ72_04976	AI78_06186	PAAG_08892	PABG_05412	PADG_05724	ACO22_01474	GX48_01017	AI79_08929	AI80_08536						AFLA_079190	Afu8g04770	AN1482
853147455	serine/threonine protein kinase	27	39	BDDG_02511	BDFG_05031	BDCG_03149		ACJ73_00336,ACJ73_07693		EPAG_04332	HCBG_00017,HCBG_09223		EMCG_01087,EMCG_02125	ECRG_05741	ACJ72_06281,ACJ72_07410	AI78_02877,AI78_02947	PAAG_07232	PABG_02561	PADG_00990	ACO22_06727	GX48_07309	AI79_07131	AI80_07011	CIMG_00175,CIMG_13127	CPSG_04901,CPSG_09148	UREG_03912	MGYG_05721	TERG_01470
853147476	hypothetical protein	27	39	BDDG_01860,BDDG_01861	BDFG_02023,BDFG_02024	BDCG_05861,BDCG_05862	BDBG_06760,BDBG_06761	ACJ73_00121,ACJ73_00122	EMPG_13307,EMPG_13308	EPAG_02161,EPAG_02162	HCBG_07736	HCAG_01263	EMCG_02289,EMCG_02290	ECRG_04179	ACJ72_04198,ACJ72_04199	AI78_05437,AI78_05438	PAAG_05989	PABG_05678	PADG_06008	ACO22_05523	GX48_07896	AI79_10013,AI79_10014	AI80_02780						AFLA_081570		AN10074,AN9081
853153050	MFS drug efflux transporter	27	29	BDDG_01205	BDFG_01202	BDCG_08482	BDBG_00204	ACJ73_07802	EMPG_10268	EPAG_01399	HCBG_03651		EMCG_08630	ECRG_03621		AI78_01363	PAAG_07694	PABG_00430	PADG_02840	ACO22_00966	GX48_08398			CIMG_10938	CPSG_00246	UREG_01368	MGYG_07248,MGYG_07329		AFLA_057000,AFLA_077610	Afu3g15250
853153229	EVM prediction seq	27	28	BDDG_08434	BDFG_08522	BDCG_06739	BDBG_05309	ACJ73_05496	EMPG_10703	EPAG_07684	HCBG_02846	HCAG_05108	EMCG_07685	ECRG_03031	ACJ72_01660	AI78_02627	PAAG_04578	PABG_04350	PADG_04739	ACO22_00117	GX48_01152	AI79_04671							AFLA_074230	Afu1g11715,Afu4g01392	AN1123
853153318	superoxide dismutase	27	27	BDDG_03607	BDFG_07895	BDCG_05421	BDBG_09342	ACJ73_07931	EMPG_12564	EPAG_05988	HCBG_03179	HCAG_03448	EMCG_00328	ECRG_04097	ACJ72_05111	AI78_08283	PAAG_02926	PABG_03387	PADG_01954	ACO22_03032	GX48_00903	AI79_01012							AFLA_033420	Afu1g14550	AN0785
853153355	allergenic cerato-platanin Asp F13	27	27	BDDG_00509	BDFG_04399	BDCG_03387	BDBG_02181	ACJ73_06167	EMPG_14047	EPAG_00888	HCBG_06006	HCAG_05852	EMCG_07396	ECRG_02989		AI78_00488						AI79_03153	AI80_07243	CIMG_01181	CPSG_02027	UREG_01123	MGYG_07927	TERG_02993	AFLA_135700	Afu2g12630	AN6273
853147273	conserved hypothetical protein	26	73	BDDG_00190,BDDG_03352,BDDG_05785	BDFG_00223,BDFG_09059,BDFG_09155	BDCG_03697,BDCG_06644,BDCG_07801	BDBG_04360,BDBG_05220	ACJ73_03789,ACJ73_05537,ACJ73_06671,ACJ73_07018,ACJ73_08511,ACJ73_09448		EPAG_08295,EPAG_08296	HCBG_08840	HCAG_11155,HCAG_11316,HCAG_20236,HCAG_20556,HCAG_20810,HCAG_21101,HCAG_21217,HCAG_21417,HCAG_21740,HCAG_21823,HCAG_22101	EMCG_07188,EMCG_07356,EMCG_09071	ECRG_00412,ECRG_08050	ACJ72_05120	AI78_00540,AI78_02760,AI78_07777	PAAG_03017,PAAG_04350,PAAG_09023	PABG_02473,PABG_04162,PABG_11128	PADG_04524,PADG_11507	ACO22_05609,ACO22_07088	GX48_03845,GX48_05560		AI80_07629,AI80_08402,AI80_09703,AI80_10022	CIMG_01028,CIMG_04845,CIMG_09057	CPSG_02187,CPSG_03593,CPSG_07821			TERG_08278
853153056	EVM prediction seq	26	29	BDDG_01402	BDFG_01041	BDCG_08664	BDBG_00017	ACJ73_06790,ACJ73_06791	EMPG_09291	EPAG_02707	HCBG_08998	HCAG_08286	EMCG_03849	ECRG_03211		AI78_08037	PAAG_01644	PABG_03694	PADG_00130		GX48_06498	AI79_01325,AI79_01933							AFLA_073190	Afu2g14600	AN1798
853153296	EVM prediction seq	26	27	BDDG_08619	BDFG_04781	BDCG_02407	BDBG_06805		EMPG_14385	EPAG_07708	HCBG_00588	HCAG_04672	EMCG_09340	ECRG_07286	ACJ72_02777	AI78_02763	PAAG_06669	PABG_02682	PADG_01125	ACO22_05048	GX48_04775	AI79_08333				UREG_07634	MGYG_08282	TERG_05617	AFLA_128070,AFLA_128080
853153302	EVM prediction seq	26	27	BDDG_05885	BDFG_05526	BDCG_17927,BDCG_17928	BDBG_09400	ACJ73_00357	EMPG_16501	EPAG_07106	HCBG_09164	HCAG_21661	EMCG_08215	ECRG_06447	ACJ72_00913	AI78_04413	PAAG_11662	PABG_12465	PADG_06195	ACO22_02756	GX48_05735	AI79_03058							AFLA_063610		AN11197
853153363	EVM prediction seq	26	27	BDDG_07243	BDFG_04022	BDCG_09030	BDBG_00455	ACJ73_07080	EMPG_16226	EPAG_07339	HCBG_02564	HCAG_05393	EMCG_04538	ECRG_01120			PAAG_07429	PABG_07163	PADG_05127	ACO22_07110	GX48_05439	AI79_09053							AFLA_043410	Afu2g02350	AN4618
853153502	atypical/ABC1 protein kinase	26	26	BDDG_13546	BDFG_00400	BDCG_03872	BDBG_01682	ACJ73_06511	EMPG_15692	EPAG_05347			EMCG_08245	ECRG_06232	ACJ72_08289	AI78_08433	PAAG_05559	PABG_06150	PADG_07822	ACO22_06712	GX48_08419	AI79_00192	AI80_05971	CIMG_06714	CPSG_07286	UREG_03744	MGYG_03973	TERG_04313	AFLA_102760	Afu3g07620	AN4857
853153494	C6 transcription factor	26	26	BDDG_06777	BDFG_08686	BDCG_00503	BDBG_04951	ACJ73_00153	EMPG_11887	EPAG_01227	HCBG_07007		EMCG_00933	ECRG_04023	ACJ72_02707	AI78_02139	PAAG_06921	PABG_11645	PADG_11264	ACO22_02923	GX48_01594	AI79_01180							AFLA_026160	Afu4g10160	AN2016
853153543	nonribosomal peptide synthetase 10	26	26	BDDG_07411	BDFG_05431	BDCG_07957	BDBG_04183	ACJ73_01935		EPAG_04316	HCBG_01905	HCAG_02825	EMCG_01794	ECRG_03589	ACJ72_02574	AI78_02811	PAAG_04835	PABG_00176	PADG_02575	ACO22_05867	GX48_01669	AI79_04077							AFLA_079400	Afu5g10120	AN5318
853153546	hypothetical protein	26	26	BDDG_11775	BDFG_01473	BDCG_01638	BDBG_17145	ACJ73_03760	EMPG_09894	EPAG_00769			EMCG_02224	ECRG_04677	ACJ72_00445	AI78_04062	PAAG_05713	PABG_06287	PADG_07676	ACO22_02324	GX48_00136	AI79_00776	AI80_04259	CIMG_04661	CPSG_06522	UREG_01857	MGYG_06143	TERG_06286	AFLA_076040	Afu7g05330	AN6684
853151727	metalloproteinase 8	25	32	BDDG_02879	BDFG_06319	BDCG_00922	BDBG_03102	ACJ73_03082	EMPG_10230	EPAG_01979			EMCG_04667	ECRG_02505	ACJ72_00554	AI78_08276	PAAG_11429	PABG_02362	PADG_00776		GX48_04371	AI79_04526	AI80_00104	CIMG_07349,CIMG_10101	CPSG_04521,CPSG_08874	UREG_01255	MGYG_02351,MGYG_04094	TERG_03599,TERG_04416	AFLA_065450,AFLA_119780	Afu4g02700,Afu4g13750	AN3393,AN7962
853153393	C6 transcription factor	25	26	BDDG_05835	BDFG_05081	BDCG_09205	BDBG_08532	ACJ73_04625	EMPG_10321	EPAG_03203,EPAG_06501	HCBG_02132	HCAG_03026	EMCG_04830	ECRG_04358	ACJ72_06410	AI78_05930	PAAG_07357	PABG_05542	PADG_05857	ACO22_04792	GX48_02161	AI79_00544				UREG_02776
853153412	NEK protein kinase	25	26	BDDG_09149	BDFG_07815	BDCG_05392	BDBG_08955	ACJ73_05061	EMPG_16205	EPAG_07129	HCBG_03149	HCAG_03476	EMCG_03404	ECRG_02729	ACJ72_00850			PABG_12197	PADG_12013	ACO22_03392	GX48_03773	AI79_05183	AI80_07445		CPSG_06763	UREG_06930
853153260	conserved hypothetical protein	24	27	BDDG_08845	BDFG_06660	BDCG_04474	BDBG_01451	ACJ73_03335,ACJ73_05635		EPAG_02761	HCBG_08425	HCAG_06832,HCAG_07557	EMCG_01710	ECRG_05370		AI78_00479			PADG_12342	ACO22_01740	GX48_00112			CIMG_07114	CPSG_07018	UREG_04345	MGYG_03770	TERG_05772
853153708	lysergyl peptide synthetase LpsB	24	24	BDDG_05007	BDFG_04542	BDCG_04363	BDBG_01341	ACJ73_06064	EMPG_15074	EPAG_01900	HCBG_06533	HCAG_00558	EMCG_00031	ECRG_04957	ACJ72_06507	AI78_04260	PAAG_04275	PABG_04054	PADG_07507	ACO22_01086	GX48_02864	AI79_10169
853153710	EVM prediction seq	24	24	BDDG_03082	BDFG_01261	BDCG_00607	BDBG_05052	ACJ73_07259	EMPG_09682	EPAG_00161	HCBG_06909	HCAG_00167	EMCG_00510	ECRG_06140		AI78_04734	PAAG_01830	PABG_02110	PADG_00511	ACO22_02116	GX48_07738	AI79_00888	AI80_03562
853153725	EVM prediction seq	24	24	BDDG_06838	BDFG_05676	BDCG_05566	BDBG_05896	ACJ73_09413	EMPG_16349	EPAG_05041	HCBG_03334	HCAG_09776	EMCG_05915	ECRG_05023	ACJ72_00647	AI78_07157	PAAG_02790	PABG_03261	PADG_01817	ACO22_03681	GX48_05972	AI79_00328
853153739	C6 transcription factor	24	24	BDDG_04634	BDFG_06250	BDCG_04018	BDBG_01009	ACJ73_01063	EMPG_17564	EPAG_00362	HCBG_04814	HCAG_00836	EMCG_01728	ECRG_03537	ACJ72_00174	AI78_05318	PAAG_11484	PABG_12035	PADG_11943	ACO22_04539	GX48_00602	AI79_03221
853153669	EVM prediction seq	23	25	BDDG_00181	BDFG_00232	BDCG_03706	BDBG_01856		EMPG_09991	EPAG_02927	HCBG_00119	HCAG_04239			ACJ72_04088	AI78_06110						AI79_09595		CIMG_01728	CPSG_01427	UREG_01964	MGYG_01278	TERG_11529,TERG_11530	AFLA_001380,AFLA_013480	Afu8g01830
853153895	transcriptional regulatory protein GAL4	23	23	BDDG_05358	BDFG_03241	BDCG_08786	BDBG_07370	ACJ73_09088	EMPG_13322	EPAG_06356	HCBG_08198	HCAG_22075	EMCG_01577	ECRG_05971	ACJ72_04532	AI78_03022						AI79_07775							AFLA_100920	Afu3g06740	AN4785
853153911	polysaccharide deacetylase	23	23	BDDG_07168	BDFG_06718	BDCG_01814	BDBG_04739	ACJ73_10128	EMPG_09258	EPAG_06795			EMCG_04136	ECRG_07492			PAAG_06805	PABG_11278	PADG_04385		GX48_01465	AI79_04277	AI80_08678	CIMG_02314	CPSG_00161	UREG_01430	MGYG_01460	TERG_00038	AFLA_132650	Afu5g11410	AN0160
853153589	serine/threonine protein kinase	22	25	BDDG_03090	BDFG_01270,BDFG_01271	BDCG_00616		ACJ73_08686			HCBG_06503	HCAG_05235	EMCG_05620	ECRG_08364	ACJ72_01458	AI78_01072	PAAG_11417	PABG_04460,PABG_11508	PADG_11135,PADG_11136	ACO22_08024	GX48_00396				CPSG_05892			TERG_02309
853153764	hypothetical protein	22	24	BDDG_06525	BDFG_03615	BDCG_05311	BDBG_07686	ACJ73_01416,ACJ73_01718	EMPG_17070	EPAG_02231	HCBG_08632	HCAG_06852,HCAG_20250	EMCG_09522	ECRG_07843		AI78_06605							AI80_07413	CIMG_13019	CPSG_00943	UREG_03116				Afu4g03080
853153944	metalloproteinase	22	22	BDDG_00440	BDFG_04334	BDCG_03454	BDBG_02110	ACJ73_09190		EPAG_01296	HCBG_05926	HCAG_05788	EMCG_08241	ECRG_03291	ACJ72_04829	AI78_06084						AI79_07690		CIMG_11800	CPSG_07248	UREG_03761	MGYG_03465	TERG_01528
853154015	EVM prediction seq	22	22	BDDG_11612	BDFG_00553	BDCG_16612	BDBG_05607	ACJ73_08584	EMPG_12672	EPAG_02756	HCBG_01035	HCAG_03839	EMCG_04042	ECRG_00357	ACJ72_06897	AI78_01561											MGYG_08566	TERG_08347	AFLA_139280		AN7808
853154032	endothelin-converting enzyme	22	22	BDDG_09723	BDFG_08809	BDCG_01045	BDBG_02983	ACJ73_03655	EMPG_16993	EPAG_03885	HCBG_03906	HCAG_06684	EMCG_09017	ECRG_00100	ACJ72_01260	AI78_03211						AI79_05686							AFLA_079770	Afu3g12420	AN3091
853147578	serine/threonine protein kinase	21	36	BDDG_08972	BDFG_04125	BDCG_17463,BDCG_17464	BDBG_17974,BDBG_17975		EMPG_09293	EPAG_03804	HCBG_01626,HCBG_05600,HCBG_08277	HCAG_11354,HCAG_11555	EMCG_00221	ECRG_06943	ACJ72_02117	AI78_04193							AI80_03857,AI80_05156	CIMG_03009	CPSG_09199	UREG_04725
853151283	OPT family small oligopeptide transporter	21	33	BDDG_07501	BDFG_07318	BDCG_07910		ACJ73_07321	EMPG_09342	EPAG_06671			EMCG_05843	ECRG_04322	ACJ72_00762	AI78_05090						AI79_04396		CIMG_01428,CIMG_05527	CPSG_01750,CPSG_05838	UREG_01345,UREG_06193	MGYG_05301	TERG_11815,TERG_11816	AFLA_015780,AFLA_095420,AFLA_106810,AFLA_107230,AFLA_123970	Afu2g15240,Afu5g13850,Afu6g10050,Afu6g10220	AN7188,AN7597
853154056	EVM prediction seq	21	21	BDDG_07182	BDFG_06733	BDCG_01826	BDBG_04752		EMPG_16715	EPAG_06808	HCBG_00418	HCAG_04490	EMCG_04234	ECRG_07236	ACJ72_02298		PAAG_05796	PABG_06361	PADG_07592	ACO22_00263	GX48_00220
853154144	transcription factor	21	21	BDDG_08897	BDFG_08337	BDCG_04847	BDBG_07489	ACJ73_08446	EMPG_12788	EPAG_07048			EMCG_04948	ECRG_01742	ACJ72_01429	AI78_01496						AI79_02094	AI80_00137	CIMG_03208	CPSG_02763	UREG_07063	MGYG_07054	TERG_12505	AFLA_084200	Afu1g15370	AN10128
853147280	EVM prediction seq	20	68	BDDG_03666,BDDG_09520	BDFG_07662,BDFG_08278	BDCG_00010,BDCG_05477,BDCG_17867	BDBG_05990,BDBG_16172,BDBG_16375,BDBG_17593	ACJ73_01463,ACJ73_02205,ACJ73_03986,ACJ73_04870		EPAG_06536	HCBG_05158,HCBG_07253,HCBG_11944,HCBG_12310,HCBG_12314	HCAG_20741,HCAG_20859,HCAG_20860,HCAG_20867,HCAG_21001,HCAG_21097,HCAG_21364,HCAG_21649,HCAG_21825,HCAG_22005,HCAG_22092,HCAG_22130,HCAG_22402,HCAG_22489	EMCG_05259,EMCG_06511,EMCG_07322		ACJ72_08100	AI78_02942,AI78_07952,AI78_07955,AI78_08099,AI78_08100,AI78_08101,AI78_08825	PAAG_11813	PABG_06381					AI80_09792		CPSG_09931,CPSG_10114
853153656	EVM prediction seq	20	25	BDDG_12830	BDFG_06973	BDCG_09438	BDBG_17834,BDBG_17835	ACJ73_03955	EMPG_09537	EPAG_04512	HCBG_08420	HCAG_07561	EMCG_09318,EMCG_09319	ECRG_05317		AI78_06670													AFLA_049700,AFLA_096380	Afu3g00250,Afu8g06050	AN3235,AN8521
853154165	conserved hypothetical protein	20	20	BDDG_03355	BDFG_09157	BDCG_06649	BDBG_05222	ACJ73_09788	EMPG_09964	EPAG_05854		HCAG_08906	EMCG_09405	ECRG_06508		AI78_06333	PAAG_03423	PABG_07099	PADG_06413	ACO22_02104	GX48_07229	AI79_08635
853154242	EVM prediction seq	20	20	BDDG_11742	BDFG_01963	BDCG_17215	BDBG_17430	ACJ73_06984	EMPG_16670	EPAG_00654	HCBG_07680	HCAG_01210		ECRG_02353	ACJ72_04703	AI78_01935													AFLA_038210	Afu3g02700	AN1028
853153796	EVM prediction seq	19	24	BDDG_07867	BDFG_04468	BDCG_08710	BDBG_09286	ACJ73_02665	EMPG_11757,EMPG_15334	EPAG_00083,EPAG_04706			EMCG_06502,EMCG_09286	ECRG_05570,ECRG_07634	ACJ72_04649	AI78_08514											MGYG_08579		AFLA_138470		AN11223
853154280	serine/threonine protein kinase	19	19	BDDG_08555	BDFG_09020	BDCG_07807	BDBG_04353		EMPG_09969		HCBG_03084	HCAG_21679	EMCG_05025	ECRG_07920								AI79_05092	AI80_06002	CIMG_13745	CPSG_03498	UREG_07499
853154318	EVM prediction seq	19	19	BDDG_05847	BDFG_05093	BDCG_09193	BDBG_08545	ACJ73_01836	EMPG_14560	EPAG_06497	HCBG_08422	HCAG_07560	EMCG_02313	ECRG_08435		AI78_04207						AI79_07358									AN5071
853154331	HMG domain-containing protein	19	19		BDFG_01907	BDCG_05972	BDBG_06646	ACJ73_00817	EMPG_10910	EPAG_00601	HCBG_05263		EMCG_01402					PABG_05778	PADG_06118	ACO22_07838		AI79_10305	AI80_01626	CIMG_00406	CPSG_05159					Afu3g06170	AN4734
853154293	toxin biosynthesis protein	18	19	BDDG_05426	BDFG_02078	BDCG_07372	BDBG_07187	ACJ73_04277	EMPG_17768	EPAG_02415	HCBG_07213	HCAG_07997	EMCG_05214	ECRG_02520,ECRG_02521	ACJ72_01636							AI79_04651
853154408	CMGC/MAPK/P38 protein kinase	18	18	BDDG_08030	BDFG_04303	BDCG_01106	BDBG_02919	ACJ73_08241	EMPG_16891	EPAG_03052	HCBG_05711	HCAG_03260	EMCG_01766	ECRG_02815		AI78_04390						AI79_06695
853154455	conserved hypothetical protein	18	18	BDDG_13126	BDFG_08490	BDCG_04466	BDBG_01437	ACJ73_00079	EMPG_17250	EPAG_05425					ACJ72_05344	AI78_06549	PAAG_08899	PABG_05419	PADG_05730	ACO22_01468	GX48_01022	AI79_08935				UREG_06675			AFLA_020230		AN10979
853154501	EVM prediction seq	17	17	BDDG_03397	BDFG_06540	BDCG_00427	BDBG_04880	ACJ73_01265	EMPG_10560	EPAG_07851	HCBG_02302		EMCG_03563	ECRG_00870	ACJ72_05086	AI78_07098
853154525	acetoacetate-CoA ligase	17	17	BDDG_02950	BDFG_03737	BDCG_00987	BDBG_03035		EMPG_15201	EPAG_01919			EMCG_02839	ECRG_00055	ACJ72_03475	AI78_01060						AI79_05738	AI80_07596	CIMG_11106	CPSG_02600	UREG_07181	MGYG_01584	TERG_07451
853154529	AN4134_gene	17	17	BDDG_01377	BDFG_01066	BDCG_08636	BDBG_00045	ACJ73_00641	EMPG_12893	EPAG_02680			EMCG_06858	ECRG_00641	ACJ72_06611		PAAG_01676	PABG_03722	PADG_00105	ACO22_03369	GX48_01886	AI79_03870									AN4134
853154591	EVM prediction seq	15	16		BDFG_04737	BDCG_02102	BDBG_03791		EMPG_13746	EPAG_06401	HCBG_08402	HCAG_11326	EMCG_00674	ECRG_03265,ECRG_05543		AI78_07933	PAAG_07240
853154803	EVM prediction seq	14	14			BDCG_17211	BDBG_17438			EPAG_02169	HCBG_07746		EMCG_02297	ECRG_04172	ACJ72_07791	AI78_04566						AI79_08050
853154919	hypothetical protein	13	13	BDDG_04839	BDFG_02506	BDCG_00176	BDBG_08119		EMPG_16760	EPAG_00975					ACJ72_05002	AI78_02882							AI80_04885	CIMG_12666	CPSG_00408		MGYG_04319	TERG_08601
853154980	hypothetical protein	13	13	BDDG_02704	BDFG_04745	BDCG_02091	BDBG_03799	ACJ73_01300	EMPG_13739	EPAG_02316			EMCG_07528	ECRG_04430									AI80_05794						AFLA_013940	Afu1g01650	AN3994
853154978	NmrA family protein	12	13	BDDG_00627	BDFG_05209	BDCG_02833	BDBG_05415	ACJ73_00780	EMPG_14456	EPAG_05583						AI78_08128						AI79_00087						TERG_01911	AFLA_021320,AFLA_132120		AN1819
853155056	conserved hypothetical protein	12	12	BDDG_08117	BDFG_05840	BDCG_00295	BDBG_04826	ACJ73_03614	EMPG_10016	EPAG_05368			EMCG_07209	ECRG_07308	ACJ72_01815	AI78_01982													AFLA_122360
853154956	hypothetical protein	11	13	BDDG_04477	BDFG_02715	BDCG_05663	BDBG_06017		EMPG_10865	EPAG_06760						AI78_07244							AI80_04344						AFLA_105990	Afu8g00950	AN3533,AN6759,AN9293
853155163	MFS drug efflux transporter	11	11	BDDG_09073	BDFG_07285	BDCG_07859	BDBG_04094		EMPG_17906	EPAG_06237			EMCG_08292	ECRG_03120		AI78_00844											MGYG_02588				AN11821
853155159	hypothetical protein	10	11	BDDG_01313	BDFG_01124	BDCG_08575,BDCG_08576	BDBG_00102	ACJ73_06576	EMPG_14865	EPAG_01491			EMCG_07594	ECRG_00703		AI78_00305
853155298	hypothetical protein	9	10	BDDG_09450	BDFG_08176	BDCG_07424	BDBG_08790		EMPG_16418	EPAG_08217			EMCG_06937	ECRG_03682		AI78_03679,AI78_05269
853155511	serine/threonine protein kinase	9	9	BDDG_02410	BDFG_07128	BDCG_03251	BDBG_02312																			UREG_06923	MGYG_05950	TERG_06092
853155548	fungal specific transcription factor domain-containing protein	9	9	BDDG_08031	BDFG_04302	BDCG_01105	BDBG_02920						EMCG_03874	ECRG_07464															AFLA_032690	Afu3g10160	AN4972
853155583	metalloprotease 1	8	9																					CIMG_08674	CPSG_05583	UREG_07765	MGYG_03559,MGYG_07913	TERG_02981	AFLA_022680	Afu1g07730	AN5101
853156079	serine/threonine protein kinase	7	7	BDDG_09104	BDFG_07176	BDCG_04678	BDBG_08648							ECRG_04426								AI79_02493								Afu5g15080
853155984	STE/STE20 protein kinase	6	7								HCBG_05183	HCAG_22021,HCAG_22087												CIMG_13201	CPSG_05268	UREG_07915		TERG_00503
853156494	hypothetical protein	6	6	BDDG_06480	BDFG_06137	BDCG_07634			EMPG_10052				EMCG_07197	ECRG_04733
853156476	hypothetical protein	6	6	BDDG_07444	BDFG_01380	BDCG_01741	BDBG_04671	ACJ73_00992		EPAG_05643
853157598	conserved hypothetical protein	3	5											ECRG_07568								AI79_03798,AI79_06891							AFLA_031040,AFLA_031050
853161585	hypothetical protein	3	3																								MGYG_00389	TERG_01134			AN6426
853161406	hypothetical protein	3	3	BDDG_11544		BDCG_16776		ACJ73_07775
853162481	hypothetical protein	2	2																			AI79_01031				UREG_05984
853163297	neutral protease 2	2	2																								MGYG_00813	TERG_00673
853163361	neutral protease 2	2	2																								MGYG_06241	TERG_06377
853166821	hypothetical protein	2	2		BDFG_06492	BDCG_16445

## Sheet: DFVF
Table S5. Ortholog clusters conservation analysis (Database of Fungal Virulence Factors DFVF)
#CLUSTER ID	CLUSTER DESCRIPTION	GENOME COUNT	GENE COUNT	B_dermatitidis_ATCC18188	B_dermatitidis_ATCC26199	B_dermatitidis_ER3	B_gilchristii_SLH14081	B_percursus_BP222	Ea_parva_UAMH139	Ea_parva_UAMH130	H_capsulatum_G186AR	H_capsulatum_WU24	Ea_crescens_UAMH3008	Ea_crescens_UAMH4076	Es_africanus_CBS136260	Es_pasteurianus_UAMH9510	P_lutzii_Pb01	P_brasiliensis_Pb03	P_brasiliensis_Pb18	P_brasiliensis_Pb300	P_brasiliensis_PbCNH	H_griseus_UAMH5409	P_hystricis_UAMH7299	C_immitis_RS	C_posadasii_Silveira	U_reesii_UAHM1704	M_gypseum_CBS118893	T_rubrum_CBS118892	A_flavus_NRRL3357	A_fumifatus_Af293	A_nidulans_FGSC_A4
853147253	ABC transporter	34	237	BDDG_00271,BDDG_01887,BDDG_05507,BDDG_06551,BDDG_07868,BDDG_12239,BDDG_12240	BDFG_00146,BDFG_02046,BDFG_03592,BDFG_04469,BDFG_05752,BDFG_09120	BDCG_03616,BDCG_05283,BDCG_05837,BDCG_06338,BDCG_08711,BDCG_16917	BDBG_00688,BDBG_01284,BDBG_01947,BDBG_07712,BDBG_09287,BDBG_17442	ACJ73_00950,ACJ73_01017,ACJ73_01475,ACJ73_05119,ACJ73_06844	EMPG_09290,EMPG_09669,EMPG_09921,EMPG_11758,EMPG_12010,EMPG_13405,EMPG_13521	EPAG_00084,EPAG_01859,EPAG_02186,EPAG_02254,EPAG_02709,EPAG_04168,EPAG_04707,EPAG_05792,EPAG_07295	HCBG_00215,HCBG_04961,HCBG_07766,HCBG_08663,HCBG_11841,HCBG_11842	HCAG_00970,HCAG_08257,HCAG_21261,HCAG_21874	EMCG_00077,EMCG_03289,EMCG_03777,EMCG_03850,EMCG_04467,EMCG_06215,EMCG_06503	ECRG_00542,ECRG_01399,ECRG_03213,ECRG_04154,ECRG_04996,ECRG_05571,ECRG_07996,ECRG_08076	ACJ72_02998,ACJ72_03050,ACJ72_04341,ACJ72_04648,ACJ72_06537,ACJ72_07114,ACJ72_07147	AI78_00821,AI78_02463,AI78_02598,AI78_03153,AI78_05330,AI78_05895,AI78_08116,AI78_08513	PAAG_00635,PAAG_01639,PAAG_03577,PAAG_03746,PAAG_06017	PABG_00795,PABG_01584,PABG_03691,PABG_05655,PABG_12450	PADG_00133,PADG_03250,PADG_04197,PADG_06245,PADG_12014	ACO22_00771,ACO22_04102,ACO22_05194,ACO22_06074,ACO22_07748	GX48_03765,GX48_03946,GX48_05796,GX48_06502,GX48_07006	AI79_01935,AI79_02729,AI79_02779,AI79_02981,AI79_03376,AI79_03922,AI79_05191,AI79_07007,AI79_07286	AI80_01194,AI80_01401,AI80_01718,AI80_03197,AI80_05184,AI80_06217,AI80_06777,AI80_07749,AI80_08658,AI80_08717,AI80_08905	CIMG_00533,CIMG_01418,CIMG_06623,CIMG_09093,CIMG_09764	CPSG_01757,CPSG_03628,CPSG_07181,CPSG_09703,CPSG_09830	UREG_00558,UREG_01338,UREG_02964,UREG_03823,UREG_04691	MGYG_01110,MGYG_03893,MGYG_05292,MGYG_05626,MGYG_08580,MGYG_09177	TERG_02186,TERG_02508,TERG_04227	AFLA_001550,AFLA_015880,AFLA_016790,AFLA_018720,AFLA_024530,AFLA_036800,AFLA_042060,AFLA_054050,AFLA_055690,AFLA_063360,AFLA_068510,AFLA_069900,AFLA_070530,AFLA_089420,AFLA_117950,AFLA_122510	Afu1g14330,Afu1g17440,Afu2g15130,Afu3g01400,Afu3g07300,Afu4g01050,Afu5g00790,Afu5g02260,Afu5g09460,Afu6g04360,Afu6g08020,Afu8g02650	AN0771,AN10949,AN1174,AN3247,AN3329,AN3952,AN4749,AN6581,AN8344,AN8489,AN8813,AN8892,AN8928,AN9344
853147259	sodium transport ATPase	34	104	BDDG_03586,BDDG_08498,BDDG_09481	BDFG_03399,BDFG_05643,BDFG_06898	BDCG_03273,BDCG_04821,BDCG_06283	BDBG_00747,BDBG_07515,BDBG_16537	ACJ73_02172,ACJ73_04995,ACJ73_08333	EMPG_12549,EMPG_14099	EPAG_03300,EPAG_04429,EPAG_05015	HCBG_01348,HCBG_04114,HCBG_04401	HCAG_02264,HCAG_10940,HCAG_11233	EMCG_02273,EMCG_05687,EMCG_07318	ECRG_01356,ECRG_02869,ECRG_04038	ACJ72_00771,ACJ72_00772,ACJ72_05512,ACJ72_07864	AI78_01471,AI78_03471,AI78_05658	PAAG_05329,PAAG_11749,PAAG_12330	PABG_00837,PABG_06041,PABG_11675	PADG_01602,PADG_03294,PADG_06672	ACO22_04388,ACO22_07313,ACO22_07411	GX48_00540,GX48_03670,GX48_05188	AI79_02065,AI79_09636,AI79_09842	AI80_00650,AI80_01016,AI80_09728	CIMG_00162,CIMG_03108,CIMG_12859	CPSG_04323,CPSG_04887,CPSG_09787	UREG_00257,UREG_00592,UREG_02849	MGYG_00748,MGYG_06822,MGYG_06912,MGYG_07172	TERG_00616,TERG_07143,TERG_07232,TERG_08104	AFLA_049070,AFLA_058660,AFLA_110050	Afu2g01320,Afu4g09440,Afu6g03690	AN10982,AN1628,AN6642
853147264	pyrABCN	34	100	BDDG_02284,BDDG_07594,BDDG_07595	BDFG_01786,BDFG_01787,BDFG_06091	BDCG_04650,BDCG_08107,BDCG_08108	BDBG_01634,BDBG_04429,BDBG_04430	ACJ73_03597,ACJ73_03599,ACJ73_04871,ACJ73_04872	EMPG_16705,EMPG_16706,EMPG_17519,EMPG_17520	EPAG_00403,EPAG_07918,EPAG_07919	HCBG_01769,HCBG_01770,HCBG_06252	HCAG_02699,HCAG_02700,HCAG_08357	EMCG_06398,EMCG_06399,EMCG_08945	ECRG_00242,ECRG_00243,ECRG_08466	ACJ72_01608,ACJ72_06317,ACJ72_07920	AI78_02801,AI78_05344,AI78_05345	PAAG_04685,PAAG_04686,PAAG_05242	PABG_00050,PABG_00051,PABG_07618	PADG_02442,PADG_02443,PADG_05071	ACO22_01769,ACO22_07006	GX48_01283,GX48_01284,GX48_06381	AI79_03013,AI79_05262,AI79_05263	AI80_04457,AI80_04458,AI80_05159	CIMG_02226,CIMG_02227,CIMG_09796	CPSG_00081,CPSG_00082,CPSG_09729	UREG_01492,UREG_01493,UREG_04713	MGYG_00119,MGYG_05047	TERG_01419,TERG_01948	AFLA_044550,AFLA_044560,AFLA_108960	Afu2g10060,Afu2g10070,Afu6g11310	AN0565,AN5999,AN6003
853147274	calcium-translocating P-type ATPase	34	73	BDDG_01167,BDDG_08016	BDFG_01235,BDFG_04317	BDCG_01117,BDCG_08446	BDBG_00237,BDBG_02906	ACJ73_02672,ACJ73_03378	EMPG_12915,EMPG_14699	EPAG_05292,EPAG_06130	HCBG_03589,HCBG_07363	HCAG_01774,HCAG_06609	EMCG_01009,EMCG_06570	ECRG_02428,ECRG_04277	ACJ72_01249,ACJ72_07270	AI78_01821,AI78_08142	PAAG_03034,PAAG_12352	PABG_00489,PABG_11549	PADG_00946,PADG_02903	ACO22_00655,ACO22_02076	GX48_04457,GX48_05541	AI79_04957,AI79_07919	AI80_04018,AI80_07269	CIMG_03750,CIMG_06925	CPSG_03533,CPSG_09583	UREG_05923,UREG_07529	MGYG_01006,MGYG_04503	TERG_00535,TERG_07916	AFLA_032000,AFLA_068680,AFLA_080500,AFLA_089500	Afu1g10880,Afu3g10690,Afu7g01030	AN1189,AN2827,AN4920,AN5088,AN8399
853147279	hypothetical protein	34	69	BDDG_13062	BDFG_05787	BDCG_16520	BDBG_16869	ACJ73_03743,ACJ73_03744,ACJ73_07777	EMPG_12076,EMPG_12077,EMPG_12483	EPAG_01132,EPAG_01661	HCBG_12000	HCAG_09045	EMCG_04858,EMCG_04859	ECRG_05260,ECRG_05261	ACJ72_01413,ACJ72_03906	AI78_00905,AI78_04243,AI78_04244,AI78_05774	PAAG_02674,PAAG_11109	PABG_03154,PABG_12411	PADG_01698,PADG_02229	ACO22_02048	GX48_02287,GX48_04949	AI79_01433,AI79_05984,AI79_08411,AI79_08412	AI80_04194,AI80_05784,AI80_07050	CIMG_03120,CIMG_07172	CPSG_01247,CPSG_04335	UREG_02840,UREG_05730	MGYG_07189	TERG_08123	AFLA_011010,AFLA_027250,AFLA_038860,AFLA_053230,AFLA_083820,AFLA_090030,AFLA_107640	Afu1g15680,Afu4g11260,Afu7g04850	AN0902,AN6322,AN9474
853147288	acid phosphatase	34	67	BDDG_01560,BDDG_03054	BDFG_02898,BDFG_08026	BDCG_00581,BDCG_07219	BDBG_05027,BDBG_07034	ACJ73_00714,ACJ73_08127	EMPG_10487,EMPG_14281	EPAG_02854,EPAG_07731	HCBG_06935,HCBG_07066	HCAG_08147	EMCG_00532,EMCG_01361	ECRG_03233,ECRG_07069	ACJ72_00408,ACJ72_00409	AI78_04035,AI78_04599	PAAG_01375,PAAG_01805	PABG_02006,PABG_02089	PADG_00397,PADG_00491	ACO22_04141,ACO22_06160	GX48_03105,GX48_03249	AI79_08371,AI79_10138	AI80_03584,AI80_04384	CIMG_03878,CIMG_04403	CPSG_03397,CPSG_06236	UREG_01636,UREG_02067	MGYG_01035,MGYG_08181	TERG_00492,TERG_03228	AFLA_012100,AFLA_051210	Afu1g00580,Afu1g05830,Afu8g04050	AN1414,AN4187
853147295	hypothetical protein	34	65	BDDG_02072,BDDG_02073	BDFG_01515,BDFG_01516	BDCG_01592,BDCG_01593	BDBG_04530,BDBG_04531	ACJ73_06094,ACJ73_06095	EMPG_14012,EMPG_14013	EPAG_00802,EPAG_00803	HCBG_11162,HCBG_11163	HCAG_04686,HCAG_04687	EMCG_04542,EMCG_04543	ECRG_05743,ECRG_05744	ACJ72_07317,ACJ72_07644	AI78_02423	PAAG_05677,PAAG_05679	PABG_06248,PABG_06249	PADG_07715,PADG_12346	ACO22_01724,ACO22_02836	GX48_00093	AI79_01261	AI80_08929,AI80_08932	CIMG_04728,CIMG_04729	CPSG_07779,CPSG_07780	UREG_01900,UREG_01901	MGYG_02881,MGYG_02882	TERG_06962,TERG_06963	AFLA_006960,AFLA_006970	Afu5g04170,Afu5g04180	AN8269,AN8270
853147302	acetyl-CoA hydrolase	34	64	BDDG_07432,BDDG_10066	BDFG_03428,BDFG_05448	BDCG_04791,BDCG_07939	BDBG_04166,BDBG_07546	ACJ73_09199,ACJ73_09650	EMPG_13136	EPAG_04333,EPAG_04400	HCBG_01314,HCBG_01924	HCAG_02220,HCAG_02840	EMCG_01082,EMCG_08429	ECRG_03570,ECRG_08973	ACJ72_07594	AI78_04784,AI78_06285	PAAG_04856,PAAG_05293	PABG_00196,PABG_06067	PADG_02597,PADG_06642	ACO22_07864,ACO22_08065	GX48_00569,GX48_01687	AI79_04425,AI79_07550	AI80_01548,AI80_01827	CIMG_03086,CIMG_08724	CPSG_04301,CPSG_05532	UREG_02698,UREG_02872	MGYG_07125	TERG_08066	AFLA_078380,AFLA_083380	Afu1g15950,Afu8g05580	AN0931,AN1547
853147308	GTP-binding protein	34	63	BDDG_02929,BDDG_02931	BDFG_03759,BDFG_03761	BDCG_00965,BDCG_00966	BDBG_03055,BDBG_03056	ACJ73_06010,ACJ73_07138	EMPG_10162,EMPG_11485	EPAG_01938	HCBG_03841,HCBG_03842	HCAG_06747,HCAG_06748	EMCG_09176,EMCG_09177	ECRG_00035,ECRG_00036	ACJ72_05992	AI78_03782,AI78_03783	PAAG_11435,PAAG_11436	PABG_11529,PABG_11530	PADG_00732,PADG_00733	ACO22_01156	GX48_07938,GX48_07939	AI79_09184	AI80_00011,AI80_00012	CIMG_03329,CIMG_03333	CPSG_02623,CPSG_02630	UREG_07159,UREG_07162	MGYG_01555,MGYG_01559	TERG_07421,TERG_07425	AFLA_083980,AFLA_083990	Afu1g15500,Afu1g15510	AN0888,AN0889
853147312	SPX domain-containing protein	34	62	BDDG_08396,BDDG_08397	BDFG_08018,BDFG_08019	BDCG_07484,BDCG_07485	BDBG_03170,BDBG_03171	ACJ73_00736	EMPG_11454,EMPG_11455	EPAG_06275	HCBG_12121	HCAG_06036,HCAG_06037	EMCG_02120,EMCG_02121	ECRG_05171,ECRG_05172	ACJ72_01621,ACJ72_07108	AI78_02746,AI78_02747	PAAG_00258,PAAG_11079	PABG_06418,PABG_06419	PADG_07867,PADG_12368	ACO22_06149,ACO22_06150	GX48_03717,GX48_03718	AI79_01346,AI79_10223	AI80_03779,AI80_03780	CIMG_04983,CIMG_11449	CPSG_08489,CPSG_08492	UREG_06567,UREG_06569	MGYG_02952,MGYG_02953	TERG_04769,TERG_04770	AFLA_002090,AFLA_028980	Afu1g04290,Afu2g17330	AN0469,AN7231
853147316	glycerol kinase	34	61	BDDG_01788,BDDG_05604	BDFG_01952,BDFG_03664	BDCG_05930,BDCG_08922	BDBG_06687,BDBG_07228	ACJ73_00027,ACJ73_06950	EMPG_16684,EMPG_16751	EPAG_00644,EPAG_07812	HCBG_03395,HCBG_07668	HCAG_01202,HCAG_01549	EMCG_04511,EMCG_04776	ECRG_02362,ECRG_02701	ACJ72_00308,ACJ72_01533	AI78_02975,AI78_06871	PAAG_05915	PABG_05738	PADG_06076	ACO22_04015	GX48_07374	AI79_00394,AI79_05410	AI80_00321,AI80_07037	CIMG_01582,CIMG_10105	CPSG_01587,CPSG_04524	UREG_03589,UREG_05304	MGYG_05003,MGYG_06778	TERG_01901	AFLA_027530,AFLA_128100	Afu4g11540,Afu6g08470	AN3916,AN5589
853147331	neutral trehalase	34	59	BDDG_02148,BDDG_06811	BDFG_05577,BDFG_08655	BDCG_00471,BDCG_02928	BDBG_02614,BDBG_04920	ACJ73_00962,ACJ73_04186	EMPG_11534,EMPG_11607	EPAG_01250,EPAG_01568	HCBG_02362,HCBG_04002	HCAG_21547,HCAG_21783	EMCG_08027,EMCG_08144	ECRG_00807,ECRG_04651	ACJ72_00325,ACJ72_02748	AI78_01136,AI78_07496	PAAG_07616,PAAG_12308	PABG_02966,PABG_07579	PADG_01484,PADG_08316	ACO22_04707,ACO22_04824	GX48_01567,GX48_07428	AI79_02520,AI79_07271	AI80_08564	CIMG_01994	CPSG_06747	UREG_06913	MGYG_00962	TERG_00824	AFLA_052430	Afu4g13530	AN5635
853147336	long-chain acyl-CoA synthetase	34	59	BDDG_01022,BDDG_01602	BDFG_02868,BDFG_07928	BDCG_07184	BDBG_06993,BDBG_08795	ACJ73_08298,ACJ73_09115	EMPG_10650,EMPG_16740	EPAG_06110,EPAG_07653	HCBG_08738,HCBG_12377	HCAG_08180,HCAG_08638	EMCG_01908,EMCG_03659	ECRG_00742,ECRG_03920	ACJ72_02146	AI78_01786,AI78_02074	PAAG_01336,PAAG_03481	PABG_02037,PABG_06823	PADG_00434,PADG_06345	ACO22_01195,ACO22_03860	GX48_03303,GX48_06438	AI79_01617,AI79_03632	AI80_02371,AI80_04356	CIMG_07819	CPSG_09854	UREG_02149	MGYG_08104	TERG_11955	AFLA_044640	Afu2g09910	AN6014
853147339	ubiquitin thiolesterase	34	58	BDDG_05064,BDDG_11697	BDFG_01063,BDFG_04593	BDCG_04415,BDCG_08639	BDBG_01393,BDBG_16042	ACJ73_00643,ACJ73_08628	EMPG_09597,EMPG_12895	EPAG_02682,EPAG_03610	HCBG_06480,HCBG_09028	HCAG_08311,HCAG_20317	EMCG_03816,EMCG_06855	ECRG_00638,ECRG_01466	ACJ72_05544,ACJ72_06539	AI78_02536,AI78_08750	PAAG_04327,PAAG_11336	PABG_04099,PABG_11811	PADG_00107,PADG_07558	ACO22_02678,ACO22_03371	GX48_00985,GX48_01884	AI79_01894,AI79_04595	AI80_01078	CIMG_06538	CPSG_07089	UREG_03899	MGYG_04207	TERG_08818	AFLA_005970	Afu5g03250	AN12427
853147400	cystathionine gamma-synthase	34	44	BDDG_07371	BDFG_04227	BDCG_06685	BDBG_05259	ACJ73_06309,ACJ73_07041	EMPG_09457	EPAG_02489,EPAG_05680	HCBG_00371	HCAG_04455	EMCG_04110,EMCG_07730	ECRG_04983,ECRG_05485	ACJ72_00524,ACJ72_05078	AI78_01941,AI78_03752	PAAG_06835	PABG_01115	PADG_04356	ACO22_02265	GX48_01439	AI79_05019	AI80_05859	CIMG_04451	CPSG_06291	UREG_01676,UREG_06896	MGYG_02798	TERG_06888	AFLA_021350,AFLA_070690	Afu5g13810,Afu7g01590	AN0681,AN11168
853147419	plasma membrane ATPase	34	42	BDDG_08828	BDFG_03813	BDCG_05620	BDBG_05839	ACJ73_09438	EMPG_15650	EPAG_02601	HCBG_08815	HCAG_06977	EMCG_03890	ECRG_07745	ACJ72_05697	AI78_07935	PAAG_08082	PABG_07321	PADG_08391	ACO22_06145	GX48_06195	AI79_00272	AI80_02788	CIMG_06288	CPSG_00787	UREG_04095	MGYG_03783	TERG_04130	AFLA_006360,AFLA_080940,AFLA_100110	Afu1g02480,Afu3g07640,Afu5g03550	AN0318,AN4859,AN8219
853147427	ubiquitin-protein ligase E3 component	34	41	BDDG_06496	BDFG_06119	BDCG_07653	BDBG_03337	ACJ73_06401	EMPG_14762	EPAG_06848	HCBG_06088	HCAG_05920	EMCG_06128	ECRG_03772	ACJ72_00861,ACJ72_08371,ACJ72_08424	AI78_01014	PAAG_01132	PABG_01706	PADG_03700	ACO22_00766	GX48_04161	AI79_06398	AI80_06492	CIMG_01109	CPSG_02103,CPSG_02104	UREG_01052,UREG_01053	MGYG_08794	TERG_02753	AFLA_127970	Afu6g08420	AN3923
853147470	PiT family inorganic phosphate transporter	34	39	BDDG_03346	BDFG_05382	BDCG_06633	BDBG_05212	ACJ73_04588	EMPG_09959	EPAG_05859	HCBG_08617	HCAG_08911	EMCG_04571	ECRG_07698	ACJ72_01589	AI78_04378	PAAG_03433	PABG_12515	PADG_06400	ACO22_02110	GX48_07239	AI79_08624	AI80_05742	CIMG_07357	CPSG_08884	UREG_07894	MGYG_04322	TERG_08993	AFLA_021460,AFLA_024330,AFLA_121240	Afu3g03010,Afu8g01850	AN10343,AN11011,AN8956
853147474	alpha,alpha-trehalose-phosphate synthase 1	34	39	BDDG_01081	BDFG_07941	BDCG_08358	BDBG_00326	ACJ73_06161	EMPG_09261	EPAG_03528	HCBG_02679	HCAG_05268	EMCG_08093	ECRG_04502	ACJ72_03295	AI78_05861	PAAG_05050	PABG_04506	PADG_04900	ACO22_01860	GX48_02419	AI79_08251	AI80_01724	CIMG_01731	CPSG_01424	UREG_05441,UREG_07068	MGYG_00454,MGYG_07111	TERG_01078	AFLA_034030,AFLA_087630	Afu2g04010,Afu4g03190,Afu6g12950	AN5523
853147487	cytokinesis protein	34	38	BDDG_06529,BDDG_09976	BDFG_03612	BDCG_05306	BDBG_07690	ACJ73_02593,ACJ73_08739	EMPG_17074	EPAG_02234	HCBG_08638	HCAG_21655,HCAG_21656	EMCG_09525	ECRG_07846	ACJ72_07835,ACJ72_07926	AI78_06601	PAAG_03603	PABG_06937	PADG_06219	ACO22_05789	GX48_05766	AI79_03036	AI80_07409	CIMG_02646	CPSG_00500	UREG_03109	MGYG_06489	TERG_06616	AFLA_055040	Afu6g04940	AN6523
853147527	tubulin beta chain	34	37	BDDG_01164	BDFG_01238	BDCG_08443	BDBG_00240	ACJ73_09189	EMPG_17160	EPAG_05296	HCBG_03593	HCAG_20628	EMCG_01012	ECRG_02425	ACJ72_06662	AI78_00964	PAAG_03031	PABG_00486	PADG_02900	ACO22_02080	GX48_05545	AI79_07916	AI80_07272	CIMG_06928	CPSG_09586	UREG_05920	MGYG_04492	TERG_07904	AFLA_051840,AFLA_068620	Afu1g10910,Afu7g00250	AN1182,AN6838
853147593	toxin biosynthesis protein	34	36	BDDG_02445	BDFG_04964	BDCG_03216	BDBG_02343	ACJ73_08672	EMPG_15011	EPAG_04773	HCBG_04066	HCAG_06126	EMCG_03708	ECRG_04521	ACJ72_00279	AI78_02507	PAAG_03105	PABG_11146	PADG_11527	ACO22_02513	GX48_03602	AI79_04487	AI80_06765	CIMG_07074	CPSG_01137	UREG_05810	MGYG_08592	TERG_02917	AFLA_050450,AFLA_116410	Afu4g12320	AN3661,AN8025
853147594	sulfate transporter	34	36	BDDG_02213	BDFG_02655	BDCG_08223	BDBG_03534	ACJ73_09042	EMPG_15903	EPAG_07278	HCBG_03485,HCBG_11694	HCAG_01691	EMCG_06310	ECRG_00285	ACJ72_06283	AI78_05880	PAAG_03090	PABG_00542	PADG_02965	ACO22_04910	GX48_05066	AI79_04503	AI80_07910	CIMG_07040	CPSG_01100	UREG_05830	MGYG_04611	TERG_12634,TERG_12635	AFLA_050280	Afu4g12440	AN3665
853147599	STE/STE20/PAKA protein kinase	34	36	BDDG_05830	BDFG_05076	BDCG_09210	BDBG_08527	ACJ73_04041	EMPG_17034	EPAG_06507	HCBG_02123	HCAG_03019	EMCG_05510	ECRG_04366	ACJ72_08089,ACJ72_08538	AI78_05935	PAAG_07351	PABG_05534	PADG_05850	ACO22_07165	GX48_02154	AI79_00551	AI80_02718	CIMG_06227	CPSG_00857	UREG_04159	MGYG_03861	TERG_04196	AFLA_048350	Afu5g05900	AN8836
853147604	CBS domain-containing protein	34	36	BDDG_09403	BDFG_04867	BDCG_03009	BDBG_02537	ACJ73_03201	EMPG_16564	EPAG_08079	HCBG_02425	HCAG_05518	EMCG_03616	ECRG_07007	ACJ72_00400	AI78_04790	PAAG_07859	PABG_07436	PADG_08225	ACO22_02830	GX48_06679	AI79_03268	AI80_00809	CIMG_04003	CPSG_03273	UREG_01966	MGYG_00661	TERG_00877	AFLA_127720	Afu1g06660	AN5708
853147609	serine palmitoyltransferase	34	36	BDDG_01910	BDFG_07730	BDCG_05817	BDBG_09525	ACJ73_05045	EMPG_17538	EPAG_02203	HCBG_07780	HCAG_01298	EMCG_03795	ECRG_05385	ACJ72_06928	AI78_07298	PAAG_02970	PABG_03420	PADG_01990	ACO22_02149	GX48_00869	AI79_00977	AI80_05902	CIMG_09059	CPSG_03597	UREG_03331	MGYG_06234	TERG_06370	AFLA_067780	Afu1g11890,Afu6g00300	AN10529,AN1102
853147615	Snf1 kinase complex beta-subunit Gal83	34	36	BDDG_06570	BDFG_03571	BDCG_05265	BDBG_07730	ACJ73_10143	EMPG_15792	EPAG_02272	HCBG_08680	HCAG_08240	EMCG_09143,EMCG_09308	ECRG_05082	ACJ72_03787	AI78_03132	PAAG_03560	PABG_06899	PADG_06260	ACO22_00790	GX48_03927	AI79_07565	AI80_09426	CIMG_02690	CPSG_06181	UREG_03074	MGYG_06457	TERG_06587	AFLA_055520	Afu6g04500	AN6570
853147636	forkhead transcription factor Fkh1/2	34	36	BDDG_09123	BDFG_08565	BDCG_01143	BDBG_02881	ACJ73_02324	EMPG_15500	EPAG_06140	HCBG_07375	HCAG_06595	EMCG_08274	ECRG_01611	ACJ72_04562,ACJ72_05592	AI78_06168	PAAG_07203	PABG_02533	PADG_00963	ACO22_05896	GX48_07533	AI79_04932	AI80_05758	CIMG_03727	CPSG_03549	UREG_07540	MGYG_00973	TERG_11642	AFLA_030600	Afu3g11960	AN2854
853147643	iron/manganese superoxide dismutase	34	36	BDDG_05598	BDFG_03658	BDCG_08915	BDBG_07234	ACJ73_09007	EMPG_16757	EPAG_06320	HCBG_03391	HCAG_01543	EMCG_04516	ECRG_08390	ACJ72_00314	AI78_06866	PAAG_02725	PABG_03204	PADG_01755	ACO22_01458	GX48_06285	AI79_00390	AI80_07033	CIMG_01587	CPSG_01581	UREG_05308	MGYG_06790	TERG_07262	AFLA_027580	Afu4g11580,Afu4g11590	AN5576,AN5577
853147644	vacuolar ATP synthase subunit	34	36	BDDG_09504	BDFG_07004	BDCG_08956	BDBG_08840	ACJ73_01758	EMPG_17578	EPAG_04873	HCBG_03437	HCAG_01585	EMCG_01155	ECRG_02665	ACJ72_01829	AI78_05195	PAAG_02679	PABG_03159	PADG_01703	ACO22_02300	GX48_04955	AI79_05979	AI80_09157	CIMG_01544	CPSG_01625	UREG_05285	MGYG_06828	TERG_07229	AFLA_027300	Afu4g11300	AN5083,AN5606
853147663	CMGC/MAPK/P38 protein kinase	34	36	BDDG_02709	BDFG_04740	BDCG_02098	BDBG_03794	ACJ73_09295	EMPG_13744	EPAG_06399	HCBG_12009	HCAG_08451	EMCG_07523	ECRG_04435	ACJ72_07106	AI78_07642	PAAG_00535	PABG_06792	PADG_02153	ACO22_05143	GX48_02210	AI79_06557	AI80_04755	CIMG_05915	CPSG_06900	UREG_04432	MGYG_03564	TERG_03872	AFLA_061090,AFLA_099500	Afu1g12940	AN1017,AN4668
853147671	parasitic phase-specific protein PSP-1	34	36	BDDG_07505	BDFG_07315	BDCG_07913	BDBG_04146	ACJ73_06762	EMPG_09339	EPAG_04347	HCBG_01945	HCAG_02868	EMCG_08801	ECRG_08196	ACJ72_00766	AI78_05093	PAAG_04872	PABG_00210	PADG_02611	ACO22_00899	GX48_01703	AI79_04405	AI80_03683,AI80_08037	CIMG_06126	CPSG_00969	UREG_04273	MGYG_00373	TERG_01154	AFLA_003050	Afu5g01230	AN2651,AN2669
853147675	polarized growth protein	34	36	BDDG_09426	BDFG_09291	BDCG_01850	BDBG_04062	ACJ73_00191	EMPG_15883	EPAG_05625	HCBG_00452	HCAG_04521	EMCG_08178	ECRG_03331	ACJ72_03719,ACJ72_03720	AI78_05247	PAAG_06745	PABG_01041	PADG_04447	ACO22_05838	GX48_06590	AI79_07711	AI80_08279	CIMG_04531	CPSG_06374	UREG_01740	MGYG_02736	TERG_06822	AFLA_092390	Afu2g03360	AN4496
853147686	AGC/PKA protein kinase	34	36	BDDG_00880	BDFG_00607	BDCG_02591	BDBG_05661	ACJ73_08898	EMPG_15837	EPAG_06219	HCBG_01092	HCAG_03889	EMCG_07981	ECRG_06588	ACJ72_06898	AI78_08495	PAAG_00108	PABG_05134	PADG_07154	ACO22_04602	GX48_07832	AI79_05778	AI80_05463	CIMG_13464	CPSG_05997	UREG_06328	MGYG_02440	TERG_03685	AFLA_135040	Afu2g12200	AN6305
853147689	hypothetical protein	34	36	BDDG_09856	BDFG_09449	BDCG_00233	BDBG_08183	ACJ73_06443	EMPG_13483	EPAG_07310	HCBG_04638	HCAG_21949,HCAG_21950	EMCG_01103	ECRG_03894	ACJ72_06203	AI78_08534	PAAG_08500	PABG_04648	PADG_05267	ACO22_01677	GX48_04794	AI79_02801	AI80_05666	CIMG_00904	CPSG_08121	UREG_00857	MGYG_00853	TERG_00714	AFLA_046990	Afu2g07900	AN5836
853147709	tubulin gamma chain	34	36	BDDG_02679	BDFG_06813	BDCG_02064	BDBG_16893	ACJ73_03349	EMPG_10346	EPAG_02514	HCBG_12018	HCAG_08480	EMCG_09604	ECRG_05276	ACJ72_01216	AI78_05117	PAAG_00570	PABG_11771	PADG_11375	ACO22_05555	GX48_04912	AI79_02936	AI80_09251	CIMG_05886	CPSG_06870	UREG_04467	MGYG_03530	TERG_03905,TERG_03906	AFLA_018000	Afu1g13390	AN0676
853147734	elongation factor 3	34	36	BDDG_00969	BDFG_00686	BDCG_02505	BDBG_05748	ACJ73_05637	EMPG_17406	EPAG_07345	HCBG_01183	HCAG_03993	EMCG_00456	ECRG_03486	ACJ72_03067	AI78_05679	PAAG_00030	PABG_12068,PABG_12069	PADG_07229	ACO22_04949	GX48_05833	AI79_02526	AI80_02025	CIMG_05477	CPSG_05895	UREG_06250	MGYG_02546	TERG_03793	AFLA_076600	Afu7g05660	AN6700
853147750	histone deacetylase HOS3	34	35	BDDG_05418	BDFG_02086	BDCG_07365	BDBG_07179	ACJ73_01291,ACJ73_08732	EMPG_09386	EPAG_02423	HCBG_07206	HCAG_08002	EMCG_05203	ECRG_02532	ACJ72_04799	AI78_03894	PAAG_08605	PABG_07651	PADG_12481	ACO22_07704	GX48_08215	AI79_09383	AI80_09208	CIMG_08649	CPSG_05611	UREG_02642	MGYG_08248	TERG_05654	AFLA_114920	Afu4g04290	AN7019
853147760	conserved hypothetical protein	34	35	BDDG_07956	BDFG_03955	BDCG_09100	BDBG_00386	ACJ73_08899	EMPG_15950	EPAG_03185	HCBG_02626	HCAG_05313	EMCG_04992	ECRG_08521	ACJ72_05832	AI78_00335	PAAG_05098	PABG_04547	PADG_04943	ACO22_06628	GX48_02459	AI79_02625	AI80_05351	CIMG_01789	CPSG_06533	UREG_05488	MGYG_00486	TERG_01048	AFLA_052510	Afu4g13670	AN5660
853147764	STE/STE7/MKK protein kinase	34	35	BDDG_03059	BDFG_04439	BDCG_00585	BDBG_05031	ACJ73_02547	EMPG_12874	EPAG_07735	HCBG_06931	HCAG_00181	EMCG_00527	ECRG_07063	ACJ72_06215	AI78_04039	PAAG_01808	PABG_02093	PADG_00495	ACO22_07688	GX48_03245	AI79_00870	AI80_03581	CIMG_03875	CPSG_03400	UREG_02065	MGYG_01032	TERG_11579	AFLA_051240	Afu1g05800	AN4189
853147804	adenylate cyclase	34	35	BDDG_00740	BDFG_00478	BDCG_02726	BDBG_05527	ACJ73_06566	EMPG_16111	EPAG_03097	HCBG_11212,HCBG_11213	HCAG_21128	EMCG_09227	ECRG_00439	ACJ72_06997	AI78_06578	PAAG_01142	PABG_01717	PADG_03688	ACO22_06584	GX48_05357	AI79_06386	AI80_06504	CIMG_01098	CPSG_02115	UREG_01033	MGYG_07987	TERG_03048	AFLA_128130	Afu6g08520	AN3913
853147810	26S proteasome regulatory subunit N6	34	35	BDDG_04172	BDFG_01528	BDCG_01181	BDBG_02838	ACJ73_06872	EMPG_16553	EPAG_06999	HCBG_07412	HCAG_06559	EMCG_06734	ECRG_01638	ACJ72_00745	AI78_03642	PAAG_06542	PABG_02572	PADG_01003	ACO22_05178	GX48_07059	AI79_02408	AI80_07348	CIMG_03515	CPSG_02442	UREG_07312	MGYG_01273	TERG_00239	AFLA_127250	Afu1g06310	AN10524
853147834	STE/STE11/SSK protein kinase	34	35	BDDG_01161	BDFG_06418	BDCG_08438	BDBG_00246	ACJ73_08041	EMPG_17164	EPAG_05300	HCBG_03595	HCAG_01783	EMCG_01015	ECRG_02420	ACJ72_04813	AI78_00960	PAAG_03029	PABG_00484	PADG_02898	ACO22_02082	GX48_05547	AI79_07910	AI80_07276	CIMG_06932	CPSG_09590	UREG_05917	MGYG_04490	TERG_07902	AFLA_068590	Afu1g10940	AN10153
853147846	import receptor	34	35	BDDG_03333	BDFG_05372	BDCG_06625	BDBG_05203	ACJ73_02787	EMPG_09967	EPAG_05851	HCBG_08607	HCAG_08904	EMCG_09408	ECRG_06505	ACJ72_08477	AI78_06331	PAAG_11612	PABG_07097	PADG_12105	ACO22_07729	GX48_07224	AI79_05895	AI80_05719	CIMG_05626	CPSG_05739	UREG_06124	MGYG_02573	TERG_03818	AFLA_062370	Afu2g01660	AN7687
853147867	enoyl-CoA hydratase	34	35	BDDG_07361	BDFG_04234	BDCG_06696	BDBG_05266	ACJ73_07045	EMPG_09462	EPAG_05675	HCBG_02805	HCAG_05146	EMCG_07726	ECRG_05489	ACJ72_06581	AI78_01944	PAAG_04615	PABG_04384	PADG_04774	ACO22_00084	GX48_01117	AI79_05556	AI80_04894	CIMG_10208	CPSG_04630	UREG_03517	MGYG_00291	TERG_01233	AFLA_055840	Afu6g04040	AN10841
853147890	ubiquitin conjugation factor E4	34	35	BDDG_02155	BDFG_05585	BDCG_02935	BDBG_02607	ACJ73_05241	EMPG_16088	EPAG_01562	HCBG_02369	HCAG_05567	EMCG_08152	ECRG_00800	ACJ72_00331	AI78_01142	PAAG_12433	PABG_07580	PADG_08317	ACO22_04823	GX48_07429	AI79_07277	AI80_00753	CIMG_04064	CPSG_03206	UREG_01907	MGYG_01723	TERG_07590	AFLA_112490	Afu4g07340	AN10556
853147904	ULK/ULK protein kinase	34	35	BDDG_08771	BDFG_06017	BDCG_06450	BDBG_00566	ACJ73_06902	EMPG_12099	EPAG_00003	HCBG_04254	HCAG_21843	EMCG_07858	ECRG_07220	ACJ72_00637,ACJ72_00641	AI78_04931	PAAG_03282	PABG_00711	PADG_03153	ACO22_01219	GX48_02357	AI79_07033	AI80_00249	CIMG_08220	CPSG_08336	UREG_02473	MGYG_02675	TERG_06765	AFLA_110620	Afu4g09050	AN1632
853147941	CMGC/MAPK protein kinase	34	35	BDDG_01100	BDFG_07959	BDCG_08377	BDBG_00306	ACJ73_03464	EMPG_09997	EPAG_08150	HCBG_02698	HCAG_05250	EMCG_08075	ECRG_04484	ACJ72_07234	AI78_03953	PAAG_05033	PABG_04490	PADG_04880	ACO22_01693	GX48_06336	AI79_05465	AI80_01740	CIMG_01715	CPSG_01441	UREG_05430	MGYG_00383	TERG_01141	AFLA_034170	Afu6g12820	AN3719
853147952	transcription initiation factor TFIIA large subunit	34	35	BDDG_03807	BDFG_00946	BDCG_04950	BDBG_08420	ACJ73_04268	EMPG_15777	EPAG_03469	HCBG_01462	HCAG_02380	EMCG_07109	ECRG_01794	ACJ72_08482,ACJ72_08544	AI78_04968	PAAG_05439	PABG_05942	PADG_06789	ACO22_04799	GX48_00435	AI79_06607	AI80_00055	CIMG_03256	CPSG_02709	UREG_07104	MGYG_06953	TERG_07105	AFLA_033170	Afu1g14740	AN0816
853147954	hypothetical protein	34	35	BDDG_12046	BDFG_04833	BDCG_03044	BDBG_02504	ACJ73_05711	EMPG_13368	EPAG_07200	HCBG_02464	HCAG_10785	EMCG_05329	ECRG_05806	ACJ72_05343	AI78_01433	PAAG_07886	PABG_07468	PADG_12447	ACO22_03060	GX48_05298	AI79_03309	AI80_03107	CIMG_03960	CPSG_03316	UREG_01990	MGYG_00628	TERG_00908	AFLA_032890	Afu3g09990	AN4988
853147964	STE/STE11/BCK1 protein kinase	34	35	BDDG_07524	BDFG_08638	BDCG_01148	BDBG_02876	ACJ73_02718	EMPG_15557	EPAG_06142	HCBG_07378	HCAG_06589	EMCG_08272	ECRG_01613	ACJ72_01391	AI78_04640	PAAG_12359,PAAG_12360	PABG_02536	PADG_00966	ACO22_07055	GX48_07531	AI79_04934	AI80_04312	CIMG_03788	CPSG_03495	UREG_07496	MGYG_01302	TERG_00207	AFLA_031560	Afu3g11080	AN4887
853147967	non-histone chromosomal protein 6	34	35	BDDG_06343	BDFG_02219	BDCG_00784	BDBG_06276	ACJ73_09086	EMPG_17316	EPAG_03697	HCBG_06756	HCAG_00018	EMCG_08890	ECRG_01996	ACJ72_02326	AI78_03988	PAAG_01986	PABG_02251	PADG_00656	ACO22_03903	GX48_00369	AI79_00668	AI80_00903	CIMG_03667	CPSG_02281	UREG_07427	MGYG_02637	TERG_06725	AFLA_031000	Afu3g11610	AN2885
853147970	homeobox transcription factor	34	35	BDDG_04023	BDFG_07252	BDCG_06899	BDBG_07897	ACJ73_08707	EMPG_10923	EPAG_05493	HCBG_03004	HCAG_04979	EMCG_05958	ECRG_07647	ACJ72_03869	AI78_02907	PAAG_11867	PABG_04211	PADG_11788	ACO22_04440	GX48_07612	AI79_07598	AI80_08782	CIMG_09634	CPSG_02897	UREG_04594	MGYG_00197	TERG_01337	AFLA_030390	Afu3g12160	AN5048
853147987	tubulin-specific chaperone	34	35	BDDG_05566	BDFG_03629	BDCG_08885	BDBG_07265	ACJ73_03114	EMPG_16133	EPAG_05076	HCBG_03366	HCAG_01503	EMCG_03598	ECRG_06989	ACJ72_02222	AI78_07576	PAAG_02755	PABG_03228	PADG_01782	ACO22_01258	GX48_05939	AI79_00366	AI80_09788	CIMG_01606	CPSG_01560	UREG_05323	MGYG_06754	TERG_07297	AFLA_027890	Afu4g11870	AN5531
853147996	RuvB-like helicase 1	34	35	BDDG_02232	BDFG_02638	BDCG_08205	BDBG_03514	ACJ73_05354	EMPG_12299	EPAG_06705	HCBG_03472,HCBG_03522	HCAG_01673	EMCG_06328	ECRG_00304	ACJ72_07174	AI78_05149	PAAG_02627	PABG_03112	PADG_01646	ACO22_00027	GX48_04542	AI79_08904	AI80_00975	CIMG_01475	CPSG_01705	UREG_05120	MGYG_06882	TERG_07175	AFLA_026750	Afu4g10730	AN1971
853148016	WD domain-containing protein	34	35	BDDG_07293	BDFG_05701	BDCG_01364	BDBG_02653	ACJ73_05230	EMPG_15354	EPAG_06555	HCBG_05792	HCAG_04888	EMCG_08757	ECRG_00955	ACJ72_04365	AI78_07514,AI78_08900	PAAG_08476	PABG_00001	PADG_02387	ACO22_03718	GX48_01229	AI79_07327	AI80_03356	CIMG_06382	CPSG_00693	UREG_04021	MGYG_04110	TERG_04435	AFLA_024890	Afu5g01780	AN8071
853148025	autophagy-like protein 4	34	35	BDDG_03191	BDFG_08723	BDCG_06489	BDBG_05064	ACJ73_05297,ACJ73_06681	EMPG_10874	EPAG_07546	HCBG_08475	HCAG_03526	EMCG_03429	ECRG_06712	ACJ72_03013	AI78_05705	PAAG_08919	PABG_05590	PADG_05908	ACO22_07119	GX48_08236	AI79_09069	AI80_05294	CIMG_02134	CPSG_00005	UREG_06991	MGYG_05767	TERG_02632	AFLA_104050	Afu3g05340	AN3470
853148065	syntaxin-t-SNAREs	34	35	BDDG_08849	BDFG_06664	BDCG_04477	BDBG_01456	ACJ73_00070	EMPG_12004,EMPG_15985	EPAG_05415	HCBG_06426	HCAG_00446	EMCG_06975	ECRG_01414	ACJ72_07453	AI78_06123	PAAG_07235	PABG_05426	PADG_05740	ACO22_07842	GX48_01030	AI79_07515	AI80_08544	CIMG_06489	CPSG_00577	UREG_03930	MGYG_04366	TERG_07785	AFLA_005600	Afu5g02900	AN12171
853148069	transformation/transcription domain-associated protein	34	35	BDDG_08876	BDFG_06689	BDCG_04507	BDBG_01490	ACJ73_01774	EMPG_15082	EPAG_00523	HCBG_06400	HCAG_00425	EMCG_09039	ECRG_07261	ACJ72_01443	AI78_05185	PAAG_07266	PABG_05450	PADG_05767	ACO22_04282	GX48_01056	AI79_07934	AI80_09152	CIMG_06465	CPSG_00602	UREG_03953	MGYG_03926	TERG_04258	AFLA_004770	Afu5g02570	AN12431
853148071	glycogen synthase	34	35	BDDG_07016	BDFG_05461	BDCG_04520	BDBG_01509	ACJ73_00261	EMPG_13619	EPAG_00533	HCBG_06386	HCAG_00415	EMCG_04159	ECRG_05547	ACJ72_02563	AI78_03796	PAAG_07276	PABG_05464	PADG_05778	ACO22_05074	GX48_01068	AI79_08107	AI80_08067	CIMG_06454	CPSG_00614	UREG_03962	MGYG_04277	TERG_07739	AFLA_004660	Afu5g02480	AN8010
853148082	short-chain dehydrogenase/reductase	34	35	BDDG_03865	BDFG_00891	BDCG_05004	BDBG_08369	ACJ73_00222	EMPG_14727	EPAG_06635	HCBG_01518	HCAG_02440	EMCG_06166	ECRG_06616	ACJ72_03483	AI78_06876	PAAG_05507	PABG_05891	PADG_06849	ACO22_07883	GX48_07964	AI79_03404	AI80_07345	CIMG_03512	CPSG_02445	UREG_07309	MGYG_01276	TERG_00236	AFLA_002110	Afu1g06280	AN4227
853148112	fumarate hydratase	34	35	BDDG_02665	BDFG_06801	BDCG_02050	BDBG_03842	ACJ73_07418	EMPG_10139	EPAG_02528	HCBG_05601	HCAG_22234	EMCG_05464	ECRG_05287	ACJ72_00823	AI78_08027	PAAG_00588	PABG_05341	PADG_08119	ACO22_05950	GX48_06840	AI79_02959	AI80_08620	CIMG_05872	CPSG_06857	UREG_04479	MGYG_01403	TERG_00102	AFLA_091270	Afu6g02470	AN8707
853148119	NAK/BIKE protein kinase	34	35	BDDG_03078	BDFG_01256	BDCG_00603	BDBG_05048	ACJ73_04785	EMPG_09677	EPAG_00156	HCBG_06912	HCAG_20191	EMCG_00514	ECRG_06144	ACJ72_05566	AI78_04730	PAAG_01826	PABG_02106	PADG_00507	ACO22_02120	GX48_07742	AI79_00884	AI80_03570	CIMG_03857	CPSG_03423	UREG_02051	MGYG_01017	TERG_00525	AFLA_090810	Afu1g05930	AN10515
853148136	acetyltransferase	34	35	BDDG_05374	BDFG_03256	BDCG_08802	BDBG_07355	ACJ73_03627	EMPG_09445	EPAG_06370	HCBG_08184	HCAG_07830	EMCG_01561	ECRG_05986	ACJ72_00499	AI78_03036	PAAG_06344	PABG_02751	PADG_01243	ACO22_02730	GX48_05489	AI79_03979	AI80_04665	CIMG_07979	CPSG_07538	UREG_02265	MGYG_09004	TERG_04834	AFLA_133990	Afu2g11150	AN5895
853148171	FKBP12-rapamycin complex-associated protein	34	35	BDDG_01520	BDFG_02933	BDCG_07258	BDBG_07074	ACJ73_00348	EMPG_17631	EPAG_02823	HCBG_07104	HCAG_08094	EMCG_05569	ECRG_03268	ACJ72_01438	AI78_03718	PAAG_01410	PABG_01973	PADG_00357	ACO22_00593	GX48_03072	AI79_03518	AI80_03321	CIMG_04365	CPSG_06192	UREG_01609	MGYG_00791	TERG_00652	AFLA_044350	Afu2g10270	AN5982
853148175	coatomer beta' subunit	34	35	BDDG_08977	BDFG_04123	BDCG_07106	BDBG_09224	ACJ73_03937	EMPG_17064	EPAG_03799	HCBG_08112	HCAG_08724	EMCG_00216	ECRG_06948	ACJ72_04073	AI78_04188	PAAG_06466	PABG_02859	PADG_01367	ACO22_04041	GX48_02548	AI79_09326	AI80_01231	CIMG_07918	CPSG_07603	UREG_02221	MGYG_02943	TERG_12183,TERG_12184	AFLA_044000	Afu2g10610	AN5972
853148180	EVM prediction seq	34	35	BDDG_03261	BDFG_07585	BDCG_06561	BDBG_05137	ACJ73_04425	EMPG_17299	EPAG_06943	HCBG_08539	HCAG_08847	EMCG_03385	ECRG_01865	ACJ72_04952	AI78_04832	PAAG_03351	PABG_07043	PADG_06470	ACO22_05573	GX48_08321	AI79_09937	AI80_08578,AI80_08579	CIMG_05591	CPSG_05777	UREG_06148	MGYG_05705	TERG_02577	AFLA_042880	Afu2g01930	AN4572
853148189	mitochondrial 2-oxodicarboxylate carrier protein	34	35	BDDG_06832	BDFG_05681	BDCG_05561	BDBG_05901	ACJ73_03509	EMPG_16354	EPAG_05036	HCBG_03328	HCAG_01472	EMCG_05920	ECRG_05017	ACJ72_00652	AI78_07151	PAAG_02796	PABG_03266	PADG_01823	ACO22_03675	GX48_05978	AI79_00322	AI80_00878	CIMG_10251	CPSG_04682	UREG_03479	MGYG_06697	TERG_07342	AFLA_021250	Afu1g09660	AN10172
853148200	methyltransferase	34	35	BDDG_02943	BDFG_03747	BDCG_00977	BDBG_03044	ACJ73_08477	EMPG_11071	EPAG_01928	HCBG_03853	HCAG_06738	EMCG_09728	ECRG_00045	ACJ72_05181	AI78_01051	PAAG_02188	PABG_02425	PADG_11157	ACO22_07872	GX48_04449	AI79_05723	AI80_07626	CIMG_03343	CPSG_02613	UREG_07171	MGYG_01571	TERG_07441	AFLA_017090	Afu1g14180	AN0757
853148205	DNA-directed RNA polymerase	34	35	BDDG_05167	BDFG_02347	BDCG_06127	BDBG_06489	ACJ73_05806	EMPG_14941	EPAG_02066	HCBG_05044	HCAG_01030	EMCG_08688	ECRG_02927	ACJ72_04957,ACJ72_04958	AI78_05715	PAAG_03905	PABG_00924	PADG_03397	ACO22_03270	GX48_04851	AI79_00530	AI80_09929	CIMG_00271	CPSG_05010	UREG_00348	MGYG_05376	TERG_02257	AFLA_015400	Afu2g15610	AN7609
853148217	ATP-binding cassette	34	35	BDDG_05341	BDFG_03225	BDCG_08770	BDBG_07385	ACJ73_01048	EMPG_11163	EPAG_07160	HCBG_08214	HCAG_07802	EMCG_01597	ECRG_04438	ACJ72_06051	AI78_03607	PAAG_06403	PABG_02805	PADG_01303	ACO22_04897	GX48_06013	AI79_08040	AI80_06137	CIMG_08008	CPSG_07507	UREG_02290	MGYG_02988	TERG_04806	AFLA_088070	Afu6g07280	AN5194
853148228	CAMK/CAMKL/KIN4 protein kinase	34	35	BDDG_03810	BDFG_00940	BDCG_04956	BDBG_08415	ACJ73_06533	EMPG_15783	EPAG_03462	HCBG_01472	HCAG_02400	EMCG_01440	ECRG_01788	ACJ72_07252	AI78_03358	PAAG_05449	PABG_05936	PADG_06799	ACO22_06968	GX48_00428	AI79_04550	AI80_00067	CIMG_03267	CPSG_02698	UREG_07114	MGYG_06963	TERG_07097	AFLA_084850	Afu1g14810	AN0822
853148230	AMP binding domain-containing protein	34	35	BDDG_03845	BDFG_00911	BDCG_04986	BDBG_08388	ACJ73_06646	EMPG_10596	EPAG_06618	HCBG_11310	HCAG_02429	EMCG_00501	ECRG_08453	ACJ72_03442	AI78_04688	PAAG_05482	PABG_05903	PADG_06836	ACO22_06109	GX48_06266	AI79_03388	AI80_00097	CIMG_03303	CPSG_02657,CPSG_02658	UREG_07134	MGYG_06994	TERG_07070	AFLA_084630	Afu1g15010	AN0842
853148243	NAD(P)H:quinone oxidoreductase	34	35	BDDG_08806	BDFG_08006	BDCG_01552	BDBG_04491	ACJ73_07379	EMPG_15629	EPAG_06902	HCBG_00636	HCAG_04745	EMCG_03329	ECRG_02132	ACJ72_08606	AI78_04548	PAAG_12076	PABG_06217	PADG_07749	ACO22_05116	GX48_00064	AI79_06323	AI80_02701	CIMG_04756	CPSG_07749	UREG_06758	MGYG_02712	TERG_06794	AFLA_080630	Afu1g02820	AN0297
853148253	ATP synthase subunit alpha	34	35	BDDG_07397	BDFG_05417	BDCG_07972	BDBG_04195	ACJ73_02638	EMPG_13625	EPAG_04303	HCBG_01891	HCAG_02813	EMCG_00375	ECRG_03602	ACJ72_06656	AI78_02822	PAAG_04820	PABG_11057	PADG_02561	ACO22_06182	GX48_01655	AI79_04090	AI80_01576	CIMG_04309	CPSG_09656	UREG_01564	MGYG_05144	TERG_02032	AFLA_078650	Afu8g05320	AN10626,AN1523
853148340	CMGC/MAPK protein kinase	34	34	BDDG_06796	BDFG_08668	BDCG_00486	BDBG_04935	ACJ73_09303	EMPG_11612	EPAG_01246	HCBG_03996	HCAG_06189	EMCG_08031	ECRG_04647	ACJ72_01171	AI78_07526	PAAG_06948	PABG_02962	PADG_11275	ACO22_04711	GX48_01571	AI79_01158	AI80_08550	CIMG_01981	CPSG_06734	UREG_06906	MGYG_00968	TERG_00832	AFLA_052570	Afu4g13720	AN5666
853148358	UbiH/UbiF/VisC/COQ6 family ubiquinone biosynthesis hydroxylase	34	34	BDDG_00568	BDFG_09108	BDCG_03326	BDBG_02240	ACJ73_00908	EMPG_16394	EPAG_00841	HCBG_04163	HCAG_10924	EMCG_02720	ECRG_05649	ACJ72_00982	AI78_00373	PAAG_07027	PABG_03029	PADG_01557	ACO22_05534	GX48_03626	AI79_06302	AI80_01066	CIMG_00622	CPSG_09230	UREG_00625	MGYG_01651	TERG_07517	AFLA_051720	Afu4g12930	AN3586
853148361	hypothetical protein	34	34	BDDG_08466	BDFG_05614	BDCG_03303	BDBG_02264	ACJ73_03124	EMPG_10377	EPAG_00819	HCBG_04142	HCAG_06068	EMCG_02244	ECRG_02900	ACJ72_05372	AI78_04976	PAAG_07047	PABG_03051	PADG_01576	ACO22_01060	GX48_03646	AI79_04779	AI80_01045	CIMG_00602	CPSG_04215	UREG_00611	MGYG_01675	TERG_07537	AFLA_051630	Afu4g12750	AN3602
853148365	hypothetical protein	34	34	BDDG_08481	BDFG_05628	BDCG_03291	BDBG_02276	ACJ73_03739	EMPG_15845	EPAG_04998	HCBG_04131	HCAG_06078	EMCG_02256	ECRG_02886	ACJ72_01702	AI78_04107	PAAG_07055	PABG_03059	PADG_01584	ACO22_01069	GX48_03655	AI79_04764	AI80_01031	CIMG_00590	CPSG_04202	UREG_03311	MGYG_01685	TERG_07547	AFLA_051410	Afu4g12640	AN3622
853148366	phosphoribosylaminoimidazole carboxylase	34	34	BDDG_00792	BDFG_00525	BDCG_02675	BDBG_05577	ACJ73_06600	EMPG_17153	EPAG_02729	HCBG_00997	HCAG_03809	EMCG_00173	ECRG_00386	ACJ72_01947	AI78_02672	PAAG_06211	PABG_05232	PADG_12229	ACO22_01792	GX48_02080	AI79_04025	AI80_09900	CIMG_00790	CPSG_08003	UREG_00756	MGYG_02193	TERG_03444	AFLA_051370	Afu4g12600	AN3626
853148399	STE/STE11 protein kinase	34	34	BDDG_09048	BDFG_05786	BDCG_02225	BDBG_03667	ACJ73_03745	EMPG_12078	EPAG_01134	HCBG_05450	HCAG_09047	EMCG_03254	ECRG_04421	ACJ72_07092	AI78_04245	PAAG_00450	PABG_06721	PADG_02230	ACO22_02049	GX48_02288	AI79_08415	AI80_02510	CIMG_06015	CPSG_07006	UREG_04353	MGYG_03711	TERG_04058	AFLA_048880	Afu5g06420	AN2269
853148403	transcription factor STE12	34	34	BDDG_09950	BDFG_06793	BDCG_02041	BDBG_03851	ACJ73_08772	EMPG_10149	EPAG_02535	HCBG_05411	HCAG_22259	EMCG_05237	ECRG_08880	ACJ72_07474	AI78_08152	PAAG_00406	PABG_06687	PADG_02268	ACO22_02334	GX48_05248	AI79_02158	AI80_02540	CIMG_06050	CPSG_07045	UREG_04327	MGYG_03703	TERG_08804	AFLA_048650	Afu5g06190	AN2290
853148407	sulphur metabolism negative regulator SconC	34	34	BDDG_05816	BDFG_05064	BDCG_09223	BDBG_08514	ACJ73_06628	EMPG_13900	EPAG_06821	HCBG_02109	HCAG_03008	EMCG_01974	ECRG_04380	ACJ72_03157	AI78_08315	PAAG_07339	PABG_05522	PADG_05837	ACO22_07156	GX48_02144	AI79_00570	AI80_08159	CIMG_06200	CPSG_00883	UREG_04186	MGYG_04327	TERG_08611	AFLA_048530	Afu5g06060	AN2302
853148453	bZIP transcription factor AP-1/Yap1	34	34	BDDG_00438	BDFG_04331	BDCG_03456	BDBG_02108	ACJ73_07590	EMPG_10189	EPAG_01298	HCBG_05924	HCAG_05786	EMCG_02320	ECRG_03289	ACJ72_07186	AI78_05029	PAAG_01282	PABG_01850	PADG_03542	ACO22_07564	GX48_04327	AI79_07686	AI80_00509	CIMG_01382	CPSG_01800	UREG_01309	MGYG_07857	TERG_02940	AFLA_129340	Afu6g09930	AN7513
853148459	VHS domain-containing protein	34	34	BDDG_00370	BDFG_00058	BDCG_03520	BDBG_02040	ACJ73_01099	EMPG_17461	EPAG_01356	HCBG_03013	HCAG_05731	EMCG_05792	ECRG_01587	ACJ72_01465	AI78_03546	PAAG_08151	PABG_07380	PADG_08451	ACO22_06255	GX48_07720	AI79_06179	AI80_04859	CIMG_01323	CPSG_01862	UREG_01250	MGYG_07866	TERG_02951	AFLA_128910	Afu6g09080	AN12305
853148477	histone acetyltransferase Spt10	34	34	BDDG_09396	BDFG_04873	BDCG_03002	BDBG_02543	ACJ73_06669	EMPG_17499	EPAG_01510	HCBG_02419	HCAG_21534	EMCG_08861	ECRG_07365	ACJ72_04635	AI78_04786	PAAG_07852	PABG_07741	PADG_08233	ACO22_02799	GX48_06671	AI79_08276	AI80_00807	CIMG_04008	CPSG_03267	UREG_01956	MGYG_01507	TERG_07375	AFLA_127760	Afu1g06720	AN3879
853148482	vacuolar-sorting protein snf7	34	34	BDDG_03490	BDFG_04839	BDCG_03038	BDBG_02511	ACJ73_09884	EMPG_12903	EPAG_07205	HCBG_02460	HCAG_05491	EMCG_05334	ECRG_05801	ACJ72_05407	AI78_08138	PAAG_07890	PABG_07473	PADG_08188	ACO22_03055	GX48_05303	AI79_03304	AI80_03101	CIMG_03968	CPSG_03307	UREG_01984	MGYG_00632	TERG_00903	AFLA_127460	Afu1g06420	AN4240
853148486	HNRNP arginine N-methyltransferase	34	34	BDDG_02388	BDFG_02266	BDCG_00737	BDBG_06328	ACJ73_00884	EMPG_09417	EPAG_03746	HCBG_06806	HCAG_00066	EMCG_02981	ECRG_04619	ACJ72_01040	AI78_02195	PAAG_01929	PABG_02201	PADG_00602	ACO22_04998	GX48_00323	AI79_06491	AI80_08056	CIMG_03531	CPSG_02424	UREG_07327	MGYG_01259	TERG_00253	AFLA_127370	Afu1g06190	AN10526
853148491	26S proteasome regulatory subunit N6	34	34	BDDG_03867	BDFG_00889	BDCG_05006	BDBG_08367	ACJ73_00224	EMPG_14725	EPAG_06637	HCBG_01520	HCAG_02442	EMCG_06168	ECRG_06618	ACJ72_03485	AI78_06878	PAAG_05509	PABG_05889	PADG_06851	ACO22_06196	GX48_07966	AI79_03406	AI80_07347	CIMG_03514	CPSG_02443	UREG_07311	MGYG_01274	TERG_00238	AFLA_127260	Afu1g06300	AN10519
853148499	meiotic recombination protein dmc1	34	34	BDDG_05632	BDFG_05260	BDCG_01892	BDBG_04012	ACJ73_09421	EMPG_16743	EPAG_02442	HCBG_00324	HCAG_04414	EMCG_08135	ECRG_03141	ACJ72_07170	AI78_05204	PAAG_12289	PABG_01159	PADG_11744	ACO22_01339	GX48_01392	AI79_08949	AI80_05022	CIMG_07759	CPSG_09336	UREG_02111	MGYG_05889	TERG_06031	AFLA_071370	Afu7g02200	AN11930
853148500	UDP-N-acetylglucosamine pyrophosphorylase	34	34	BDDG_12390	BDFG_05258	BDCG_01894	BDBG_04010	ACJ73_00549	EMPG_16745	EPAG_02444	HCBG_00326	HCAG_04416	EMCG_08137	ECRG_03143	ACJ72_04647	AI78_05206	PAAG_12288	PABG_01157	PADG_04312	ACO22_01337	GX48_01394	AI79_08951	AI80_05024	CIMG_07761	CPSG_09334	UREG_02112	MGYG_05887	TERG_06029	AFLA_071350	Afu7g02180	AN9094
853148507	heat shock protein	34	34	BDDG_07163	BDFG_06713	BDCG_01809	BDBG_04734	ACJ73_05256	EMPG_09636	EPAG_06789	HCBG_00395	HCAG_04471	EMCG_04131	ECRG_04964	ACJ72_07790	AI78_06806	PAAG_06811	PABG_01092	PADG_04379	ACO22_02890	GX48_01460	AI79_04272	AI80_07807	CIMG_04473	CPSG_06313	UREG_01690	MGYG_02781	TERG_06870	AFLA_071010	Afu7g01860	AN9124
853148515	GTP-binding protein YchF	34	34	BDDG_03729	BDFG_07022	BDCG_05535	BDBG_05930	ACJ73_06571	EMPG_13978	EPAG_07092	HCBG_03301	HCAG_01447	EMCG_05533	ECRG_06771	ACJ72_03421	AI78_07938	PAAG_02820	PABG_03284	PADG_01849	ACO22_00807	GX48_03029	AI79_00300	AI80_00859	CIMG_10273	CPSG_04703	UREG_03460	MGYG_06643	TERG_08414	AFLA_069920	Afu1g09800	AN10170
853148522	DNA repair protein rhp51	34	34	BDDG_03658	BDFG_08285	BDCG_05470	BDBG_05997	ACJ73_01842	EMPG_12344	EPAG_04581	HCBG_03233	HCAG_03403	EMCG_08529	ECRG_03850	ACJ72_02685	AI78_01174	PAAG_02879	PABG_03339	PADG_01904	ACO22_01598	GX48_02975	AI79_02320	AI80_06045	CIMG_08947	CPSG_04752	UREG_03415	MGYG_03410	TERG_05246	AFLA_069300	Afu1g10410	AN1237
853148523		34	34	BDDG_03653	BDFG_08292	BDCG_05464	BDBG_06003	ACJ73_02321	EMPG_15921	EPAG_04576	HCBG_03226	HCAG_21071	EMCG_08541	ECRG_06972	ACJ72_05162	AI78_01169	PAAG_02883	PABG_03343	PADG_01908	ACO22_01595	GX48_02972	AI79_02309	AI80_06042	CIMG_08960	CPSG_01318	UREG_03414	MGYG_03407	TERG_05242	AFLA_069270	Afu1g10440	AN10173
853148528	M protein repeat protein	34	34	BDDG_03618	BDFG_07906	BDCG_05432	BDBG_09331	ACJ73_04739	EMPG_10988	EPAG_05998	HCBG_03191	HCAG_03439	EMCG_01482	ECRG_04073	ACJ72_04484	AI78_04845	PAAG_02906	PABG_03368	PADG_01934	ACO22_03323	GX48_00922	AI79_01041	AI80_07203	CIMG_08978	CPSG_01337	UREG_03393	MGYG_03378	TERG_05214	AFLA_068950	Afu1g10690	AN1210
853148548	vacuolar endopolyphosphatase	34	34	BDDG_01184	BDFG_01218	BDCG_08463	BDBG_00221	ACJ73_04063	EMPG_16212	EPAG_05273	HCBG_03634	HCAG_09097	EMCG_08608	ECRG_03645	ACJ72_02679	AI78_02310	PAAG_02984	PABG_00445	PADG_02857	ACO22_03071	GX48_06227	AI79_09750	AI80_03180	CIMG_06983	CPSG_01043	UREG_05880	MGYG_04542	TERG_07964	AFLA_068260	Afu1g11490	AN1148
853148573	CAMK/CAMKL/AMPK protein kinase	34	34	BDDG_03303	BDFG_05351	BDCG_06599	BDBG_05177	ACJ73_00232	EMPG_16626	EPAG_07600	HCBG_08580	HCAG_08880	EMCG_07503	ECRG_08882	ACJ72_06060	AI78_08174	PAAG_11602	PABG_07072	PADG_06441	ACO22_03088	GX48_07406	AI79_05871	AI80_05713	CIMG_05623	CPSG_05742	UREG_06127	MGYG_05796	TERG_02658	AFLA_062250	Afu2g01700	AN7695
853148590	squalene epoxidase	34	34	BDDG_06127	BDFG_07857	BDCG_09290	BDBG_08449	ACJ73_07371	EMPG_16249	EPAG_04927	HCBG_02044	HCAG_02957	EMCG_07170	ECRG_07662	ACJ72_06227	AI78_01240	PAAG_08773	PABG_00295	PADG_02704	ACO22_01709	GX48_02723	AI79_00637	AI80_08377	CIMG_06149	CPSG_00942	UREG_04240	MGYG_07358	TERG_05717	AFLA_061500	Afu5g07780	AN11008
853148595	sporulation protein SPS19	34	34	BDDG_07480	BDFG_07343	BDCG_07890	BDBG_04122	ACJ73_04668	EMPG_09364	EPAG_06649	HCBG_01967	HCAG_02897	EMCG_05819	ECRG_04344	ACJ72_02470	AI78_00871	PAAG_04894	PABG_00231	PADG_02632	ACO22_00878	GX48_01727	AI79_05805	AI80_08032	CIMG_06119	CPSG_00975	UREG_04269	MGYG_03663	TERG_04010	AFLA_061230	Afu5g07470	AN7770
853148598	EVM prediction seq	34	34	BDDG_03351	BDFG_05385	BDCG_06637	BDBG_05216	ACJ73_04591	EMPG_09962	EPAG_05856	HCBG_08613	HCAG_08908	EMCG_00303	ECRG_07452	ACJ72_08412	AI78_04381	PAAG_03425	PABG_07100	PADG_06409	ACO22_02106	GX48_07231	AI79_08628	AI80_05730	CIMG_05638	CPSG_05726	UREG_06112	MGYG_06571	TERG_03845	AFLA_060620	Afu3g14410	AN2522
853148609	ABC transporter ATP-binding protein ARB1	34	34	BDDG_07471	BDFG_07351	BDCG_07882	BDBG_04114	ACJ73_02135	EMPG_16522	EPAG_06220	HCBG_01976	HCAG_02904	EMCG_05811	ECRG_04351	ACJ72_04793	AI78_00863	PAAG_04904	PABG_00239	PADG_02640	ACO22_00870	GX48_01737	AI79_05796	AI80_03632	CIMG_06096	CPSG_00998	UREG_04293	MGYG_03639	TERG_03988	AFLA_057390	Afu5g07020	AN2210
853148614	NADPH reductase tah18	34	34	BDDG_09081	BDFG_07293	BDCG_07850	BDBG_04085	ACJ73_03630	EMPG_14082	EPAG_06247	HCBG_02007	HCAG_02930	EMCG_07036	ECRG_03110	ACJ72_01001	AI78_01767	PAAG_04930	PABG_00262	PADG_11468	ACO22_06349	GX48_07570	AI79_06265	AI80_03604	CIMG_06064	CPSG_01032	UREG_04300	MGYG_09023	TERG_04017	AFLA_056860	Afu5g07290	AN10283
853148622	DUF89 domain-containing protein	34	34	BDDG_02792	BDFG_04667	BDCG_02178	BDBG_03715	ACJ73_09651	EMPG_12592	EPAG_01110	HCBG_05476	HCAG_22210	EMCG_08954	ECRG_08155	ACJ72_02512	AI78_05399	PAAG_00473	PABG_12413	PADG_02211	ACO22_05701	GX48_02269	AI79_09434	AI80_07592	CIMG_05993	CPSG_06982	UREG_04371	MGYG_03735	TERG_04082	AFLA_056700	Afu5g06710	AN10282
853148623	protein phosphatase 5	34	34	BDDG_02793	BDFG_04666	BDCG_02179	BDBG_03714	ACJ73_04083	EMPG_12591	EPAG_01111	HCBG_05475	HCAG_08377	EMCG_08953	ECRG_08156	ACJ72_02513	AI78_05400	PAAG_00472	PABG_06737	PADG_02212	ACO22_05702	GX48_02270	AI79_07998	AI80_07593	CIMG_05994	CPSG_06983	UREG_04370	MGYG_03734	TERG_04081	AFLA_056690	Afu5g06700	AN10281
853148624	4-aminobutyrate aminotransferase	34	34	BDDG_02795	BDFG_04664	BDCG_02181	BDBG_03712	ACJ73_04085	EMPG_12589	EPAG_01113	HCBG_05473	HCAG_08375	EMCG_08951	ECRG_07319	ACJ72_02515	AI78_05402	PAAG_00468	PABG_06735	PADG_02214	ACO22_05611	GX48_02272	AI79_07996	AI80_07595	CIMG_05995	CPSG_06984	UREG_04369	MGYG_03732	TERG_04079	AFLA_056670	Afu5g06680	AN2248
853148660	ER-associated proteolytic system protein Der1	34	34	BDDG_08595	BDFG_04211	BDCG_06669	BDBG_05242	ACJ73_08774	EMPG_11136	EPAG_03378	HCBG_02785	HCAG_05170	EMCG_02455	ECRG_05934	ACJ72_08241	AI78_03239	PAAG_04633	PABG_04400	PADG_11825	ACO22_00069	GX48_01099	AI79_05539	AI80_04873	CIMG_10224	CPSG_04649	UREG_03501	MGYG_00329	TERG_01201	AFLA_055330	Afu6g04670	AN12122
853148670	replication factor C subunit 4	34	34	BDDG_05868	BDFG_05536	BDCG_09175	BDBG_09390	ACJ73_00369	EMPG_15273	EPAG_07095	HCBG_09174	HCAG_06861	EMCG_08203	ECRG_06458	ACJ72_07065	AI78_07905	PAAG_03621	PABG_06949	PADG_12056	ACO22_02768	GX48_05748	AI79_03047	AI80_06407	CIMG_02631	CPSG_00479	UREG_03127	MGYG_06279	TERG_06412	AFLA_054950	Afu6g05040	AN6517
853148675	CCAAT-binding factor complex subunit HapE	34	34	BDDG_09001	BDFG_05498	BDCG_09134	BDBG_09432	ACJ73_07652	EMPG_16387	EPAG_06753	HCBG_08879	HCAG_06910	EMCG_05162	ECRG_05635	ACJ72_06420	AI78_06836	PAAG_08441	PABG_12156	PADG_08063	ACO22_07039	GX48_05005	AI79_03067	AI80_00481	CIMG_02568	CPSG_00431	UREG_03168	MGYG_06315	TERG_06449	AFLA_054700	Afu6g05300	AN6492
853148679	ethanolamine-phosphate cytidylyltransferase	34	34	BDDG_08096	BDFG_05820	BDCG_00315	BDBG_04804	ACJ73_05259	EMPG_12326	EPAG_06873	HCBG_02198	HCAG_05659	EMCG_04978	ECRG_04911	ACJ72_06609	AI78_03386	PAAG_07492	PABG_07222	PADG_05184	ACO22_05282	GX48_05706	AI79_09026	AI80_03020	CIMG_04234	CPSG_03024	UREG_05660	MGYG_01907	TERG_04640	AFLA_114050	Afu4g05940	AN4303
853148692	coenzyme A synthetase	34	34	BDDG_09639	BDFG_03053	BDCG_02349	BDBG_06856	ACJ73_01263	EMPG_10558	EPAG_07853	HCBG_02304	HCAG_21562	EMCG_03566	ECRG_00867	ACJ72_05088	AI78_07096	PAAG_07665	PABG_04138	PADG_04495	ACO22_03620	GX48_03869	AI79_01755	AI80_02986	CIMG_04118	CPSG_03149	UREG_05556	MGYG_01865	TERG_04598	AFLA_113080	Afu4g06850	AN4397
853148695	RAD52 DNA repair protein RADC	34	34	BDDG_08614	BDFG_07795	BDCG_02362	BDBG_06825	ACJ73_00138	EMPG_10544	EPAG_01606	HCBG_02319	HCAG_05612	EMCG_05010	ECRG_00850	ACJ72_02475	AI78_07674	PAAG_07572	PABG_07539	PADG_08271	ACO22_06086	GX48_06414	AI79_01778	AI80_03000	CIMG_04132	CPSG_03137	UREG_05569	MGYG_01757	TERG_07623	AFLA_112980	Afu4g06970	AN4407
853148710	cell morphogenesis protein Sog2	34	34	BDDG_02141	BDFG_05570	BDCG_02920	BDBG_02624	ACJ73_01468	EMPG_11526	EPAG_01574	HCBG_02356	HCAG_05579	EMCG_08998	ECRG_00814	ACJ72_00319	AI78_01132	PAAG_12432	PABG_07573	PADG_08310	ACO22_05957	GX48_07423	AI79_07267	AI80_00738	CIMG_04076	CPSG_03194	UREG_06787	MGYG_01734	TERG_07599	AFLA_112590	Afu4g07260	AN4435
853148722	STE24 endopeptidase	34	34	BDDG_00156	BDFG_00258	BDCG_03734	BDBG_01827	ACJ73_00477	EMPG_13909	EPAG_01712	HCBG_00087	HCAG_04210	EMCG_08573	ECRG_04298	ACJ72_00622	AI78_01276	PAAG_00744	PABG_01483	PADG_04087	ACO22_03232	GX48_02929	AI79_02294	AI80_05385	CIMG_09552	CPSG_04116	UREG_04768	MGYG_04679	TERG_01583	AFLA_112260	Afu4g07590	AN11231
853148739	protoheme IX farnesyltransferase	34	34	BDDG_03434	BDFG_09364	BDCG_03092	BDBG_02454	ACJ73_03475	EMPG_13530	EPAG_00063	HCBG_03969	HCAG_06219	EMCG_09673	ECRG_02257	ACJ72_00026	AI78_00086	PAAG_03203	PABG_00651	PADG_03086	ACO22_05923	GX48_06952	AI79_04251	AI80_07153	CIMG_08854	CPSG_05447	UREG_02775	MGYG_08408	TERG_05496	AFLA_111320	Afu4g08340	AN1722
853148771	dolichyl-phosphate-mannose-protein mannosyltransferase	34	34	BDDG_07562	BDFG_01748	BDCG_08073	BDBG_04240	ACJ73_07751	EMPG_17220	EPAG_05820	HCBG_01807	HCAG_02731	EMCG_09050	ECRG_01925	ACJ72_02108	AI78_01382	PAAG_04725	PABG_00084	PADG_02472	ACO22_00292	GX48_01318	AI79_05665	AI80_07883	CIMG_02201	CPSG_00054	UREG_01517	MGYG_05082	TERG_01978	AFLA_107460	Afu8g04500	AN1459
853148795	phosphoserine aminotransferase	34	34	BDDG_05863	BDFG_05542	BDCG_09180	BDBG_09385	ACJ73_01419	EMPG_14898	EPAG_02228	HCBG_09180	HCAG_06856	EMCG_08197	ECRG_06465	ACJ72_05533	AI78_07562	PAAG_03613	PABG_06940	PADG_06213	ACO22_05785	GX48_05760	AI79_03041	AI80_07415	CIMG_02638	CPSG_00489	UREG_03118	MGYG_06440	TERG_06568	AFLA_105320	Afu6g04970	AN10298
853148802	mitochondrion biogenesis protein	34	34	BDDG_00049	BDFG_00364	BDCG_03836	BDBG_01720	ACJ73_02626	EMPG_12969	EPAG_01615	HCBG_09125	HCAG_04099	EMCG_09390	ECRG_02795	ACJ72_01363	AI78_01401	PAAG_00864	PABG_01375	PADG_03969	ACO22_01427	GX48_06543	AI79_09515	AI80_07378	CIMG_07267	CPSG_08783	UREG_07831	MGYG_04768	TERG_01666	AFLA_037870	Afu6g06420	AN5786
853148835	methionine-R-sulfoxide reductase	34	34	BDDG_08557	BDFG_09018	BDCG_07809	BDBG_04351	ACJ73_09907	EMPG_09971	EPAG_07758	HCBG_03103	HCAG_03130	EMCG_05027	ECRG_07918	ACJ72_02047	AI78_06619	PAAG_01316	PABG_11443	PADG_03508	ACO22_01487	GX48_08335	AI79_05094	AI80_06007	CIMG_01257	CPSG_01945	UREG_01187	MGYG_01479	TERG_00016	AFLA_036510	Afu6g07840	AN1932
853148836	stromal membrane-associated protein	34	34	BDDG_08558	BDFG_09017	BDCG_07810	BDBG_04349	ACJ73_07476	EMPG_09972	EPAG_07759	HCBG_03102	HCAG_03132	EMCG_05028	ECRG_07917	ACJ72_07074	AI78_06620	PAAG_01315	PABG_11442	PADG_03509	ACO22_01488	GX48_08334	AI79_05099	AI80_06008	CIMG_01255	CPSG_01947	UREG_01185	MGYG_01480	TERG_00015	AFLA_036500	Afu6g07830	AN1931
853148848	conserved hypothetical protein	34	34	BDDG_03383	BDFG_06553	BDCG_00440	BDBG_04893	ACJ73_02235	EMPG_13562	EPAG_01277	HCBG_06017	HCAG_05861	EMCG_07403	ECRG_02997	ACJ72_06649	AI78_07103	PAAG_01201	PABG_01779	PADG_03622	ACO22_00186	GX48_05107	AI79_03135	AI80_09331	CIMG_01173	CPSG_02037	UREG_01114	MGYG_07917	TERG_02985	AFLA_035970	Afu2g04360	AN1879
853148853	signal transducing adaptor molecule	34	34	BDDG_09756	BDFG_07770	BDCG_07826	BDBG_04333	ACJ73_05596	EMPG_10006	EPAG_07616	HCBG_03085	HCAG_22393	EMCG_05041	ECRG_05684	ACJ72_07537	AI78_06987	PAAG_08907	PABG_07763	PADG_08646	ACO22_07105	GX48_08198	AI79_05116	AI80_09085	CIMG_01235	CPSG_01970	UREG_01165	MGYG_07979	TERG_03041	AFLA_035540	Afu2g04670	AN2066
853148854	STE/STE20/PAKA protein kinase	34	34	BDDG_09755	BDFG_07771	BDCG_07827	BDBG_04332	ACJ73_08585	EMPG_10007	EPAG_07617	HCBG_03086	HCAG_22394	EMCG_05042	ECRG_05683	ACJ72_01832	AI78_08437	PAAG_09053	PABG_07870	PADG_08706	ACO22_07642	GX48_07653	AI79_05117	AI80_10030	CIMG_01236	CPSG_01969	UREG_01166	MGYG_07980	TERG_03042	AFLA_035530	Afu2g04680	AN2067
853148856	cytochrome b5	34	34	BDDG_00453	BDFG_04351	BDCG_03438	BDBG_02128	ACJ73_09903	EMPG_13861	EPAG_00938	HCBG_05943	HCAG_05803	EMCG_08225	ECRG_03305	ACJ72_03226	AI78_09074	PAAG_01265	PABG_01833	PADG_03559	ACO22_00928	GX48_04344	AI79_02712	AI80_00490	CIMG_01233	CPSG_01972	UREG_01162	MGYG_07977	TERG_03039	AFLA_035500	Afu2g04710	AN2069
853148903	WD domain-containing protein	34	34	BDDG_03797	BDFG_00955	BDCG_04940	BDBG_08430	ACJ73_02473	EMPG_10425	EPAG_03476	HCBG_01453	HCAG_02370	EMCG_07101	ECRG_01803	ACJ72_06955	AI78_08943	PAAG_05393	PABG_05984	PADG_06741	ACO22_02221	GX48_00482	AI79_06598	AI80_00047	CIMG_03251	CPSG_02715	UREG_07098	MGYG_09143	TERG_07123	AFLA_033310	Afu1g14650	AN0806
853148909	phospholipid:diacylglycerol acyltransferase	34	34	BDDG_03469	BDFG_04818	BDCG_03058	BDBG_02489	ACJ73_07223	EMPG_11463	EPAG_08226	HCBG_02481	HCAG_05471	EMCG_05315	ECRG_08351	ACJ72_07570	AI78_01444	PAAG_07904	PABG_07489	PADG_08171	ACO22_04556	GX48_05320	AI79_07953	AI80_03116	CIMG_03952	CPSG_03326	UREG_01995	MGYG_00615	TERG_00919	AFLA_033060	Afu3g09950	AN4992
853148931	protein-tyrosine phosphatase 2	34	34	BDDG_02829	BDFG_06366	BDCG_16223	BDBG_03152	ACJ73_09194	EMPG_13432	EPAG_06288	HCBG_06683	HCAG_08769	EMCG_03100	ECRG_06926	ACJ72_06786	AI78_05745	PAAG_02059	PABG_02310	PADG_00724	ACO22_02136	GX48_06976	AI79_00748	AI80_03975	CIMG_03800	CPSG_03481	UREG_07485	MGYG_01167	TERG_00352	AFLA_031680	Afu3g10970	AN4896
853148956	pH-response transcription factor pacC/RIM101	34	34	BDDG_07520	BDFG_08635	BDCG_01145	BDBG_02879	ACJ73_02721	EMPG_15499	EPAG_06141	HCBG_07376	HCAG_06593	EMCG_08273	ECRG_01612	ACJ72_04563	AI78_04638	PAAG_07204	PABG_11557	PADG_00964	ACO22_05897	GX48_07532	AI79_04933	AI80_05762	CIMG_03725	CPSG_03550	UREG_07541	MGYG_00974	TERG_00838	AFLA_030580	Afu3g11970	AN2855
853148958	compass component spp1	34	34	BDDG_06277	BDFG_02165	BDCG_00843	BDBG_06219	ACJ73_00564	EMPG_14403	EPAG_06309	HCBG_06704	HCAG_08786	EMCG_04814	ECRG_06383	ACJ72_06237	AI78_06503	PAAG_02043	PABG_02294	PADG_00706	ACO22_07379	GX48_00416	AI79_00721	AI80_09347	CIMG_03719	CPSG_03556	UREG_07544	MGYG_00977	TERG_00843	AFLA_030500	Afu3g12030	AN2850
853148969	PHD finger and BAH domain-containing protein	34	34	BDDG_06269	BDFG_09328	BDCG_01475	BDBG_09036	ACJ73_07275	EMPG_13750	EPAG_02122	HCBG_00712	HCAG_10309	EMCG_05108	ECRG_06205	ACJ72_02254	AI78_08371	PAAG_05566	PABG_06145	PADG_12360	ACO22_06079	GX48_07105	AI79_02004	AI80_04183	CIMG_11414	CPSG_07830	UREG_06686	MGYG_06045	TERG_06192	AFLA_029990	Afu1g05240	AN10341
853149017	AGC/NDR/NDR protein kinase	34	34	BDDG_05564	BDFG_03627	BDCG_08883	BDBG_07267	ACJ73_03116	EMPG_16131	EPAG_05074	HCBG_03364	HCAG_01501	EMCG_03600	ECRG_06991	ACJ72_02220	AI78_07574	PAAG_02757	PABG_03230	PADG_01784	ACO22_01256	GX48_05941	AI79_00368	AI80_09786	CIMG_01604	CPSG_01562	UREG_05321	MGYG_06748	TERG_07302	AFLA_027910	Afu4g11890	AN5529
853149023	PHD finger domain-containing protein	34	34	BDDG_05587	BDFG_03649	BDCG_08904	BDBG_07245	ACJ73_06060	EMPG_15387	EPAG_06326	HCBG_03383	HCAG_01534	EMCG_03581	ECRG_06882	ACJ72_07032	AI78_04179	PAAG_02733	PABG_11713	PADG_01763	ACO22_07080	GX48_06291	AI79_00384	AI80_07025	CIMG_01598	CPSG_01571	UREG_05317	MGYG_06772	TERG_07277	AFLA_027650	Afu4g11660	AN5570
853149032	L-aminoadipate-semialdehyde dehydrogenase	34	34	BDDG_09771	BDFG_02742	BDCG_05689	BDBG_06043	ACJ73_02858	EMPG_14484	EPAG_07891	HCBG_07941	HCAG_09107	EMCG_05434	ECRG_06343	ACJ72_04690	AI78_00024	PAAG_08023	PABG_05360	PADG_08092	ACO22_07535	GX48_07705	AI79_08841	AI80_00565	CIMG_01491	CPSG_01683	UREG_05106	MGYG_06871	TERG_07187	AFLA_027230	Afu4g11240	AN5610
853149070	replication factor C subunit 3/5	34	34	BDDG_09188	BDFG_05715	BDCG_01349	BDBG_02669	ACJ73_07340	EMPG_15365	EPAG_04020	HCBG_05803	HCAG_04902	EMCG_08746	ECRG_00944	ACJ72_07666	AI78_08517	PAAG_08450	PABG_00011	PADG_02402	ACO22_03706	GX48_01241	AI79_06732	AI80_03372	CIMG_06393	CPSG_00679	UREG_04010	MGYG_04080	TERG_04412	AFLA_024960	Afu5g01870	AN8064
853149073	nucleolar RNA methyltransferase	34	34	BDDG_07295	BDFG_05703	BDCG_01362	BDBG_02655	ACJ73_05232	EMPG_15356	EPAG_06557	HCBG_09222	HCAG_04880	EMCG_08759	ECRG_00957	ACJ72_04363	AI78_07512	PAAG_08478	PABG_00003	PADG_02389	ACO22_03716	GX48_01231	AI79_07325	AI80_03360	CIMG_06380	CPSG_00695	UREG_04023	MGYG_04112	TERG_04437	AFLA_024870	Afu5g01760	AN8073
853149094	DNA topoisomerase 2	34	34	BDDG_01035	BDFG_07509	BDCG_02440	BDBG_08807	ACJ73_07090	EMPG_13675	EPAG_06115	HCBG_08005	HCAG_08644	EMCG_03663	ECRG_00746	ACJ72_02142	AI78_01780	PAAG_03486	PABG_06827	PADG_06339	ACO22_01198	GX48_06435	AI79_03627	AI80_02387	CIMG_02836	CPSG_08707	UREG_02997	MGYG_03483	TERG_01475	AFLA_008840	Afu6g13690	AN5406
853149145	phosphatidylinositol glycan	34	34	BDDG_05678	BDFG_08114	BDCG_06213	BDBG_00815	ACJ73_08858	EMPG_11972	EPAG_01994	HCBG_04476	HCAG_07265	EMCG_00723	ECRG_03956	ACJ72_07873	AI78_00577	PAAG_03851	PABG_00885	PADG_03349	ACO22_02683	GX48_08197	AI79_04147	AI80_06405	CIMG_00346	CPSG_05092	UREG_00412	MGYG_05453	TERG_02344	AFLA_102020	Afu3g07170	AN11232
853149155	WD repeat protein	34	34	BDDG_01814	BDFG_01977	BDCG_05904	BDBG_06716	ACJ73_03288	EMPG_11391	EPAG_00669	HCBG_07693	HCAG_01220	EMCG_04755	ECRG_02339	ACJ72_01899	AI78_01922	PAAG_05938	PABG_05721	PADG_06056	ACO22_01523	GX48_06146	AI79_05384	AI80_05610	CIMG_00459	CPSG_05213	UREG_00502	MGYG_05570	TERG_02452	AFLA_100750	Afu3g06580	AN4771
853149168	lysosomal acid lipase/cholesteryl ester hydrolase	34	34	BDDG_04538	BDFG_05988	BDCG_04207	BDBG_01201	ACJ73_03431	EMPG_10689	EPAG_03253	HCBG_08900	HCAG_00673	EMCG_00916	ECRG_00459	ACJ72_03939	AI78_00681	PAAG_04112	PABG_03924	PADG_07377	ACO22_04865	GX48_01776	AI79_01834	AI80_05080	CIMG_06720	CPSG_07292	UREG_03737	MGYG_03958	TERG_04297	AFLA_099300	Afu5g08960	AN4684
853149185	BUD32 protein kinase	34	34	BDDG_01730	BDFG_01893	BDCG_05988	BDBG_06629	ACJ73_10368	EMPG_14124	EPAG_00585	HCBG_05247	HCAG_01153	EMCG_01386	ECRG_02640	ACJ72_04720	AI78_01316	PAAG_05859	PABG_05792	PADG_06131	ACO22_05750	GX48_02676	AI79_06007	AI80_02835	CIMG_00130	CPSG_04851	UREG_00234	MGYG_00721	TERG_00592	AFLA_098060	Afu3g14290	AN2513
853149218	flavin dependent monooxygenase	34	34	BDDG_05044	BDFG_04575	BDCG_04396	BDBG_01375	ACJ73_02805	EMPG_09578	EPAG_03593	HCBG_06498	HCAG_00529	EMCG_03839	ECRG_04844	ACJ72_00211	AI78_04742	PAAG_11840	PABG_04085	PADG_07540	ACO22_02661	GX48_00969	AI79_09528	AI80_01117	CIMG_06549	CPSG_07099	UREG_03890	MGYG_04216	TERG_04545	AFLA_006150	Afu5g03380	AN8206
853149227	periodic tryptophan protein 2	34	34	BDDG_05084	BDFG_04617	BDCG_04439	BDBG_01417	ACJ73_01068	EMPG_15109	EPAG_05441	HCBG_06451	HCAG_00460	EMCG_07929	ECRG_01440	ACJ72_06400	AI78_07110	PAAG_08881	PABG_05404	PADG_05715	ACO22_01481	GX48_01008	AI79_04619	AI80_06720	CIMG_06509	CPSG_00559	UREG_03915	MGYG_04186	TERG_04513	AFLA_005820	Afu5g03090	AN8183
853149231	LCCL domain-containing protein	34	34	BDDG_05099	BDFG_04632	BDCG_04453	BDBG_01433	ACJ73_05954	EMPG_17244	EPAG_05428	HCBG_06438	HCAG_00454	EMCG_09541	ECRG_01425	ACJ72_05984	AI78_06189	PAAG_08895	PABG_05416	PADG_05727	ACO22_01470	GX48_01020	AI79_08931	AI80_08540	CIMG_06498	CPSG_00569	UREG_03926	MGYG_04358	TERG_07779	AFLA_005690	Afu5g02970	AN12172
853149241	anaphase-promoting complex subunit 8	34	34	BDDG_07020	BDFG_05464	BDCG_04523	BDBG_01512	ACJ73_00264	EMPG_13616	EPAG_08161	HCBG_06382	HCAG_09449	EMCG_04162	ECRG_05550	ACJ72_02566	AI78_03801	PAAG_07280	PABG_05468	PADG_05784	ACO22_05079	GX48_01072	AI79_08111	AI80_08069	CIMG_06452	CPSG_00616	UREG_03964	MGYG_04279	TERG_07741	AFLA_004620	Afu5g02440	AN8013
853149254	hypothetical protein	34	34	BDDG_04224	BDFG_01573	BDCG_01230	BDBG_02790	ACJ73_02621	EMPG_15472	EPAG_04621	HCBG_07459	HCAG_06509	EMCG_06688	ECRG_01180	ACJ72_00460	AI78_01346	PAAG_06590	PABG_02613	PADG_01047	ACO22_01643	GX48_05882	AI79_07403	AI80_02150	CIMG_09457	CPSG_04017	UREG_04854	MGYG_07777	TERG_05321	AFLA_002800	Afu2g16670	AN7311
853149268	protein kinase regulator Ste50	34	34	BDDG_03879	BDFG_00880	BDCG_05015	BDBG_08357	ACJ73_00648	EMPG_14507	EPAG_04017	HCBG_01531	HCAG_02453	EMCG_03974	ECRG_04412	ACJ72_02518	AI78_01695	PAAG_05534	PABG_05032	PADG_05695	ACO22_02023	GX48_00742	AI79_03420	AI80_02215	CIMG_09410	CPSG_03969	UREG_04899	MGYG_07721	TERG_05380	AFLA_002340	Afu2g17130	AN7252
853149280	vacuolar protein 8	34	34	BDDG_03940	BDFG_00822	BDCG_05075	BDBG_08298	ACJ73_00114	EMPG_10417	EPAG_08279	HCBG_01597	HCAG_02510	EMCG_07329	ECRG_02174	ACJ72_01790	AI78_04674	PAAG_02584	PABG_05843	PADG_06905	ACO22_02426	GX48_07087	AI79_07387	AI80_00690	CIMG_09351	CPSG_03901	UREG_04961	MGYG_07672	TERG_08489	AFLA_094900	Afu5g13540	AN12408
853149300	50S ribosomal protein L4	34	34	BDDG_03957	BDFG_00809	BDCG_05090	BDBG_08283	ACJ73_00926	EMPG_13891	EPAG_07833	HCBG_01612	HCAG_02525	EMCG_04411	ECRG_02189	ACJ72_02657	AI78_05017	PAAG_02553	PABG_05872	PADG_06875	ACO22_05516	GX48_07523	AI79_04973	AI80_08391	CIMG_09278	CPSG_03825	UREG_05015	MGYG_07650	TERG_08471	AFLA_093950	Afu5g12800	AN6843
853149333	peptide-methionine (S)-S-oxide reductase	34	34	BDDG_07438	BDFG_01386	BDCG_01733	BDBG_04665	ACJ73_00998	EMPG_17658	EPAG_08179	HCBG_00479	HCAG_04544	EMCG_01759	ECRG_01338	ACJ72_03041	AI78_07159	PAAG_06776	PABG_01063	PADG_04420	ACO22_07251	GX48_01494	AI79_09041	AI80_09064	CIMG_04556	CPSG_06402	UREG_01763	MGYG_06058	TERG_06206	AFLA_092590	Afu2g03140	AN10562
853149337	histone deacetylase RPD3	34	34	BDDG_09429	BDFG_09294	BDCG_01853	BDBG_04059	ACJ73_00188	EMPG_15880	EPAG_05622	HCBG_00449	HCAG_21309	EMCG_08175	ECRG_03334	ACJ72_03716	AI78_05250	PAAG_06742	PABG_11261	PADG_04450	ACO22_05841	GX48_06593	AI79_07708	AI80_08282	CIMG_04528	CPSG_06371	UREG_01737	MGYG_02739	TERG_06825	AFLA_092360	Afu2g03390	AN4493
853149362	MADS box transcription factor Mcm1	34	34	BDDG_07106	BDFG_03011	BDCG_02301	BDBG_06905	ACJ73_09706	EMPG_17199	EPAG_04464	HCBG_05654	HCAG_03207	EMCG_07296	ECRG_03057	ACJ72_05914	AI78_05483	PAAG_06158	PABG_06502	PADG_07962	ACO22_02962	GX48_04595	AI79_10257	AI80_01898	CIMG_05802	CPSG_04397	UREG_04511	MGYG_01367	TERG_00139	AFLA_090910	Afu6g02110	AN8676
853149368	DNA repair protein Nse1	34	34	BDDG_07831	BDFG_07611	BDCG_09414	BDBG_08678	ACJ73_05326	EMPG_17265	EPAG_04531	HCBG_08397	HCAG_11329	EMCG_09631	ECRG_07123	ACJ72_01328	AI78_08367	PAAG_01555	PABG_03614	PADG_00223	ACO22_05321	GX48_03406	AI79_01074	AI80_02940	CIMG_12176	CPSG_08249	UREG_02542	MGYG_08499	TERG_12277	AFLA_090320	Afu3g02390	AN11828
853149400	CMGC/RCK/MAK protein kinase	34	34	BDDG_06474	BDFG_06140	BDCG_07630	BDBG_03313	ACJ73_04319	EMPG_17342	EPAG_07179	HCBG_06110	HCAG_05942	EMCG_01539	ECRG_04729	ACJ72_03106	AI78_05696	PAAG_06271	PABG_05287	PADG_06972	ACO22_05823	GX48_04687	AI79_05930	AI80_07835	CIMG_05093	CPSG_08609	UREG_06461	MGYG_02299	TERG_03544	AFLA_136540	Afu2g13140	AN6243
853149401	V-type proton ATPase subunit B	34	34	BDDG_09888	BDFG_06153	BDCG_07615	BDBG_03299	ACJ73_02740	EMPG_15744	EPAG_07168	HCBG_06120	HCAG_05951	EMCG_01529	ECRG_04717	ACJ72_06628	AI78_07730	PAAG_06288	PABG_05301	PADG_06956	ACO22_06410	GX48_04673	AI79_05909	AI80_07845	CIMG_05077	CPSG_08591	UREG_06480	MGYG_02310	TERG_03553	AFLA_136430	Afu2g13240	AN6232
853149440	nuclear pore protein	34	34	BDDG_06672	BDFG_06420	BDCG_06435	BDBG_00591	ACJ73_03945	EMPG_11820	EPAG_07997	HCBG_04267	HCAG_07102	EMCG_06765	ECRG_01272	ACJ72_04080	AI78_06765	PAAG_03294	PABG_00722	PADG_03165	ACO22_01208	GX48_02368	AI79_07022	AI80_00235	CIMG_08207	CPSG_08348	UREG_02457	MGYG_02939	TERG_04755	AFLA_134060	Afu2g11230	AN5889
853149538	eukaryotic translation initiation factor 3 subunit G	34	34	BDDG_01609	BDFG_02864	BDCG_07180	BDBG_06989	ACJ73_05832	EMPG_10646	EPAG_05173	HCBG_08733	HCAG_08183	EMCG_01905	ECRG_03923	ACJ72_00925	AI78_03568	PAAG_01330	PABG_02041	PADG_00438	ACO22_03856	GX48_03300	AI79_01613	AI80_04353	CIMG_07824	CPSG_09863	UREG_02154	MGYG_08099	TERG_03155	AFLA_044710	Afu2g09870	AN10765
853149541	40S ribosomal protein S15	34	34	BDDG_07590	BDFG_01782	BDCG_08103	BDBG_04434	ACJ73_06653	EMPG_16155	EPAG_07923	HCBG_01774	HCAG_02704	EMCG_06394	ECRG_00248	ACJ72_01604	AI78_05340	PAAG_04690	PABG_00053	PADG_02445	ACO22_01765	GX48_01287	AI79_05259	AI80_04454	CIMG_02223	CPSG_00078	UREG_01495	MGYG_05058	TERG_01952	AFLA_044530	Afu2g10090	AN5997
853149559	triacylglycerol lipase	34	34	BDDG_01468	BDFG_02140	BDCG_07311	BDBG_07124	ACJ73_08442	EMPG_11122	EPAG_06684	HCBG_07150	HCAG_08049	EMCG_07984	ECRG_07013	ACJ72_04461	AI78_07030	PAAG_06299	PABG_07679	PADG_01199	ACO22_01391	GX48_05650	AI79_06379	AI80_05125	CIMG_04323	CPSG_09639	UREG_01578	MGYG_05118	TERG_02016	AFLA_043640	Afu2g10900	AN5919
853149598	glutamate synthase	34	34	BDDG_04432	BDFG_02763	BDCG_05710	BDBG_06065	ACJ73_01704	EMPG_13387	EPAG_06983	HCBG_07919	HCAG_09759	EMCG_09500	ECRG_08115	ACJ72_00596	AI78_00044	PAAG_12483	PABG_03531	PADG_02101	ACO22_04733	GX48_04929	AI79_03453	AI80_08186	CIMG_02486	CPSG_00348	UREG_03225	MGYG_06381	TERG_06509	AFLA_022340	Afu1g07380	AN5134
853149619	RMD11	34	34	BDDG_06816	BDFG_05697	BDCG_05546	BDBG_05918	ACJ73_00804	EMPG_14409	EPAG_08205	HCBG_03312	HCAG_01451	EMCG_05942	ECRG_07871	ACJ72_06834	AI78_05374	PAAG_02812	PABG_03279	PADG_01842	ACO22_04580	GX48_03035	AI79_00306	AI80_00866	CIMG_10268	CPSG_04698	UREG_03465	MGYG_06690	TERG_07348	AFLA_021140	Afu1g09760	AN10171
853149645	APSES transcription factor	34	34	BDDG_01682	BDFG_01847	BDCG_06032	BDBG_06585	ACJ73_00765	EMPG_11332	EPAG_00546	HCBG_05199	HCAG_01118	EMCG_04202	ECRG_08763	ACJ72_07167	AI78_04585	PAAG_04014	PABG_01022	PADG_03498	ACO22_06246	GX48_02630	AI79_00425	AI80_08908	CIMG_00075	CPSG_04790	UREG_00183	MGYG_00664	TERG_00873	AFLA_020130	Afu3g13920	AN3154
853149678	5'-3' exoribonuclease 2	34	34	BDDG_02994	BDFG_03700	BDCG_01029	BDBG_02998	ACJ73_00852	EMPG_17829	EPAG_03874	HCBG_03894	HCAG_21606	EMCG_08682	ECRG_00089	ACJ72_00263	AI78_03200	PAAG_07103	PABG_02448	PADG_00876	ACO22_03817	GX48_06054	AI79_05705	AI80_08131	CIMG_03392	CPSG_02563	UREG_07218	MGYG_08022	TERG_03082	AFLA_017690	Afu1g13730	AN0707
853149679	pentafunctional AROM polypeptide	34	34	BDDG_02993	BDFG_03701	BDCG_01028	BDBG_02999	ACJ73_00853	EMPG_15240	EPAG_03873	HCBG_03893	HCAG_06699	EMCG_02804	ECRG_00088	ACJ72_00264	AI78_03199	PAAG_07102	PABG_02447	PADG_00875	ACO22_03819	GX48_06052	AI79_05706	AI80_08132	CIMG_03391	CPSG_02564	UREG_07217	MGYG_08023	TERG_03083	AFLA_017680	Afu1g13740	AN0708
853149716	rRNA biogenesis protein RRP5	34	34	BDDG_09838	BDFG_02402	BDCG_06187	BDBG_00837	ACJ73_03923	EMPG_11294	EPAG_02012	HCBG_04494	HCAG_21908	EMCG_00743	ECRG_03974	ACJ72_00736	AI78_00559	PAAG_03954	PABG_11238	PADG_03443	ACO22_03757	GX48_06119	AI79_04121	AI80_06374	CIMG_00324	CPSG_05066	UREG_00390	MGYG_05436	TERG_02327	AFLA_014760	Afu2g16040	AN2147
853149722	viral A-type inclusion protein repeat protein	34	34	BDDG_07680	BDFG_06927	BDCG_09479	BDBG_08744	ACJ73_06031	EMPG_15751	EPAG_07238	HCBG_08461	HCAG_07480	EMCG_09124	ECRG_08221	ACJ72_03595	AI78_07396	PAAG_11315	PABG_11794	PADG_11060	ACO22_04937	GX48_06884	AI79_05329	AI80_08210	CIMG_08889	CPSG_05407	UREG_02798	MGYG_08459	TERG_05449	AFLA_014550	Afu4g02990	AN2480
853149728	WD repeat protein	34	34	BDDG_09106	BDFG_09033	BDCG_01402	BDBG_09110	ACJ73_02037	EMPG_14378	EPAG_03833	HCBG_11980	HCAG_02005	EMCG_05705	ECRG_08312	ACJ72_06791	AI78_00779	PAAG_11087	PABG_06609	PADG_02358	ACO22_02899	GX48_04195	AI79_01412	AI80_08315	CIMG_11915	CPSG_01269	UREG_05711	MGYG_01939	TERG_12170	AFLA_088750	Afu1g08860	AN1387
853149746	conserved hypothetical protein	34	34	BDDG_05330	BDFG_03208	BDCG_08757	BDBG_09356	ACJ73_06581	EMPG_11153	EPAG_07150	HCBG_08230	HCAG_07792	EMCG_01609	ECRG_04449	ACJ72_03554	AI78_03597	PAAG_06396	PABG_02797	PADG_01295	ACO22_04887	GX48_06002	AI79_08026	AI80_06144	CIMG_08021	CPSG_07492	UREG_02310	MGYG_07453	TERG_05807	AFLA_088010	Afu6g07340	AN5200
853149777	EF hand domain-containing protein	34	34	BDDG_00276	BDFG_00141	BDCG_03612	BDBG_01952	ACJ73_06122	EMPG_13409	EPAG_04165	HCBG_00219	HCAG_04331	EMCG_07259	ECRG_06965	ACJ72_07500	AI78_08488	PAAG_00630	PABG_01588	PADG_04203	ACO22_06850	GX48_05792	AI79_02727	AI80_02100	CIMG_07655	CPSG_09450	UREG_07628	MGYG_01975	TERG_04708	AFLA_086570	Afu3g08540	AN2986
853149788	translation repressor/antiviral protein Ski3	34	34	BDDG_00302	BDFG_00124	BDCG_03589	BDBG_01972	ACJ73_04470	EMPG_11045	EPAG_04150	HCBG_00241	HCAG_04344	EMCG_07236	ECRG_05950	ACJ72_02268	AI78_04340	PAAG_08361	PABG_01221	PADG_04239	ACO22_02976	GX48_03366	AI79_04711	AI80_02072	CIMG_07689	CPSG_09409	UREG_07600	MGYG_05875	TERG_06017	AFLA_086250	Afu3g08810	AN3014
853149805	OefC protein	34	34	BDDG_03436	BDFG_09363	BDCG_03090	BDBG_02456	ACJ73_00916	EMPG_16048	EPAG_04374	HCBG_02521	HCAG_10771	EMCG_05351	ECRG_01079	ACJ72_00485	AI78_04122	PAAG_07943	PABG_07523	PADG_08132	ACO22_07507	GX48_07817	AI79_04318	AI80_04388	CIMG_01913	CPSG_06659	UREG_06856	MGYG_00581	TERG_00953	AFLA_085170	Afu3g09670	AN3075
853149854	mitochondrial import protein Pam17	34	34	BDDG_08935	BDFG_03934	BDCG_01922	BDBG_03980	ACJ73_01193	EMPG_16545	EPAG_03013	HCBG_05743	HCAG_03291	EMCG_01338	ECRG_05529	ACJ72_07616	AI78_05647	PAAG_06078	PABG_06577	PADG_08040	ACO22_07690	GX48_07447	AI79_05378	AI80_09737	CIMG_12463	CPSG_10020	UREG_06054	MGYG_06536	TERG_06659	AFLA_081560	Afu1g01870	AN10067
853149855	WD repeat protein	34	34	BDDG_06054	BDFG_06453	BDCG_07737	BDBG_03422	ACJ73_00172	EMPG_14612	EPAG_03030	HCBG_05729	HCAG_03278	EMCG_01312	ECRG_02842	ACJ72_02736	AI78_03289	PAAG_06089	PABG_06567	PADG_08028	ACO22_04199	GX48_05577	AI79_05348	AI80_06623	CIMG_09973	CPSG_10077	UREG_06038	MGYG_06549	TERG_06671	AFLA_081470	Afu1g01990	AN10058
853149858	glycogen debranching enzyme	34	34	BDDG_12505	BDFG_06461	BDCG_07728	BDBG_03414	ACJ73_08190	EMPG_17339	EPAG_03039	HCBG_05721	HCAG_10244	EMCG_01298	ECRG_02828	ACJ72_00706	AI78_03280	PAAG_12154	PABG_06559	PADG_08019	ACO22_04455	GX48_05586	AI79_05336	AI80_06637	CIMG_09981	CPSG_10086	UREG_06030	MGYG_02596	TERG_06681	AFLA_081340	Afu1g02140	AN10060
853149901	beclin 1	34	34	BDDG_07384	BDFG_08477	BDCG_07984	BDBG_04207	ACJ73_04373	EMPG_14469	EPAG_04093	HCBG_01879	HCAG_02801	EMCG_00364	ECRG_03734	ACJ72_04606	AI78_05943	PAAG_04806	PABG_00150	PADG_02549	ACO22_04214	GX48_01644	AI79_04106	AI80_05236	CIMG_10876	CPSG_06837	UREG_01552	MGYG_05132	TERG_02044	AFLA_078780	Afu8g05170	AN10213
853149902	cysteine synthase A	34	34	BDDG_07382	BDFG_08475	BDCG_07986	BDBG_04209	ACJ73_04371	EMPG_14467	EPAG_04095	HCBG_01877	HCAG_02799	EMCG_00362	ECRG_03736	ACJ72_04608	AI78_05945	PAAG_04804	PABG_00148	PADG_02547	ACO22_04216	GX48_01642	AI79_04108	AI80_05234	CIMG_04274	CPSG_09666	UREG_01551	MGYG_05130	TERG_02046	AFLA_078760	Afu8g05200	AN1513
853149930	TPR domain-containing protein	34	34	BDDG_00972	BDFG_00689	BDCG_02502	BDBG_05751	ACJ73_09083	EMPG_17682	EPAG_07638	HCBG_01186	HCAG_03996	EMCG_00459	ECRG_03483	ACJ72_03548	AI78_05677	PAAG_00028	PABG_05065	PADG_07230	ACO22_07234	GX48_05832	AI79_02545	AI80_02024	CIMG_05478	CPSG_05891	UREG_06249	MGYG_02545	TERG_03792	AFLA_076610	Afu7g05600	AN6714
853149931	APSES transcription factor	34	34	BDDG_00964	BDFG_00682	BDCG_02510	BDBG_05743	ACJ73_02349	EMPG_11006	EPAG_07350	HCBG_01177	HCAG_03988	EMCG_00450	ECRG_03490	ACJ72_07197	AI78_05683	PAAG_00034	PABG_05070	PADG_07224	ACO22_04954	GX48_05838	AI79_08986	AI80_02035	CIMG_05472	CPSG_05901	UREG_06253	MGYG_02541	TERG_03788	AFLA_076560	Afu7g05620	AN6715
853149937	mitochondrial intermembrane space import and assembly protein 40	34	34	BDDG_00812	BDFG_00544	BDCG_02656	BDBG_05598	ACJ73_02219	EMPG_14193	EPAG_02747	HCBG_01026	HCAG_21147	EMCG_04033	ECRG_00366	ACJ72_07126	AI78_02653	PAAG_00188	PABG_05205	PADG_07064	ACO22_05245	GX48_02053	AI79_09108	AI80_02408	CIMG_05240	CPSG_06077	UREG_06384	MGYG_02365	TERG_03612	AFLA_076380	Afu7g05420	AN11898
853147254	polyketide synthase	33	178	BDDG_03145	BDFG_01323	BDCG_00675	BDBG_07448	ACJ73_04545,ACJ73_04750	EMPG_09738,EMPG_09776,EMPG_17105	EPAG_00086,EPAG_00211	HCBG_01655,HCBG_06854,HCBG_09108	HCAG_20166	EMCG_03021,EMCG_08619	ECRG_03632,ECRG_06625,ECRG_06669	ACJ72_06218	AI78_01851	PAAG_02977,PAAG_03500	PABG_00438,PABG_02158,PABG_06839	PADG_02849,PADG_06324,PADG_11115	ACO22_02259,ACO22_03064,ACO22_03336,ACO22_05914	GX48_00273,GX48_06235,GX48_08171	AI79_00057,AI79_00437,AI79_00945,AI79_00946,AI79_01022,AI79_01535,AI79_01536,AI79_02311,AI79_02384,AI79_03314,AI79_03316,AI79_03377,AI79_03607,AI79_03781,AI79_04559,AI79_05215,AI79_05394,AI79_06875,AI79_07309,AI79_07443,AI79_07841,AI79_08294,AI79_08295,AI79_09216,AI79_09779	AI80_00462,AI80_01317,AI80_01921,AI80_02103,AI80_02402,AI80_03303,AI80_03730,AI80_04076,AI80_04553,AI80_04881,AI80_05108,AI80_05157,AI80_07825,AI80_08325,AI80_08860,AI80_09194	CIMG_02398,CIMG_03014,CIMG_05569,CIMG_06629,CIMG_13632	CPSG_00248,CPSG_04182,CPSG_05801,CPSG_07187,CPSG_09203	UREG_01317,UREG_01366,UREG_02932,UREG_03086,UREG_03815,UREG_05997,UREG_05998,UREG_06499	MGYG_00039,MGYG_00355,MGYG_01493,MGYG_02807,MGYG_03811,MGYG_04007,MGYG_04674,MGYG_07197,MGYG_07327,MGYG_07834,MGYG_08716,MGYG_08754,MGYG_08825,MGYG_08878	TERG_01175,TERG_01872,TERG_02787,TERG_02820,TERG_07361	AFLA_002900,AFLA_005320,AFLA_010000,AFLA_010010,AFLA_038310,AFLA_053870,AFLA_054090,AFLA_062820,AFLA_066840,AFLA_066980,AFLA_080490,AFLA_096770,AFLA_102250,AFLA_105450,AFLA_118940,AFLA_126710,AFLA_128060,AFLA_137870,AFLA_139490	Afu1g01010,Afu1g17740,Afu2g01290,Afu3g01410,Afu3g02530,Afu3g03540,Afu3g14700,Afu6g13930,Afu8g00370,Afu8g00540	AN1036,AN10430,AN10447,AN11191,AN12188,AN12331,AN1784,AN2035,AN2547,AN3273,AN3612,AN6431,AN6791,AN7084,AN8412,AN8910,AN9005
853147255	amino acid adenylation domain-containing protein	33	170	BDDG_01211,BDDG_01374,BDDG_04183,BDDG_04752	BDFG_01069,BDFG_01198,BDFG_01537,BDFG_02583	BDCG_00257,BDCG_01191,BDCG_08486,BDCG_08633	BDBG_00048,BDBG_00200,BDBG_02828,BDBG_08208	ACJ73_00758,ACJ73_01331,ACJ73_03990,ACJ73_04954	EMPG_10263,EMPG_10312,EMPG_12890,EMPG_14550	EPAG_01403,EPAG_02677,EPAG_04659,EPAG_05397	HCBG_03655,HCBG_04660,HCBG_07422,HCBG_09033,HCBG_09105	HCAG_01843,HCAG_06548,HCAG_07428,HCAG_07429,HCAG_10413,HCAG_10414	EMCG_05386,EMCG_06724,EMCG_06861,EMCG_08634	ECRG_00644,ECRG_01649,ECRG_03617,ECRG_07184	ACJ72_02381,ACJ72_04311	AI78_05419,AI78_06213,AI78_07599	PAAG_01679,PAAG_07698,PAAG_08527	PABG_00426,PABG_03726,PABG_12000	PADG_00102,PADG_02836,PADG_11912	ACO22_00970,ACO22_03365,ACO22_04378	GX48_01889,GX48_03527,GX48_06566	AI79_00993,AI79_02822,AI79_03873,AI79_06889	AI80_03708,AI80_04002,AI80_04621	CIMG_00941,CIMG_01429,CIMG_01861,CIMG_07298,CIMG_09750	CPSG_01748,CPSG_06607,CPSG_08162,CPSG_08812,CPSG_09685,CPSG_09686	UREG_00890,UREG_00891,UREG_01346,UREG_04461,UREG_04462,UREG_04676,UREG_04677,UREG_07665	MGYG_00094,MGYG_00836,MGYG_01116,MGYG_02098,MGYG_02587,MGYG_02862,MGYG_03820,MGYG_08146	TERG_00697,TERG_01444,TERG_02711,TERG_03194,TERG_03357,TERG_08204,TERG_08294,TERG_11562	AFLA_004450,AFLA_005440,AFLA_008770,AFLA_010580,AFLA_010620,AFLA_038600,AFLA_064240,AFLA_066720,AFLA_069330,AFLA_070860,AFLA_090200,AFLA_109430,AFLA_139670	Afu1g10380,Afu1g17200,Afu3g03350,Afu3g03420,Afu3g15270,Afu5g12730,Afu6g09610,Afu6g12080,Afu8g00170	AN0016,AN0607,AN10576,AN1242,AN2545,AN2621,AN3495,AN3496,AN6236,AN7884,AN9226,AN9244
853147265	fatty acid oxygenase	33	98	BDDG_02239,BDDG_04483,BDDG_05108	BDFG_02291,BDFG_02633,BDFG_05934	BDCG_04255,BDCG_06068,BDCG_08201	BDBG_01248,BDBG_06551	ACJ73_04475,ACJ73_04793,ACJ73_04972	EMPG_10446,EMPG_12266,EMPG_12303	EPAG_01825,EPAG_04953,EPAG_06701	HCBG_03468,HCBG_03518,HCBG_05128,HCBG_06614	HCAG_00631,HCAG_01669,HCAG_20470	EMCG_00865,EMCG_06332,EMCG_07465	ECRG_00308,ECRG_00510,ECRG_02590	ACJ72_02074,ACJ72_03340,ACJ72_07067	AI78_02580,AI78_05141,AI78_05805	PAAG_02631,PAAG_03986,PAAG_04175	PABG_00999,PABG_03965,PABG_11685	PADG_01651,PADG_03472,PADG_07429	ACO22_00033,ACO22_02548,ACO22_03003	GX48_02604,GX48_02792,GX48_04547	AI79_00467,AI79_01857,AI79_08900	AI80_00971,AI80_02282,AI80_07978	CIMG_00042,CIMG_01479,CIMG_09677	CPSG_01700,CPSG_02931,CPSG_09915	UREG_00168,UREG_04620,UREG_05116	MGYG_06878,MGYG_08813	TERG_02735,TERG_12525	AFLA_021100,AFLA_026790,AFLA_030430,AFLA_120760	Afu3g12120,Afu4g00180,Afu4g10770	AN1967,AN5028,AN6320
853147318	23S rRNA (-N6)-methyltransferase	33	61	BDDG_00961,BDDG_00962	BDFG_00679,BDFG_00680	BDCG_16597	BDBG_17300	ACJ73_02346,ACJ73_02347	EMPG_11008	EPAG_07352,EPAG_07353	HCBG_01174,HCBG_01175	HCAG_03984,HCAG_10397	EMCG_00447,EMCG_00448	ECRG_03492,ECRG_03493	ACJ72_02448,ACJ72_07195,ACJ72_07785	AI78_05685,AI78_05686,AI78_06931	PAAG_00036,PAAG_00037	PABG_05074,PABG_12072	PADG_07221,PADG_07222	ACO22_04956,ACO22_04957	GX48_05840,GX48_05841	AI79_08982,AI79_08983,AI79_08984	AI80_02037,AI80_02038	CIMG_05470	CPSG_05903	UREG_06255	MGYG_02539	TERG_12049,TERG_12050	AFLA_076650,AFLA_117580	Afu7g05590	AN6713,AN9210
853147321	POT family proton-dependent oligopeptide transporter	33	60	BDDG_03540,BDDG_09223	BDFG_03440,BDFG_08489	BDCG_04462,BDCG_04776	BDBG_01436,BDBG_07559	ACJ73_00080,ACJ73_07237	EMPG_17232,EMPG_17246	EPAG_05426,EPAG_06177	HCBG_01300,HCBG_06437	HCAG_02210	EMCG_09542,EMCG_09582	ECRG_01424,ECRG_06807	ACJ72_02187,ACJ72_05983	AI78_04774,AI78_06548	PAAG_05283,PAAG_08896	PABG_05417,PABG_06076	PADG_05728,PADG_06632	ACO22_01469,ACO22_06298	GX48_00578,GX48_01021	AI79_07537,AI79_08934	AI80_01810,AI80_08541	CIMG_06494	CPSG_00573	UREG_03927	MGYG_04363	TERG_07783	AFLA_067110,AFLA_122370	Afu1g12240,Afu8g02550	AN1073,AN8903
853147334	xanthine dehydrogenase	33	59	BDDG_02250,BDDG_05883	BDFG_02624,BDFG_05528	BDCG_09167,BDCG_17747	BDBG_03499,BDBG_09398	ACJ73_00359,ACJ73_07154	EMPG_16809	EPAG_06406,EPAG_07104	HCBG_03461,HCBG_09167,HCBG_11686	HCAG_01659,HCAG_06867	EMCG_06342,EMCG_08213	ECRG_00318,ECRG_06449	ACJ72_00810,ACJ72_06493	AI78_02565,AI78_04415	PAAG_02640,PAAG_03629	PABG_03125,PABG_06956	PADG_01660,PADG_06197	ACO22_00045,ACO22_02758	GX48_04556,GX48_05738	AI79_03056,AI79_08801	AI80_00961	CIMG_01495	CPSG_01680	UREG_05104	MGYG_06870	TERG_07188	AFLA_027200	Afu4g11220	AN5613,AN9178
853147406	phytase	33	43	BDDG_06075	BDFG_08511	BDCG_08970	BDBG_00518	ACJ73_04868	EMPG_14348	EPAG_00048	HCBG_03949	HCAG_06203	EMCG_07906	ECRG_02240	ACJ72_08403	AI78_08589	PAAG_03226	PABG_00668	PADG_03103	ACO22_05588	GX48_08311	AI79_04234	AI80_06345,AI80_07795	CIMG_08290,CIMG_10043	CPSG_04456,CPSG_08327	UREG_02470,UREG_05986	MGYG_08398		AFLA_091580,AFLA_111040	Afu4g08630	AN11111,AN1685
853147437	chitin synthase B	33	41	BDDG_03309	BDFG_05356	BDCG_06604	BDBG_05182	ACJ73_09312	EMPG_16630	EPAG_07596	HCBG_08583	HCAG_08883	EMCG_07507	ECRG_01173,ECRG_08793,ECRG_08927	ACJ72_08246	AI78_07737	PAAG_03391	PABG_07074	PADG_06438	ACO22_03090	GX48_07403	AI79_05875	AI80_02005,AI80_05731	CIMG_05647	CPSG_05716	UREG_06103	MGYG_06569	TERG_03843	AFLA_013690,AFLA_060590,AFLA_086070,AFLA_137200	Afu3g14420,Afu5g00760	AN2523,AN4367
853147471	transporter particle subunit trs23	33	39	BDDG_01341,BDDG_01342	BDFG_01098,BDFG_01099	BDCG_17821	BDBG_16046	ACJ73_03021	EMPG_15801	EPAG_07887	HCBG_12200	HCAG_20227	EMCG_07557,EMCG_07558	ECRG_00673,ECRG_00674	ACJ72_00067	AI78_02485,AI78_02486	PAAG_01705	PABG_03755	PADG_00072	ACO22_00353	GX48_01919	AI79_03908	AI80_05842	CIMG_02362	CPSG_00209	UREG_01390	MGYG_05237	TERG_02127	AFLA_016920	Afu2g15080
853147475	ABC transporter	33	39	BDDG_03438	BDFG_09362	BDCG_03089	BDBG_02457	ACJ73_00917	EMPG_16049	EPAG_04375	HCBG_11485,HCBG_11486	HCAG_21514	EMCG_05350	ECRG_01078	ACJ72_04968	AI78_04123,AI78_07148	PAAG_07938	PABG_07519	PADG_08138	ACO22_03426	GX48_07814	AI79_04317	AI80_03146	CIMG_01916	CPSG_06664,CPSG_06665	UREG_06858	MGYG_00579	TERG_00955	AFLA_085160,AFLA_121800	Afu3g09680
853147491	conserved hypothetical protein	33	38	BDDG_03134	BDFG_01312	BDCG_00665	BDBG_07438	ACJ73_00043	EMPG_09727	EPAG_00202	HCBG_06864	HCAG_00113	EMCG_03031	ECRG_06659	ACJ72_02347	AI78_00623	PAAG_01875	PABG_02149	PADG_00550	ACO22_03344	GX48_00264	AI79_00933	AI80_02621	CIMG_03594	CPSG_02360	UREG_07370	MGYG_01209	TERG_00309	AFLA_032310,AFLA_055680	Afu3g03390,Afu3g10390,Afu7g00330	AN4948,AN6239,AN6793
853147523	EVM prediction seq	33	37	BDDG_03102	BDFG_01283	BDCG_00632	BDBG_07407	ACJ73_02458	EMPG_09698	EPAG_00175	HCBG_12235	HCAG_20183	EMCG_03060,EMCG_07341	ECRG_08257,ECRG_08799	ACJ72_05826	AI78_00594	PAAG_11377	PABG_02122	PADG_00524	ACO22_07309	GX48_00237	AI79_00904	AI80_03549	CIMG_03699	CPSG_03581	UREG_07563,UREG_07564	MGYG_08919	TERG_00393	AFLA_050080	Afu1g06060	AN4210
853147536	chromatin structure-remodeling complex protein RSC7	33	37	BDDG_02379	BDFG_02275	BDCG_00729	BDBG_06336	ACJ73_04661	EMPG_09274,EMPG_09426	EPAG_06783,EPAG_07199	HCBG_06811	HCAG_00072	EMCG_02988	ECRG_04625	ACJ72_06117	AI78_02187	PAAG_01922	PABG_02195	PADG_00595	ACO22_03411	GX48_00316	AI79_06485,AI79_08559	AI80_01403,AI80_02573	CIMG_11143	CPSG_02413	UREG_07334	MGYG_02124	TERG_03383	AFLA_108090	Afu4g04140	AN11036
853147573	EVM prediction seq	33	37	BDDG_02687	BDFG_06821	BDCG_02074	BDBG_03818	ACJ73_08110	EMPG_13074	EPAG_02302	HCBG_05580	HCAG_08432	EMCG_04844	ECRG_05268	ACJ72_02945	AI78_05125	PAAG_00560	PABG_03555	PADG_02129	ACO22_02374	GX48_04903	AI79_02924	AI80_01744,AI80_04738	CIMG_05892	CPSG_06877	UREG_04453	MGYG_00377,MGYG_03537	TERG_01150,TERG_03899	AFLA_034200,AFLA_079530	Afu6g12780	AN3717
853147607	EVM prediction seq	33	36	BDDG_01166	BDFG_01236	BDCG_08445	BDBG_00238	ACJ73_03379	EMPG_14698	EPAG_05294	HCBG_03591	HCAG_01779	EMCG_01010	ECRG_02427	ACJ72_03358	AI78_00968	PAAG_03033	PABG_00488	PADG_02902	ACO22_02078	GX48_05543	AI79_07918	AI80_07270	CIMG_06926	CPSG_09584	UREG_05922	MGYG_04494	TERG_07906	AFLA_068660,AFLA_120200	Afu1g10900,Afu5g09950	AN10293,AN1187
853147625	conserved hypothetical protein	33	36	BDDG_08765	BDFG_06014	BDCG_06446	BDBG_00571	ACJ73_04043,ACJ73_08730		EPAG_08285	HCBG_04258	HCAG_07095	EMCG_01468	ECRG_01277,ECRG_07224	ACJ72_06706	AI78_04925,AI78_06769	PAAG_03287	PABG_00715	PADG_03157	ACO22_01215	GX48_02361	AI79_07029	AI80_00244	CIMG_08215	CPSG_08340	UREG_02461	MGYG_02672	TERG_06759	AFLA_110650	Afu4g09080	AN1652
853147627	septation initiation network scaffold protein cdc11	33	36	BDDG_02346	BDFG_06043,BDFG_08859	BDCG_04591	BDBG_01576	ACJ73_00315	EMPG_16831	EPAG_00445	HCBG_06318	HCAG_00328	EMCG_04593	ECRG_04779	ACJ72_03453	AI78_02931	PAAG_05181,PAAG_11998	PABG_04619,PABG_04620	PADG_05021	ACO22_04427	GX48_08095	AI79_08769	AI80_04985	CIMG_09721	CPSG_02979	UREG_04654	MGYG_00080	TERG_01459	AFLA_106630	Afu6g10390	AN2459
853147656	RNA polymerase Rpb1 C-terminal repeat domain-containing protein	33	36	BDDG_07584	BDFG_01777	BDCG_08097	BDBG_04440	ACJ73_04790,ACJ73_08154	EMPG_11146	EPAG_05795	HCBG_01779		EMCG_06389	ECRG_00253,ECRG_01900	ACJ72_00921	AI78_06646	PAAG_04697	PABG_00060	PADG_02452	ACO22_01758	GX48_01294	AI79_05253	AI80_04448	CIMG_02217	CPSG_00072	UREG_01501	MGYG_05066	TERG_01959	AFLA_011770,AFLA_011780	Afu8g04310	AN1443
853147682	ABC transporter	33	36	BDDG_07989	BDFG_07408	BDCG_01774	BDBG_04699	ACJ73_01864	EMPG_15090	EPAG_02484	HCBG_00367	HCAG_21295	EMCG_06624	ECRG_03185	ACJ72_05074,ACJ72_08305	AI78_07746	PAAG_06842	PABG_01119	PADG_11752,PADG_11753	ACO22_02260	GX48_01434	AI79_05023	AI80_05863	CIMG_04444	CPSG_06283	UREG_01671	MGYG_02802	TERG_12474,TERG_12475	AFLA_137780	Afu2g14020	AN6369
853147755	sterigmatocystin 8-O-methyltransferase	33	35	BDDG_01473	BDFG_02145	BDCG_07307	BDBG_07120	ACJ73_01056	EMPG_11125	EPAG_06686	HCBG_07145	HCAG_08053	EMCG_00256	ECRG_07009	ACJ72_06121	AI78_08490	PAAG_06304	PABG_07675	PADG_01203	ACO22_01387	GX48_05654	AI79_06374	AI80_05549	CIMG_04982	CPSG_08491	UREG_06568	MGYG_08689	TERG_02652,TERG_02845	AFLA_116210,AFLA_118750	Afu8g00200	AN5415
853147812	copper-translocating P-type ATPase	33	35	BDDG_05155	BDFG_02331	BDCG_06110	BDBG_06508	ACJ73_00135	EMPG_15911	EPAG_08019	HCBG_05081	HCAG_01056	EMCG_07152	ECRG_02946	ACJ72_05095	AI78_06469	PAAG_03881	PABG_00906	PADG_03376	ACO22_02622	GX48_04834	AI79_00512	AI80_02627	CIMG_10292	CPSG_04722	UREG_03448	MGYG_06655	TERG_08426	AFLA_126510	Afu1g16130
853147823	hypothetical protein	33	35	BDDG_03708	BDFG_07043	BDCG_05514	BDBG_05950	ACJ73_06554,ACJ73_07912	EMPG_12767	EPAG_07073	HCBG_03281	HCAG_03354	EMCG_05552	ECRG_06752	ACJ72_00375	AI78_03807	PAAG_02838	PABG_03301	PADG_01866	ACO22_00823	GX48_03012	AI79_02366	AI80_03427	CIMG_10298	CPSG_04728	UREG_03444	MGYG_06659	TERG_08430	AFLA_069740,AFLA_069750	Afu1g10012	AN1268
853147946	nucleoprotein TPR	33	35	BDDG_08306	BDFG_04946	BDCG_08297	BDBG_03607	ACJ73_05583		EPAG_03335	HCBG_02739	HCAG_05208	EMCG_00662	ECRG_03431	ACJ72_04717	AI78_03867	PAAG_11966	PABG_04441	PADG_04835	ACO22_06041	GX48_05903	AI79_08706	AI80_06550	CIMG_01672	CPSG_01490	UREG_05393	MGYG_00443	TERG_01090	AFLA_033810	Afu6g13120	AN5499
853148017	mannan endo-1,6-alpha-mannosidase	33	35	BDDG_10097	BDFG_06967	BDCG_09445	BDBG_08710	ACJ73_04160		EPAG_04503	HCBG_08429	HCAG_07553	EMCG_09328	ECRG_05326	ACJ72_07728	AI78_08883	PAAG_11309	PABG_03639	PADG_00193	ACO22_06320	GX48_07486	AI79_08716	AI80_08223	CIMG_08878	CPSG_05420	UREG_02792	MGYG_08472	TERG_05436	AFLA_024280	Afu3g00700,Afu4g00620	AN10345
853148041	SCO1/SenC family protein	33	35	BDDG_04287	BDFG_01626	BDCG_01290	BDBG_02729	ACJ73_09318	EMPG_11238	EPAG_03943	HCBG_07510	HCAG_06462	EMCG_04627	ECRG_05148	ACJ72_01990,ACJ72_05059	AI78_02339	PAAG_06668	PABG_02681	PADG_01124	ACO22_05049	GX48_04776	AI79_08334	AI80_05932	CIMG_07335	CPSG_08855		MGYG_05836	TERG_02692	AFLA_102290	Afu3g07360	AN4842
853148066	conserved hypothetical protein	33	35	BDDG_08647	BDFG_08606	BDCG_16108	BDBG_06203	ACJ73_00602	EMPG_11473	EPAG_04831	HCBG_02242	HCAG_08954	EMCG_03235	ECRG_06325	ACJ72_07796	AI78_03856	PAAG_11862,PAAG_11863	PABG_11903	PADG_11782	ACO22_06617	GX48_03815	AI79_06048	AI80_01275	CIMG_04194	CPSG_03068	UREG_05614	MGYG_01868	TERG_04600	AFLA_005580,AFLA_036760	Afu5g02880	AN8164
853148102	DRK1 histidine kinase	33	35	BDDG_07191	BDFG_06743	BDCG_01834	BDBG_04761	ACJ73_04066	EMPG_10837	EPAG_08039	HCBG_00429	HCAG_04502	EMCG_04245	ECRG_07226	ACJ72_01941	AI78_08601	PAAG_05810	PABG_06372	PADG_07579	ACO22_00274	GX48_07774	AI79_04300	AI80_08337	CIMG_04512	CPSG_06352	UREG_01725	MGYG_02752	TERG_06840	AFLA_092160,AFLA_119810	Afu2g03560	AN4479
853148116	CAMK/CAMKL/GIN4 protein kinase	33	35		BDFG_02979	BDCG_02272	BDBG_06933	ACJ73_06254	EMPG_10035	EPAG_07954	HCBG_05622	HCAG_03182	EMCG_05666	ECRG_07506	ACJ72_04515	AI78_07862	PAAG_06180	PABG_06483	PADG_07941	ACO22_07511	GX48_04622	AI79_05932	AI80_01864	CIMG_05853	CPSG_04753	UREG_04494	MGYG_01385	TERG_00119	AFLA_091080	Afu6g02300	AN11101
853148135	developmental regulator flbA	33	35	BDDG_09820	BDFG_03260	BDCG_08810	BDBG_07347	ACJ73_09367	EMPG_16791	EPAG_06376	HCBG_08176	HCAG_07838	EMCG_08286	ECRG_05992	ACJ72_07878	AI78_08558,AI78_09066	PAAG_06423		PADG_11243	ACO22_01974	GX48_02590	AI79_03987	AI80_04657	CIMG_07972	CPSG_07548	UREG_02258	MGYG_03025	TERG_04839	AFLA_134030	Afu2g11180	AN5893
853148159	L-ornithine 5-monooxygenase	33	35	BDDG_01368	BDFG_01074	BDCG_08628	BDBG_00053	ACJ73_06246	EMPG_12885	EPAG_02672	HCBG_09039	HCAG_08320	EMCG_06866	ECRG_00648	ACJ72_06194	AI78_08700	PAAG_01682	PABG_03730	PADG_00097	ACO22_03362	GX48_01892	AI79_03878	AI80_04006	CIMG_00943,CIMG_01432	CPSG_01745,CPSG_08165	UREG_01349	MGYG_00838	TERG_00698	AFLA_047190	Afu2g07680	AN5823
853148238	hypothetical protein	33	35	BDDG_03565	BDFG_03419	BDCG_04800	BDBG_07537	ACJ73_00271	EMPG_11171	EPAG_04411	HCBG_01324	HCAG_02230	EMCG_01088,EMCG_01089	ECRG_04057	ACJ72_07121	AI78_05573	PAAG_05307	PABG_06059	PADG_06652	ACO22_05269	GX48_00558	AI79_07303	AI80_01840	CIMG_03081	CPSG_04295	UREG_02875	MGYG_07139	TERG_12645,TERG_12646	AFLA_083460	Afu1g15910	AN0928
853148283	1-phosphatidylinositol-3-phosphate 5-kinase	33	34	BDDG_05309	BDFG_03187	BDCG_08737	BDBG_09377	ACJ73_04710	EMPG_13486	EPAG_04663	HCBG_08242	HCAG_07780	EMCG_02591	ECRG_04467	ACJ72_04778	AI78_01848	PAAG_06379	PABG_02784	PADG_01277	ACO22_06621	GX48_05984	AI79_07466	AI80_06164	CIMG_13275	CPSG_07477	UREG_02320	MGYG_07459	TERG_05813		Afu6g07440	AN5211
853148343	hypothetical protein	33	34	BDDG_12020	BDFG_07016	BDCG_16142	BDBG_04908	ACJ73_05267	EMPG_11609	EPAG_01248	HCBG_03999	HCAG_06187	EMCG_08029	ECRG_04649	ACJ72_07046,ACJ72_07877	AI78_07524	PAAG_06950	PABG_02964	PADG_01482	ACO22_04709	GX48_01569	AI79_10108	AI80_08561	CIMG_01987	CPSG_06740	UREG_06911	MGYG_00964	TERG_08666	AFLA_052490	Afu4g13600	AN5659
853148392	AMP-binding domain-containing protein	33	34	BDDG_03085	BDFG_01264	BDCG_00610	BDBG_05055	ACJ73_07971,ACJ73_08619	EMPG_09685	EPAG_00163	HCBG_12239	HCAG_00165	EMCG_00508	ECRG_06138	ACJ72_01141	AI78_04736	PAAG_01833	PABG_02112	PADG_00513	ACO22_02114	GX48_07736	AI79_00891	AI80_03560	CIMG_03853	CPSG_03429	UREG_02045	MGYG_01135	TERG_00382	AFLA_049990	Afu1g05980	AN4201
853148394	conserved hypothetical protein	33	34		BDFG_05877	BDCG_06830	BDBG_08601	ACJ73_06578	EMPG_12395	EPAG_01792	HCBG_02937	HCAG_05037	EMCG_05306	ECRG_01670	ACJ72_03915	AI78_04657	PAAG_04481	PABG_04270	PADG_04638	ACO22_03192	GX48_06748	AI79_07179	AI80_06364	CIMG_10011	CPSG_04423	UREG_06011	MGYG_00137	TERG_01397	AFLA_049760	Afu6g01910	AN12029
853148411	CAMKK/CAMKK-META protein kinase	33	34	BDDG_05820	BDFG_05068	BDCG_09219	BDBG_08518	ACJ73_04897		EPAG_06817	HCBG_02113	HCAG_03012	EMCG_01978	ECRG_04376	ACJ72_03161	AI78_08662	PAAG_12379	PABG_05525	PADG_05840	ACO22_07159	GX48_02147	AI79_00565	AI80_09805	CIMG_06216	CPSG_00869	UREG_04168	MGYG_03875	TERG_04210	AFLA_048460	Afu5g05980	AN8827
853148494	aromatic-L-amino-acid decarboxylase	33	34	BDDG_07835	BDFG_07615	BDCG_09422	BDBG_08682	ACJ73_05612	EMPG_16101	EPAG_04527	HCBG_08405	HCAG_07576	EMCG_09636	ECRG_08334,ECRG_08901	ACJ72_08773	AI78_05891	PAAG_01563	PABG_03617	PADG_00215	ACO22_07761	GX48_03398	AI79_01070	AI80_02946	CIMG_08453	CPSG_08262	UREG_02527	MGYG_08493	TERG_05417	AFLA_125240	Afu3g02240	AN10299
853148505	inhibitor-growth protein 3	33	34	BDDG_07165	BDFG_06715	BDCG_01811	BDBG_04736	ACJ73_05254		EPAG_06791	HCBG_00397	HCAG_04473	EMCG_04133	ECRG_04962	ACJ72_05745	AI78_06808	PAAG_06809	PABG_01094	PADG_04377	ACO22_07648	GX48_01458	AI79_04274	AI80_07809	CIMG_04475	CPSG_06315	UREG_01692	MGYG_02779	TERG_06868	AFLA_071030	Afu7g01870	AN9126
853148546	glucan 1,3-beta-glucosidase	33	34	BDDG_01179	BDFG_01223	BDCG_08457	BDBG_00226	ACJ73_04970	EMPG_15989	EPAG_05278	HCBG_03629	HCAG_01828	EMCG_08603	ECRG_08894	ACJ72_08545,ACJ72_08713	AI78_02315		PABG_00450	PADG_02862	ACO22_03078	GX48_06220	AI79_09744	AI80_03176	CIMG_06979	CPSG_01038	UREG_05884	MGYG_04547	TERG_07959	AFLA_068300	Afu1g11460	AN10150
853148549	ADP-ribosylation factor	33	34	BDDG_01215	BDFG_01195	BDCG_08490	BDBG_00196	ACJ73_02301	EMPG_10260	EPAG_01406	HCBG_11726	HCAG_01847	EMCG_09552	ECRG_03613	ACJ72_04277	AI78_06045	PAAG_07702	PABG_00423	PADG_02833	ACO22_00973	GX48_03524	AI79_10238	AI80_08355	CIMG_06998	CPSG_01059	UREG_05863	MGYG_04569	TERG_07986	AFLA_068040	Afu1g11730	AN1126
853148559	GDA1/CD39 nucleoside phosphatase	33	34	BDDG_03610	BDFG_07898	BDCG_05424	BDBG_09339	ACJ73_04392	EMPG_12561	EPAG_05990	HCBG_03182	HCAG_03446	EMCG_00331	ECRG_04094	ACJ72_06851	AI78_08394	PAAG_02923	PABG_03384	PADG_01951	ACO22_03035	GX48_00906	AI79_01023	AI80_07184	CIMG_09004	CPSG_01369	UREG_03370	MGYG_03353		AFLA_067380	Afu1g12150	AN1082
853148575	high osmolarity signaling protein SHO1	33	34	BDDG_04700	BDFG_07479	BDCG_03955	BDBG_00947	ACJ73_09869	EMPG_11925	EPAG_00262	HCBG_04697	HCAG_00730	EMCG_01986	ECRG_02310	ACJ72_08060	AI78_08973	PAAG_04025	PABG_03857	PADG_07299	ACO22_03491	GX48_01861	AI79_04361	AI80_08249	CIMG_06799		UREG_03671	MGYG_04440	TERG_07854	AFLA_062220	Afu5g08420	AN7698
853148630	conserved hypothetical protein	33	34	BDDG_07911	BDFG_04769	BDCG_02392	BDBG_06852	ACJ73_07467	EMPG_14395	EPAG_07718	HCBG_05766	HCAG_03316	EMCG_02385	ECRG_07297	ACJ72_04581	AI78_02773	PAAG_04569	PABG_04341	PADG_04728	ACO22_00125	GX48_01159	AI79_04690	AI80_06601	CIMG_10146	CPSG_04562	UREG_03568	MGYG_00271	TERG_01260	AFLA_056290,AFLA_056300	Afu6g03780	AN6634
853148648	Ryp1	33	34	BDDG_06548	BDFG_03594	BDCG_05286	BDBG_07709	ACJ73_06478	EMPG_09919	EPAG_02253	HCBG_08660	HCAG_08258	EMCG_06216	ECRG_04997	ACJ72_04910	AI78_03154	PAAG_11652	PABG_06919	PADG_06243	ACO22_07476	GX48_03947	AI79_07008	AI80_08713	CIMG_02671	CPSG_00528	UREG_03089	MGYG_06475		AFLA_055650	Afu6g04490	AN6578
853148659	EVM prediction seq	33	34	BDDG_08597	BDFG_04213	BDCG_06671	BDBG_05244	ACJ73_06433	EMPG_11134	EPAG_03380	HCBG_02787	HCAG_05168	EMCG_02457	ECRG_05932	ACJ72_03627,ACJ72_07793	AI78_03241	PAAG_11903	PABG_04398	PADG_04790	ACO22_00071	GX48_01101	AI79_05542	AI80_04875	CIMG_12532	CPSG_04647	UREG_03503	MGYG_00327	TERG_01203	AFLA_055370	Afu6g04650	AN6553
853148765	3-oxoacyl-[acyl-carrier protein] reductase	33	34	BDDG_05147	BDFG_02326	BDCG_06103	BDBG_06516	ACJ73_05949	EMPG_11366	EPAG_08292	HCBG_05088	HCAG_01063	EMCG_07433	ECRG_02557	ACJ72_07699,ACJ72_07986	AI78_04427	PAAG_03873	PABG_00901	PADG_03367	ACO22_02700	GX48_04828	AI79_00502	AI80_06243	CIMG_00243	CPSG_04981	UREG_00330	MGYG_04884	TERG_01784	AFLA_109100	Afu6g11210	AN0574
853148900	fatty-acid amide hydrolase	33	34	BDDG_08903	BDFG_08342	BDCG_04852	BDBG_07484	ACJ73_01883	EMPG_12783	EPAG_07044	HCBG_01380	HCAG_02303	EMCG_04952	ECRG_01747	ACJ72_05170	AI78_01499	PAAG_05355	PABG_06016	PADG_06698	ACO22_06008	GX48_00517	AI79_02103	AI80_00143	CIMG_03155	CPSG_04374	UREG_07031	MGYG_07109	TERG_08050	AFLA_033440	Afu1g14530,Afu3g15230	AN0783
853148943	activating transcription factor	33	34	BDDG_06376	BDFG_02249	BDCG_00753	BDBG_06310	ACJ73_00467	EMPG_15263	EPAG_03729	HCBG_06790	HCAG_00050	EMCG_02964	ECRG_07831	ACJ72_08378,ACJ72_08418	AI78_07478	PAAG_01945	PABG_02218	PADG_00619	ACO22_05015	GX48_00339	AI79_06506	AI80_04338	CIMG_03698	CPSG_03582	UREG_07457	MGYG_01329	TERG_00177	AFLA_031340	Afu3g11330	AN2911
853149042	SNF2 family helicase	33	34	BDDG_02247	BDFG_02628	BDCG_08195	BDBG_03503	ACJ73_05071	EMPG_12310	EPAG_06403	HCBG_03463,HCBG_03513	HCAG_01664	EMCG_06338	ECRG_00314	ACJ72_00815	AI78_02570	PAAG_02637	PABG_03122	PADG_01657	ACO22_00041	GX48_04553	AI79_08805	AI80_00964	CIMG_01489	CPSG_01685	UREG_05108	MGYG_06873	TERG_07185	AFLA_026870	Afu4g10830	AN11804
853149055	AhpA protein	33	34	BDDG_04350	BDFG_09116	BDCG_05795	BDBG_06163	ACJ73_01131	EMPG_14659	EPAG_02222	HCBG_07821		EMCG_00812	ECRG_07838	ACJ72_06074	AI78_03006	PAAG_08242	PABG_03443	PADG_02012	ACO22_01556	GX48_00844	AI79_06857	AI80_03084	CIMG_02405	CPSG_00255	UREG_03302	MGYG_06255	TERG_06389	AFLA_026100	Afu4g10110	AN2020
853149109	ubiquitin carboxyl-terminal hydrolase	33	34	BDDG_11992	BDFG_08729	BDCG_06495	BDBG_05070	ACJ73_00434	EMPG_10880	EPAG_07552	HCBG_08481	HCAG_21092	EMCG_03435	ECRG_06706	ACJ72_05296	AI78_05711	PAAG_08925	PABG_05596	PADG_05915	ACO22_04109	GX48_07111	AI79_09075	AI80_05300	CIMG_02137	CPSG_00008	UREG_06988	MGYG_05773	TERG_11870,TERG_11871	AFLA_103870	Afu3g05510	AN3453
853149232	choline transporter	33	34	BDDG_08405	BDFG_08546	BDCG_06767	BDBG_05336	ACJ73_08559	EMPG_15269	EPAG_01734	HCBG_02872	HCAG_05086	EMCG_07656	ECRG_03005	ACJ72_02400	AI78_02649	PAAG_04546	PABG_04321	PADG_04705	ACO22_00147	GX48_01182	AI79_09629	AI80_07477	CIMG_10096	CPSG_04516	UREG_03594	MGYG_00255	TERG_01276	AFLA_005650,AFLA_049440	Afu5g02940
853149266	PT repeat family protein	33	34	BDDG_04178	BDFG_01534	BDCG_01187	BDBG_02832	ACJ73_00761	EMPG_16559	EPAG_07005,EPAG_08323	HCBG_07418	HCAG_06552	EMCG_06728	ECRG_01645	ACJ72_00751	AI78_03648	PAAG_06550	PABG_02578	PADG_01010	ACO22_05172	GX48_07053	AI79_02415	AI80_02199	CIMG_09416	CPSG_03975	UREG_04893	MGYG_07736	TERG_05365	AFLA_002440	Afu2g17000	AN7262
853149297	CRAL/TRIO domain-containing protein	33	34	BDDG_03951	BDFG_00815	BDCG_05084	BDBG_08289	ACJ73_06081	EMPG_13897	EPAG_07827	HCBG_01607	HCAG_20805	EMCG_04417	ECRG_02183	ACJ72_00147	AI78_05011	PAAG_02557	PABG_05868	PADG_06879	ACO22_07595	GX48_07527	AI79_04966	AI80_00705	CIMG_09269	CPSG_03815	UREG_05025	MGYG_07655	TERG_08475	AFLA_094040	Afu5g13000	AN6853
853149306	decapping enzyme Dcp2	33	34	BDDG_08728	BDFG_00754	BDCG_05145	BDBG_08226	ACJ73_02681	EMPG_15173	EPAG_03435	HCBG_11329	HCAG_20831	EMCG_02082	ECRG_00134	ACJ72_06708	AI78_02062	PAAG_11508,PAAG_11509	PABG_04989	PADG_11955	ACO22_01120	GX48_00698	AI79_09469	AI80_03916	CIMG_09326	CPSG_03871	UREG_04975	MGYG_07617	TERG_05978	AFLA_093470	Afu5g12420	AN10010
853149378	transcription initiation factor IIF subunit alpha	33	34	BDDG_08195	BDFG_06637	BDCG_09375	BDBG_09188	ACJ73_03069		EPAG_07392	HCBG_08361	HCAG_07638	EMCG_04280	ECRG_05053	ACJ72_02922	AI78_06886	PAAG_01523	PABG_03584	PADG_00256	ACO22_07069	GX48_03437	AI79_01121	AI80_02905	CIMG_08480	CPSG_08226	UREG_02555	MGYG_08536	TERG_08534	AFLA_089150	Afu3g04230	AN11832,AN12417
853149532	superoxide dismutase copper chaperone Lys7	33	34	BDDG_01648	BDFG_09097	BDCG_07144	BDBG_06954	ACJ73_05477	EMPG_12622	EPAG_05134	HCBG_08047	HCAG_08673	EMCG_07045	ECRG_08576	ACJ72_08130	AI78_00986	PAAG_06501	PABG_02886	PADG_01400	ACO22_02883	GX48_02522	AI79_01567	AI80_00845	CIMG_07870	CPSG_07655	UREG_02189	MGYG_08143		AFLA_044930	Afu2g09700	AN6045
853149554	C2H2 transcription factor	33	34	BDDG_08963	BDFG_04132	BDCG_07119	BDBG_09236	ACJ73_04102	EMPG_10779	EPAG_04802	HCBG_08103	HCAG_08711	EMCG_00228,EMCG_09613	ECRG_08212	ACJ72_06879	AI78_00969	PAAG_06478	PABG_02869	PADG_01378	ACO22_07402	GX48_02538	AI79_01537	AI80_01245	CIMG_07897	CPSG_07626	UREG_02214	MGYG_08027	TERG_03087	AFLA_043760	Afu2g10770	AN5929
853149658	guanine nucleotide-binding protein alpha-3 subunit	33	34	BDDG_11918,BDDG_11919	BDFG_04734	BDCG_02104	BDBG_03789	ACJ73_07231	EMPG_13747	EPAG_08319	HCBG_05553		EMCG_06020	ECRG_08981	ACJ72_05994	AI78_07645	PAAG_00542	PABG_06798	PADG_02147	ACO22_06798	GX48_04885	AI79_06555	AI80_04754	CIMG_05912	CPSG_06896	UREG_04434	MGYG_03563	TERG_03874	AFLA_018540	Afu1g12930	AN1016
853149733	intermediate filament protein	33	34	BDDG_02587	BDFG_03885	BDCG_01970	BDBG_03933	ACJ73_07718		EPAG_03860	HCBG_05342	HCAG_01985	EMCG_08346	ECRG_05896	ACJ72_08138,ACJ72_08316	AI78_07287	PAAG_00342	PABG_06630	PADG_02337	ACO22_07193	GX48_04216	AI79_08691	AI80_04197	CIMG_07169	CPSG_01244	UREG_05732	MGYG_01964	TERG_04699	AFLA_088560	Afu1g09040	AN1377
853149822	fungal specific transcription factor domain-containing protein	33	34	BDDG_02902	BDFG_03783	BDCG_00942	BDBG_03079	ACJ73_08096	EMPG_10210	EPAG_01961	HCBG_03817	HCAG_06782	EMCG_09152	ECRG_00013	ACJ72_06474,ACJ72_07657	AI78_05810	PAAG_02136	PABG_02378	PADG_00758	ACO22_01180	GX48_07208	AI79_04540	AI80_00125	CIMG_03219	CPSG_02749	UREG_07076	MGYG_07011	TERG_07056	AFLA_084410	Afu1g15230	AN0863
853149841	ADP-ribose 1''-phosphate phosphatase	33	34	BDDG_03519	BDFG_03458	BDCG_04758	BDBG_07577	ACJ73_07339	EMPG_14626,EMPG_17388	EPAG_06158	HCBG_01280	HCAG_02197	EMCG_00561	ECRG_06167	ACJ72_07514	AI78_00476	PAAG_09129	PABG_06095	PADG_06611	ACO22_03689		AI79_09652	AI80_09578	CIMG_03039	CPSG_04253	UREG_02916	MGYG_07217	TERG_08145	AFLA_083010	Afu1g16556	AN11894
853149846	C6 transcription factor	33	34	BDDG_08698	BDFG_03502	BDCG_04706	BDBG_07628	ACJ73_06636	EMPG_13475	EPAG_04217	HCBG_01239	HCAG_02144	EMCG_06880	ECRG_06056	ACJ72_05876	AI78_00421	PAAG_09082	PABG_06134	PADG_06569	ACO22_07337	GX48_08055,GX48_08056	AI79_06620	AI80_03238	CIMG_02974	CPSG_09168	UREG_02941	MGYG_07260	TERG_08232	AFLA_082520	Afu1g16830	AN10105
853149904	C6 transcription factor	33	34	BDDG_07391	BDFG_08483	BDCG_07977	BDBG_04200	ACJ73_03971	EMPG_13813	EPAG_04086	HCBG_01887	HCAG_02808	EMCG_00371	ECRG_03729	ACJ72_06832,ACJ72_08744	AI78_02826	PAAG_04815	PABG_11056	PADG_02556	ACO22_06187	GX48_01651	AI79_04094	AI80_01580	CIMG_04295	CPSG_09663	UREG_01559	MGYG_05140	TERG_02036	AFLA_078700	Afu8g05270	AN1518
853149980	cytochrome c mitochondrial import factor	33	33	BDDG_05864	BDFG_05541	BDCG_09179	BDBG_09386	ACJ73_01420	EMPG_14899	EPAG_02227	HCBG_09179	HCAG_06857	EMCG_08198	ECRG_06464	ACJ72_05534	AI78_07561	PAAG_03614	PABG_06941	PADG_06212	ACO22_07850	GX48_05759	AI79_03042	AI80_07416	CIMG_02637	CPSG_00488	UREG_03119	MGYG_06439	TERG_12429		Afu6g04980	AN6520
853150015	AP2-associated kinase	33	33	BDDG_03079	BDFG_01257	BDCG_00604	BDBG_05049	ACJ73_04784	EMPG_09679	EPAG_00158	HCBG_06911	HCAG_00169	EMCG_00513	ECRG_06143	ACJ72_05474	AI78_04731	PAAG_11373	PABG_02107	PADG_00508	ACO22_02119	GX48_07741	AI79_00885	AI80_03566	CIMG_03856	CPSG_03424	UREG_02050	MGYG_01139	TERG_00378		Afu1g05940	AN10521
853150024	C6 finger domain-containing protein	33	33	BDDG_00650	BDFG_05229	BDCG_02812	BDBG_05438	ACJ73_09564	EMPG_14794	EPAG_05604	HCBG_00867	HCAG_03671	EMCG_06257	ECRG_00592	ACJ72_04062	AI78_08469	PAAG_01030	PABG_01612	PADG_03802	ACO22_06314	GX48_06611	AI79_00066	AI80_06703	CIMG_01010	CPSG_02206	UREG_00958	MGYG_02011	TERG_03279		Afu2g05830	AN7468
853150044	HSF-type DNA-binding domain-containing protein	33	33	BDDG_07871	BDFG_04471	BDCG_08713	BDBG_09289	ACJ73_06251	EMPG_17177	EPAG_04709	HCBG_12477	HCAG_07699		ECRG_07632	ACJ72_04747	AI78_08213	PAAG_01459	PABG_01939	PADG_00321	ACO22_06900	GX48_05143	AI79_03590	AI80_06231	CIMG_08549	CPSG_05672	UREG_02611	MGYG_07335	TERG_05693	AFLA_115150	Afu4g04502	AN6998
853150046	leucine-rich repeat-containing protein 40	33	33	BDDG_07858	BDFG_04458	BDCG_08701	BDBG_09276	ACJ73_07077	EMPG_12775	EPAG_04697	HCBG_08281	HCAG_07706	EMCG_02554	ECRG_07971	ACJ72_05896	AI78_03978	PAAG_06322	PABG_02732	PADG_01222	ACO22_02710	GX48_05470	AI79_03577	AI80_07129	CIMG_08621	CPSG_05638	UREG_02624	MGYG_07320	TERG_05683	AFLA_115090	Afu4g04440	AN7005
853150064	BolA protein	33	33	BDDG_09443	BDFG_08181	BDCG_07430	BDBG_08783	ACJ73_05781	EMPG_16414	EPAG_02376	HCBG_07313	HCAG_11410	EMCG_06368	ECRG_03689		AI78_03926	PAAG_09047	PABG_07781	PADG_08590	ACO22_07677	GX48_04664	AI79_06124	AI80_00302	CIMG_12090	CPSG_07421	UREG_02365	MGYG_07509	TERG_05862	AFLA_118150	Afu7g01520	AN11837
853150075	serine palmitoyltransferase	33	33	BDDG_06700	BDFG_09488	BDCG_08330	BDBG_00353	ACJ73_02968	EMPG_14358	EPAG_03550	HCBG_02656		EMCG_03992	ECRG_06795	ACJ72_01322	AI78_00362	PAAG_05072	PABG_04525	PADG_04921	ACO22_01814	GX48_02438	AI79_02652	AI80_01700	CIMG_01754	CPSG_09959	UREG_05462	MGYG_00400	TERG_01128	AFLA_052790	Afu6g12390	AN3728
853150099	EVM prediction seq	33	33	BDDG_08476	BDFG_05623	BDCG_03296	BDBG_02271	ACJ73_02656	EMPG_10384	EPAG_04994	HCBG_04136	HCAG_06074	EMCG_02252	ECRG_02891	ACJ72_07885	AI78_04113	PAAG_07051	PABG_03055	PADG_01580	ACO22_01064	GX48_03650	AI79_04768	AI80_01036	CIMG_00597	CPSG_04208	UREG_00607	MGYG_01679	TERG_07542	AFLA_051670	Afu4g12710	AN3605
853150113	tRNA-specific adenosine deaminase	33	33	BDDG_03039	BDFG_08041	BDCG_00567	BDBG_05013	ACJ73_05813	EMPG_14267	EPAG_01173	HCBG_06949	HCAG_00206	EMCG_09467	ECRG_04745	ACJ72_01611	AI78_02869	PAAG_01794	PABG_02079	PADG_00479		GX48_03261	AI79_01241	AI80_08466	CIMG_03895	CPSG_03378	UREG_02078	MGYG_01053	TERG_00474	AFLA_051070	Afu1g05710	AN4093
853150114	EVM prediction seq	33	33	BDDG_03031	BDFG_08045	BDCG_00560	BDBG_05007	ACJ73_05523	EMPG_14262	EPAG_01178	HCBG_06954	HCAG_00209	EMCG_09472	ECRG_04749	ACJ72_02093	AI78_02865	PAAG_01779	PABG_02899	PADG_01413	ACO22_06769	GX48_02508	AI79_01235	AI80_08461	CIMG_03900	CPSG_03373	UREG_02038	MGYG_01058	TERG_00468	AFLA_051010	Afu1g05660	AN9533
853150118	hypothetical protein	33	33	BDDG_03011	BDFG_08063	BDCG_16161	BDBG_17110	ACJ73_01905	EMPG_13259	EPAG_01195	HCBG_06974	HCAG_06312	EMCG_00966	ECRG_04766	ACJ72_02023	AI78_04466	PAAG_12608	PABG_02908	PADG_01423	ACO22_03968	GX48_01630	AI79_01218	AI80_07775	CIMG_03919	CPSG_03357	UREG_02021	MGYG_01074	TERG_00451	AFLA_050850	Afu1g05540	AN4076
853150137	ABC transporter	33	33	BDDG_08407	BDFG_08545	BDCG_06765	BDBG_05334	ACJ73_07497		EPAG_01733	HCBG_02870	HCAG_05088	EMCG_07657	ECRG_03006	ACJ72_02401	AI78_02648	PAAG_04548	PABG_04322	PADG_04708	ACO22_00144	GX48_01180	AI79_09628	AI80_07476	CIMG_10089	CPSG_04511	UREG_03595	MGYG_00257	TERG_01274	AFLA_049300	Afu6g03580	AN6651
853150152	GDP-mannose transporter	33	33	BDDG_06522	BDFG_08239	BDCG_05313	BDBG_07683	ACJ73_06530	EMPG_15118	EPAG_06485	HCBG_02157	HCAG_03044	EMCG_04682	ECRG_08599	ACJ72_02032	AI78_04200	PAAG_07375	PABG_05557	PADG_05872	ACO22_04851	GX48_02178	AI79_06647	AI80_02737	CIMG_06379	CPSG_00696		MGYG_04113	TERG_01001	AFLA_048230	Afu5g05740	AN8848
853150186	EVM prediction seq	33	33	BDDG_00379	BDFG_00049	BDCG_03512	BDBG_02048	ACJ73_08453	EMPG_15537	EPAG_01347	HCBG_05874	HCAG_05741	EMCG_02372	ECRG_01597	ACJ72_03816	AI78_00755	PAAG_08139	PABG_07371	PADG_08440	ACO22_07390	GX48_07732	AI79_06165	AI80_00571	CIMG_01339	CPSG_01844	UREG_01265	MGYG_07890	TERG_02964	AFLA_128820	Afu6g08990	AN1759
853150222	EVM prediction seq	33	33	BDDG_06294	BDFG_02180	BDCG_00827	BDBG_06233	ACJ73_08723	EMPG_13781	EPAG_07413	HCBG_06715	HCAG_08795	EMCG_04800	ECRG_06396	ACJ72_04323	AI78_04016	PAAG_02027	PABG_02284	PADG_00695	ACO22_07011	GX48_00406	AI79_00709	AI80_03537	CIMG_11171	CPSG_03566	UREG_07554	MGYG_00984	TERG_00850	AFLA_127200	Afu1g06360	AN10523
853150229	U5 snRNP complex subunit	33	33	BDDG_05641	BDFG_08812	BDCG_01881	BDBG_04024	ACJ73_06852	EMPG_17806	EPAG_06609	HCBG_00311	HCAG_04402	EMCG_08402	ECRG_06016	ACJ72_04248	AI78_06791	PAAG_06897	PABG_01168	PADG_04301	ACO22_01349	GX48_01382	AI79_07674	AI80_05013	CIMG_07750	CPSG_09345	UREG_02104	MGYG_05898	TERG_06040	AFLA_071430	Afu7g02280	AN9085
853150245	hypothetical protein	33	33	BDDG_03721	BDFG_07030	BDCG_05527	BDBG_05938	ACJ73_06465	EMPG_09869	EPAG_07084	HCBG_03293	HCAG_03343	EMCG_05541	ECRG_06763	ACJ72_00365	AI78_03817	PAAG_02828	PABG_03291	PADG_01857	ACO22_00814	GX48_03022	AI79_02381	AI80_00852	CIMG_10282	CPSG_04711	UREG_03453	MGYG_06651	TERG_08422	AFLA_070010	Afu1g09890	AN1278
853150251	EVM prediction seq	33	33	BDDG_03702	BDFG_07049	BDCG_05509	BDBG_05956	ACJ73_07619	EMPG_16795	EPAG_07928	HCBG_03273	HCAG_03360	EMCG_07070	ECRG_03814	ACJ72_06171	AI78_06813	PAAG_02843	PABG_03306	PADG_01871	ACO22_00828	GX48_03007	AI79_02357	AI80_03419	CIMG_10304	CPSG_04734	UREG_03439	MGYG_06664	TERG_08435	AFLA_069690	Afu1g10090	AN10174
853150259	homeobox transcription factor	33	33	BDDG_03637	BDFG_07924	BDCG_05449	BDBG_09313	ACJ73_04035	EMPG_15936	EPAG_04561	HCBG_03212	HCAG_03422	EMCG_08554	ECRG_06985	ACJ72_08243	AI78_01155	PAAG_02895	PABG_03356	PADG_01921	ACO22_01581	GX48_02959	AI79_10161	AI80_06027	CIMG_08965	CPSG_01324	UREG_03403	MGYG_03394	TERG_05229	AFLA_069100	Afu1g10580	AN1217
853150261	EVM prediction seq	33	33	BDDG_03626	BDFG_07915	BDCG_05440	BDBG_09323	ACJ73_08324	EMPG_10996	EPAG_06006	HCBG_03200	HCAG_03431	EMCG_01484	ECRG_04071	ACJ72_07034	AI78_04842	PAAG_02904	PABG_03365	PADG_01931	ACO22_03320	GX48_00925	AI79_01043	AI80_07205	CIMG_08975	CPSG_01335	UREG_03395	MGYG_03382	TERG_05218	AFLA_068980	Afu1g10650	AN1213
853150330	WD repeat protein	33	33	BDDG_07500	BDFG_07319	BDCG_07909	BDBG_16973	ACJ73_08493	EMPG_09343	EPAG_06670	HCBG_01950	HCAG_02874	EMCG_05842	ECRG_04323	ACJ72_00761	AI78_05089	PAAG_04876	PABG_00213	PADG_02614	ACO22_00897	GX48_01706	AI79_04395	AI80_03638	CIMG_06101	CPSG_00994	UREG_04289	MGYG_03645	TERG_03993	AFLA_057350	Afu5g07060	AN2214
853150335	carboxyphosphonoenolpyruvate mutase	33	33	BDDG_02541	BDFG_05285	BDCG_03119	BDBG_02436	ACJ73_03806	EMPG_11092	EPAG_00079	HCBG_03988	HCAG_06234	EMCG_02539	ECRG_02275	ACJ72_01022	AI78_00103	PAAG_03186	PABG_00636	PADG_03071	ACO22_03460	GX48_07848	AI79_02856	AI80_06100	CIMG_08834	CPSG_05469	UREG_02731	MGYG_02814	TERG_06897	AFLA_056930	Afu5g07230	AN6151
853150339	transcription elongation factor spt4	33	33	BDDG_02794	BDFG_04665	BDCG_02180	BDBG_03713	ACJ73_04084	EMPG_12590	EPAG_01112	HCBG_05474	HCAG_08376	EMCG_08952	ECRG_07318	ACJ72_02514	AI78_05401	PAAG_00469	PABG_06736	PADG_02213	ACO22_05610	GX48_02271	AI79_07997	AI80_07594	CIMG_06029	CPSG_07022		MGYG_03733	TERG_04080	AFLA_056680	Afu5g06690	AN10280
853150373	tRNA isopentenyltransferase	33	33	BDDG_05889	BDFG_05522	BDCG_09161	BDBG_09404	ACJ73_01941		EPAG_07110	HCBG_09160	HCAG_06876	EMCG_08219	ECRG_06443	ACJ72_00917	AI78_04409	PAAG_03639	PABG_06964	PADG_06191	ACO22_02752	GX48_05731	AI79_03087	AI80_06429	CIMG_02623	CPSG_00471	UREG_03134	MGYG_06285	TERG_06418	AFLA_054910	Afu6g05070	AN6513
853150392	JmjC domain-containing protein	33	33	BDDG_08654	BDFG_08613	BDCG_00349	BDBG_06210	ACJ73_01818	EMPG_11481	EPAG_04838	HCBG_02235	HCAG_08948	EMCG_02159	ECRG_06316	ACJ72_02758	AI78_03848	PAAG_04394	PABG_04197	PADG_04562	ACO22_07698	GX48_03807	AI79_06038	AI80_01287	CIMG_04207	CPSG_03054	UREG_05635	MGYG_01874	TERG_04607	AFLA_113760	Afu4g06210	AN10542
853150415	MYB and HSA domain-containing protein	33	33	BDDG_00151	BDFG_00263	BDCG_03739	BDBG_01822	ACJ73_03522		EPAG_01707	HCBG_00082	HCAG_04204	EMCG_09083	ECRG_04293	ACJ72_01175	AI78_01267	PAAG_00749	PABG_01478	PADG_04081	ACO22_03227	GX48_02924	AI79_02299	AI80_05390	CIMG_09550	CPSG_04114	UREG_04771	MGYG_04684	TERG_01589	AFLA_112290	Afu4g07560	AN4472
853150417	ribosomal protein L34	33	33	BDDG_00154	BDFG_00260	BDCG_03736	BDBG_01825	ACJ73_09022	EMPG_13416	EPAG_01710	HCBG_00085	HCAG_10446	EMCG_09080	ECRG_04296	ACJ72_01172	AI78_01274	PAAG_00746	PABG_01481	PADG_04085	ACO22_03230	GX48_02927	AI79_02296	AI80_05387	CIMG_12372	CPSG_04118		MGYG_04681	TERG_01585	AFLA_112240	Afu4g07605	AN11230
853150431	hypothetical protein	33	33	BDDG_03433	BDFG_09365	BDCG_03093	BDBG_02453	ACJ73_03476	EMPG_13531	EPAG_00064	HCBG_03970	HCAG_06220	EMCG_09672	ECRG_02258	ACJ72_00025	AI78_00087	PAAG_03202	PABG_00650	PADG_03085	ACO22_05433	GX48_06953	AI79_04252	AI80_07156	CIMG_08853	CPSG_05448	UREG_02774	MGYG_08409	TERG_05495	AFLA_111310	Afu4g08350	AN1721
853150447	EVM prediction seq	33	33	BDDG_09356	BDFG_08207	BDCG_06475	BDBG_00537	ACJ73_08089	EMPG_16015	EPAG_00033	HCBG_05783	HCAG_03335	EMCG_07885	ECRG_05407	ACJ72_01397	AI78_02452	PAAG_03246	PABG_00684	PADG_03120	ACO22_06057	GX48_02323	AI79_04211	AI80_00281	CIMG_08308	CPSG_08310	UREG_02489	MGYG_08366	TERG_05534	AFLA_110790	Afu4g08820	AN1661
853150457	EVM prediction seq	33	33	BDDG_05138	BDFG_02317	BDCG_06094	BDBG_06525	ACJ73_02392	EMPG_17600	EPAG_04977	HCBG_05095	HCAG_01070	EMCG_07441	ECRG_02565	ACJ72_02913	AI78_04419	PAAG_03958	PABG_00975	PADG_03448	ACO22_03767	GX48_06109	AI79_00492	AI80_06250	CIMG_00238	CPSG_04975	UREG_00326	MGYG_04902	TERG_01802	AFLA_109150	Afu6g11170	AN0578
853150459	ABC transporter	33	33	BDDG_02293	BDFG_06088	BDCG_04645	BDBG_01629	ACJ73_07724	EMPG_16703	EPAG_00401	HCBG_06250	HCAG_08360	EMCG_08941	ECRG_08468	ACJ72_05313	AI78_02799		PABG_07617	PADG_11872	ACO22_07167	GX48_06379	AI79_03016	AI80_04791	CIMG_09797	CPSG_09730	UREG_04714	MGYG_00118	TERG_01420	AFLA_108900	Afu6g11360	AN0561
853150508	catabolite repression protein creC	33	33	BDDG_08563	BDFG_07761	BDCG_07816	BDBG_04343	ACJ73_04718	EMPG_09976	EPAG_08240	HCBG_03097	HCAG_09027	EMCG_05033	ECRG_05692	ACJ72_03917	AI78_08963	PAAG_12660	PABG_07769	PADG_08670	ACO22_07749	GX48_08064	AI79_05105	AI80_09073	CIMG_01248	CPSG_01956	UREG_01179	MGYG_01472	TERG_00023	AFLA_036580	Afu6g07860	AN4166
853150537	WD repeat protein	33	33	BDDG_01121	BDFG_07982	BDCG_08398	BDBG_00285	ACJ73_05320	EMPG_16587	EPAG_07016	HCBG_02720	HCAG_05226	EMCG_07186	ECRG_07784	ACJ72_02529	AI78_05868	PAAG_05007	PABG_04463	PADG_04856	ACO22_06506	GX48_06312	AI79_05489	AI80_01764	CIMG_01690	CPSG_01470	UREG_05409	MGYG_00422	TERG_01109	AFLA_034450	Afu6g12600	AN3693
853150548	NADPH oxidase	33	33	BDDG_08585	BDFG_04200	BDCG_06657	BDBG_05230	ACJ73_03215	EMPG_14616	EPAG_03367	HCBG_02773	HCAG_05182	EMCG_02443	ECRG_05946	ACJ72_00299	AI78_06858	PAAG_04645	PABG_04411	PADG_04803	ACO22_00059	GX48_01088	AI79_06240	AI80_09733	CIMG_10239	CPSG_04671	UREG_03491	MGYG_00338	TERG_01191	AFLA_033590	Afu6g13350	AN5457
853150559	cAMP-dependent protein kinase regulatory subunit	33	33	BDDG_03486	BDFG_04836	BDCG_03042	BDBG_02506	ACJ73_10133	EMPG_16718	EPAG_07201	HCBG_02463	HCAG_05488	EMCG_05330	ECRG_05805	ACJ72_07987	AI78_01432	PAAG_07887	PABG_07470	PADG_08191	ACO22_03059	GX48_05299	AI79_03308	AI80_03106	CIMG_03961	CPSG_03313	UREG_01962	MGYG_00629	TERG_00906	AFLA_032870	Afu3g10000	AN4987
853150617	PHD finger domain-containing protein	33	33	BDDG_09542	BDFG_07454	BDCG_01135	BDBG_02892	ACJ73_02327	EMPG_17721	EPAG_06137	HCBG_07372	HCAG_06602	EMCG_08277	ECRG_01608	ACJ72_01160	AI78_06165	PAAG_07200	PABG_02530	PADG_00960	ACO22_05893	GX48_07536	AI79_04929	AI80_05756	CIMG_03729	CPSG_03547	UREG_07538	MGYG_01120	TERG_00397	AFLA_030630	Afu3g11940	AN2857
853150636	60S ribosomal protein L18A	33	33	BDDG_09115	BDFG_09042	BDCG_01394	BDBG_09119	ACJ73_06437	EMPG_12260	EPAG_04285	HCBG_00789	HCAG_03593	EMCG_08315	ECRG_07620	ACJ72_07467	AI78_02219	PAAG_00952	PABG_11323	PADG_03873	ACO22_03283	GX48_03167	AI79_03162	AI80_09123	CIMG_04931	CPSG_08433	UREG_06620	MGYG_07434	TERG_05788	AFLA_029450	Afu1g04530	AN0433
853150638	urease	33	33	BDDG_02104	BDFG_09178	BDCG_02884	BDBG_05363	ACJ73_08299	EMPG_14576	EPAG_04288	HCBG_00793	HCAG_03597	EMCG_06492	ECRG_07617	ACJ72_07229	AI78_02216	PAAG_00954	PABG_01291	PADG_03871	ACO22_03285	GX48_03164	AI79_00142	AI80_09127	CIMG_04935	CPSG_08438	UREG_06617	MGYG_07437	TERG_05791	AFLA_029380	Afu1g04560	AN10079
853150652	DNA repair protein	33	33	BDDG_06854	BDFG_05659	BDCG_05581	BDBG_05881	ACJ73_02909	EMPG_16335	EPAG_05056	HCBG_03346	HCAG_01486	EMCG_05902	ECRG_05038	ACJ72_01497	AI78_04887	PAAG_02774	PABG_03247	PADG_11319	ACO22_01238	GX48_05958	AI79_00342	AI80_05266	CIMG_01638	CPSG_01527	UREG_05362	MGYG_06721	TERG_07325	AFLA_028170	Afu4g12090	AN3645
853150680	homeobox domain-containing protein	33	33	BDDG_01924	BDFG_07718	BDCG_05805		ACJ73_09436	EMPG_14859	EPAG_02214	HCBG_07805	HCAG_01313	EMCG_00800	ECRG_08873	ACJ72_03491	AI78_03014	PAAG_08226	PABG_03432	PADG_02002	ACO22_01568	GX48_00856	AI79_09999	AI80_03097	CIMG_09071	CPSG_03608	UREG_03315	MGYG_06249	TERG_06383	AFLA_026250	Afu4g10220	AN2009
853150707	conserved hypothetical protein	33	33	BDDG_04662	BDFG_06227	BDCG_03993	BDBG_00982	ACJ73_05437	EMPG_09843	EPAG_00341	HCBG_04788	HCAG_20388	EMCG_08850	ECRG_03559	ACJ72_07305	AI78_03661	PAAG_07780	PABG_00345	PADG_02756	ACO22_04983	GX48_02775	AI79_03820	AI80_04480	CIMG_02266	CPSG_00116	UREG_01469	MGYG_04981	TERG_01878	AFLA_012190	Afu8g03970	AN1406
853150715	EVM prediction seq	33	33	BDDG_07588	BDFG_01780	BDCG_08101	BDBG_04436	ACJ73_09592	EMPG_11143	EPAG_07925	HCBG_01776	HCAG_10075	EMCG_06391	ECRG_00251	ACJ72_07548	AI78_05337	PAAG_04694	PABG_00057	PADG_02449	ACO22_01761	GX48_01291	AI79_05255	AI80_04450	CIMG_02219	CPSG_00074	UREG_01499	MGYG_05063	TERG_01956	AFLA_011800	Afu8g04290	AN1438
853150733	conserved hypothetical protein	33	33	BDDG_03192	BDFG_08724	BDCG_06490	BDBG_05065	ACJ73_05296	EMPG_10875	EPAG_07547	HCBG_08476		EMCG_03430	ECRG_06711	ACJ72_03012	AI78_05706	PAAG_08920	PABG_05591	PADG_12002	ACO22_07120	GX48_08235	AI79_09070	AI80_05295	CIMG_07254	CPSG_08768	UREG_07819	MGYG_05768	TERG_02633	AFLA_104060	Afu3g05330	AN9061
853150747	hexaprenyl pyrophosphate synthetase Coq1	33	33	BDDG_01838	BDFG_02001	BDCG_05881	BDBG_06739	ACJ73_02021	EMPG_11960	EPAG_07444	HCBG_07716	HCAG_01245	EMCG_04734	ECRG_08722	ACJ72_05331	AI78_06741	PAAG_05961	PABG_05699		ACO22_01546	GX48_06170	AI79_08205	AI80_05637	CIMG_00484	CPSG_05240	UREG_00522	MGYG_05594	TERG_02477	AFLA_103240	Afu3g06120	AN10340
853150754	small GTP-binding protein	33	33	BDDG_01765	BDFG_01924	BDCG_05954	BDBG_06664	ACJ73_00002	EMPG_17665	EPAG_00621	HCBG_05282	HCAG_01183	EMCG_01420	ECRG_02388	ACJ72_08206	AI78_01287	PAAG_05894	PABG_05760	PADG_06099	ACO22_08030	GX48_07158	AI79_09254	AI80_01652	CIMG_00422	CPSG_05177	UREG_00468	MGYG_05539	TERG_02424	AFLA_102810	Afu3g06300	AN4743
853150778	small GTP-binding protein	33	33	BDDG_01835	BDFG_01998	BDCG_05884	BDBG_06736	ACJ73_07869	EMPG_11955	EPAG_00690	HCBG_07713	HCAG_01241	EMCG_04737	ECRG_08265	ACJ72_07990	AI78_01905	PAAG_05952	PABG_05707	PADG_06041		GX48_06161	AI79_08208	AI80_05632	CIMG_00481	CPSG_05237	UREG_00519	MGYG_05589	TERG_02472	AFLA_100860	Afu3g06690	AN4782
853150798	superoxide dismutase	33	33	BDDG_04494	BDFG_05945	BDCG_04245	BDBG_01238	ACJ73_04849	EMPG_10364	EPAG_03215	HCBG_06622	HCAG_00642	EMCG_00876	ECRG_00500		AI78_00718	PAAG_04164	PABG_03954	PADG_07418	ACO22_02558	GX48_08434	AI79_07133	AI80_03834	CIMG_06677	CPSG_07243	UREG_03766	MGYG_03995	TERG_04335	AFLA_099000	Afu5g09240	AN0241
853150799	phosphatidylinositol transporter	33	33	BDDG_04498	BDFG_05949	BDCG_04241	BDBG_01234	ACJ73_04782	EMPG_10360	EPAG_03220	HCBG_06626	HCAG_00647	EMCG_00880	ECRG_00496	ACJ72_08137	AI78_00714	PAAG_11816	PABG_03951	PADG_07415	ACO22_07066	GX48_08070	AI79_07138	AI80_03827	CIMG_06679	CPSG_07245	UREG_03764	MGYG_03992	TERG_04332	AFLA_098990	Afu5g09260	AN0243
853150804	ceramide glucosyltransferase	33	33	BDDG_04959	BDFG_04500	BDCG_04321	BDBG_01298	ACJ73_04945	EMPG_16311	EPAG_01870	HCBG_06567	HCAG_00590	EMCG_00066	ECRG_08472	ACJ72_08367	AI78_00832	PAAG_04241	PABG_04023	PADG_07478	ACO22_01365	GX48_02833	AI79_03933	AI80_01177	CIMG_06611	CPSG_07167	UREG_03833	MGYG_03903	TERG_04237	AFLA_098440	Afu5g09550	AN8806
853150814	AMP-binding enzyme	33	33	BDDG_08982	BDFG_04118	BDCG_07101	BDBG_09219	ACJ73_02316		EPAG_02580	HCBG_08836	HCAG_06958	EMCG_00124	ECRG_05758	ACJ72_06128	AI78_06720	PAAG_08052	PABG_07295	PADG_12430	ACO22_07580	GX48_07463	AI79_10241	AI80_02757	CIMG_11724	CPSG_00765	UREG_04081	MGYG_04353	TERG_08952	AFLA_007070	Afu5g04270	AN8280
853150837	conserved hypothetical protein	33	33	BDDG_09979	BDFG_04603	BDCG_04424	BDBG_01403	ACJ73_07700	EMPG_09608	EPAG_03621	HCBG_06466	HCAG_00495	EMCG_07950	ECRG_01455	ACJ72_03745	AI78_02549	PAAG_04337	PABG_04109	PADG_07567	ACO22_04306	GX48_00996	AI79_04605	AI80_01070	CIMG_06519	CPSG_00550	UREG_03908	MGYG_04194	TERG_04521	AFLA_006100	Afu5g03330	AN7517
853150860	conserved hypothetical protein	33	33	BDDG_04248	BDFG_01594	BDCG_01253	BDBG_02766	ACJ73_08824	EMPG_13005	EPAG_03915	HCBG_07480	HCAG_06488	EMCG_06661	ECRG_01150	ACJ72_01524	AI78_05428	PAAG_12246	PABG_02631	PADG_11206	ACO22_01661	GX48_05862	AI79_05445	AI80_07648	CIMG_09485	CPSG_04045	UREG_04834	MGYG_07799	TERG_05300	AFLA_003230	Afu2g16510	AN7335
853150864	PEK protein kinase	33	33	BDDG_04232	BDFG_01580	BDCG_01238	BDBG_02782	ACJ73_00401	EMPG_12142	EPAG_04615	HCBG_07465	HCAG_06503	EMCG_06676	ECRG_01165	ACJ72_00467	AI78_01353	PAAG_12243	PABG_02620	PADG_01053	ACO22_01648	GX48_05876	AI79_07410	AI80_02145	CIMG_09469	CPSG_04028	UREG_04848	MGYG_07785	TERG_05313	AFLA_002970	Afu2g16620	AN7321
853150895	exosome complex subunit Csl4	33	33	BDDG_03939	BDFG_00823	BDCG_05074	BDBG_08299	ACJ73_00113	EMPG_13225	EPAG_03963	HCBG_01596	HCAG_02509	EMCG_07330	ECRG_06867	ACJ72_01791	AI78_04673	PAAG_02583	PABG_05844	PADG_06904		GX48_07086	AI79_07388	AI80_00689	CIMG_09352	CPSG_03902	UREG_04960	MGYG_07674	TERG_08490	AFLA_094730	Afu5g13530	AN11250
853150896	pre-mRNA-processing factor 19	33	33	BDDG_03935	BDFG_00826	BDCG_05071	BDBG_08302	ACJ73_00110	EMPG_13228	EPAG_03966	HCBG_01593	HCAG_02506		ECRG_06864	ACJ72_01794	AI78_04670	PAAG_02580	PABG_05847	PADG_06901	ACO22_02423	GX48_07083	AI79_07439	AI80_00686	CIMG_09355	CPSG_03905	UREG_04957	MGYG_07677	TERG_08493	AFLA_094690	Afu5g13510	AN6906
853150918	conserved hypothetical protein	33	33	BDDG_08724	BDFG_00750	BDCG_05149	BDBG_08222	ACJ73_02685	EMPG_15169	EPAG_03439	HCBG_01668	HCAG_02583	EMCG_02086	ECRG_00138	ACJ72_01758	AI78_02066	PAAG_02502	PABG_04985	PADG_05647	ACO22_01124	GX48_00694	AI79_06809	AI80_03920	CIMG_09343	CPSG_03889	UREG_04970	MGYG_07613	TERG_05974	AFLA_093400	Afu5g12380	AN0064
853150938	EVM prediction seq	33	33	BDDG_07605	BDFG_01798	BDCG_08117	BDBG_04419	ACJ73_08497	EMPG_14344	EPAG_05900	HCBG_01759	HCAG_02667	EMCG_06414	ECRG_00232	ACJ72_00062	AI78_06675	PAAG_02413	PABG_04909	PADG_05559	ACO22_07650	GX48_00609	AI79_03228	AI80_01362	CIMG_09174	CPSG_03723	UREG_05223	MGYG_03327	TERG_05160	AFLA_092720	Afu5g11710	AN10016
853150951	EVM prediction seq	33	33	BDDG_07181	BDFG_06732	BDCG_01825	BDBG_04751	ACJ73_01338	EMPG_16716	EPAG_06807	HCBG_00417	HCAG_04489	EMCG_04232	ECRG_07237	ACJ72_03968	AI78_04924	PAAG_12097	PABG_06360	PADG_07593	ACO22_00261	GX48_00218	AI79_04288	AI80_08327	CIMG_04491	CPSG_06331	UREG_01708	MGYG_02766	TERG_06851	AFLA_092020	Afu2g03690	AN3818
853150958	C6 finger domain-containing protein	33	33	BDDG_05933	BDFG_05882	BDCG_06825	BDBG_08596	ACJ73_03860	EMPG_12390	EPAG_01788	HCBG_02929	HCAG_05039	EMCG_05301	ECRG_01675	ACJ72_07271	AI78_04654	PAAG_04485	PABG_04273	PADG_04643	ACO22_06561	GX48_06745	AI79_07177	AI80_06361	CIMG_10021	CPSG_04432	UREG_06006	MGYG_00199	TERG_01334	AFLA_091710	Afu6g02850	AN8753
853150959	isocitrate lyase	33	33	BDDG_08408	BDFG_08544	BDCG_06764	BDBG_05333	ACJ73_07840		EPAG_01732	HCBG_02869	HCAG_05089	EMCG_07660	ECRG_03007	ACJ72_02402	AI78_02647	PAAG_04549	PABG_04323	PADG_04709	ACO22_00143	GX48_01179	AI79_09627	AI80_07475	CIMG_10137	CPSG_04556	UREG_03573	MGYG_00260	TERG_01271	AFLA_091690	Afu6g02860	AN8755
853151003	dynactin	33	33	BDDG_06975	BDFG_03123	BDCG_07557	BDBG_03243	ACJ73_04617	EMPG_17440	EPAG_02335	HCBG_06170	HCAG_05994	EMCG_04918	ECRG_05111	ACJ72_04554	AI78_00193	PAAG_00209	PABG_06465	PADG_07920	ACO22_03573	GX48_04638	AI79_01495	AI80_04505	CIMG_05030	CPSG_08540	UREG_06531	MGYG_03099	TERG_04923	AFLA_136020	Afu2g13450	AN6323
853151057	leucine Rich Repeat domain-containing protein	33	33	BDDG_07226	BDFG_04002	BDCG_09050	BDBG_00435	ACJ73_08853	EMPG_13329	EPAG_03141	HCBG_02585	HCAG_05378	EMCG_03876	ECRG_08113	ACJ72_07867	AI78_04704	PAAG_07452	PABG_07183	PADG_05146	ACO22_03615	GX48_05459	AI79_05599	AI80_06324	CIMG_01839	CPSG_06583	UREG_05532	MGYG_00530	TERG_01010	AFLA_133800	Afu2g02450	AN10572
853151061	TIGR01456 family HAD hydrolase	33	33	BDDG_07935	BDFG_03975	BDCG_09080	BDBG_00406	ACJ73_03136	EMPG_10797	EPAG_03166	HCBG_11495	HCAG_10744	EMCG_03744	ECRG_07040	ACJ72_01782	AI78_00321	PAAG_05118	PABG_04565	PADG_04963	ACO22_04088	GX48_02477	AI79_02608	AI80_09978	CIMG_01808	CPSG_06552	UREG_05502	MGYG_00504	TERG_01032	AFLA_133500	Afu2g02580	AN4549
853151064	fungal specific transcription factor domain-containing protein	33	33	BDDG_07949	BDFG_03962	BDCG_09093	BDBG_00393	ACJ73_01721	EMPG_13710	EPAG_03179	HCBG_02620	HCAG_05317	EMCG_03729	ECRG_07027	ACJ72_04569	AI78_00331	PAAG_05105	PABG_04552	PADG_04950	ACO22_04100	GX48_02464	AI79_02618	AI80_05357	CIMG_01795	CPSG_06538	UREG_05491	MGYG_00493	TERG_01042	AFLA_133380	Afu2g02690	AN4558
853151078	rho-gdp dissociation inhibitor	33	33	BDDG_05299	BDFG_05156	BDCG_04050	BDBG_01041	ACJ73_08895	EMPG_12463	EPAG_07486	HCBG_04842		EMCG_02911	ECRG_08419	ACJ72_04334	AI78_06191	PAAG_02377	PABG_04872	PADG_05517	ACO22_04389	GX48_06080	AI79_07834	AI80_01328	CIMG_09142	CPSG_03686	UREG_05192	MGYG_03260	TERG_05090	AFLA_132620	Afu5g11380	AN0163
853151086	C6 zinc finger domain-containing protein	33	33	BDDG_06193	BDFG_08857	BDCG_04094	BDBG_01085	ACJ73_04363	EMPG_12419	EPAG_02882	HCBG_04888	HCAG_00908	EMCG_02037	ECRG_07342	ACJ72_02315	AI78_03077	PAAG_02331	PABG_04832	PADG_05470	ACO22_08032	GX48_04056	AI79_07651	AI80_03894	CIMG_00672	CPSG_09282	UREG_00669	MGYG_03225	TERG_05054	AFLA_132170	Afu5g11070	AN0202
853151167	EVM prediction seq	33	33	BDDG_03250	BDFG_07571	BDCG_06549	BDBG_05126	ACJ73_02699	EMPG_16975	EPAG_05263	HCBG_08527	HCAG_08837	EMCG_08495	ECRG_01853	ACJ72_03604	AI78_08981	PAAG_03338	PABG_07033	PADG_06484	ACO22_05584	GX48_08098	AI79_09343	AI80_09719	CIMG_11572	CPSG_05786	UREG_06156	MGYG_05727	TERG_02593	AFLA_043070	Afu2g02080	AN4586
853151177	C6 transcription factor	33	33	BDDG_03741	BDFG_01010	BDCG_04888	BDBG_06384	ACJ73_05008	EMPG_15029	EPAG_07379	HCBG_01404	HCAG_09963	EMCG_05978	ECRG_01766	ACJ72_06450	AI78_05075	PAAG_12029	PABG_06000	PADG_06720	ACO22_02236	GX48_00498	AI79_02122	AI80_00177	CIMG_03190	CPSG_02782	UREG_07049	MGYG_07091	TERG_06997	AFLA_042030	Afu1g14360	AN10120
853151191	DUF455 domain-containing protein	33	33	BDDG_08919	BDFG_08351	BDCG_04864	BDBG_07470	ACJ73_03229	EMPG_11981	EPAG_07035	HCBG_01391	HCAG_02314	EMCG_09757	ECRG_01756	ACJ72_04164	AI78_05468	PAAG_05362	PABG_12258	PADG_06705	ACO22_05312	GX48_00510	AI79_02111	AI80_00153	CIMG_03182	CPSG_02791	UREG_07042	MGYG_07105	TERG_08045	AFLA_040310	Afu1g16564	AN11896
853151204	EVM prediction seq	33	33	BDDG_04428	BDFG_02767	BDCG_05714	BDBG_06069	ACJ73_01700	EMPG_13391	EPAG_06979	HCBG_07915	HCAG_01393	EMCG_09496	ECRG_04219	ACJ72_00592	AI78_00048	PAAG_07995	PABG_03528	PADG_02098	ACO22_04730	GX48_04932	AI79_03457	AI80_08189	CIMG_10963	CPSG_00345	UREG_03228	MGYG_06385	TERG_08913	AFLA_022310	Afu1g07340	AN10647
853151205	tetracycline transporter	33	33	BDDG_04425	BDFG_02770	BDCG_05717	BDBG_06072	ACJ73_09013	EMPG_13394	EPAG_06976	HCBG_07910	HCAG_01389	EMCG_09493	ECRG_04216	ACJ72_00588	AI78_00054	PAAG_07990	PABG_03524	PADG_02093	ACO22_06806	GX48_00761	AI79_03463	AI80_05498	CIMG_02480	CPSG_00342	UREG_03231	MGYG_06388	TERG_06515	AFLA_022280	Afu1g07300	AN5140
853151223	cytochrome c oxidase assembly protein COX19	33	33	BDDG_06817	BDFG_05695	BDCG_05547	BDBG_05917	ACJ73_00805	EMPG_14410	EPAG_08204	HCBG_03313	HCAG_01450	EMCG_05941	ECRG_07870	ACJ72_06835	AI78_05375	PAAG_02811	PABG_03278	PADG_01841	ACO22_04581	GX48_03036	AI79_00308	AI80_00867	CIMG_10267	CPSG_04697		MGYG_06689	TERG_07349	AFLA_021150	Afu1g09757	AN10178
853151246	palmitoyl-protein thioesterase	33	33	BDDG_01709	BDFG_01873	BDCG_06008	BDBG_06609	ACJ73_02481	EMPG_11353	EPAG_00569	HCBG_05227	HCAG_01140	EMCG_04222	ECRG_02618	ACJ72_04393	AI78_07631	PAAG_12104	PABG_05814	PADG_06155	ACO22_04157	GX48_02653	AI79_09900	AI80_02864	CIMG_00103	CPSG_04822	UREG_00211	MGYG_00692	TERG_11592	AFLA_019760	Afu3g14060	AN2497
853151262	C2H2 transcription factor	33	33	BDDG_02733	BDFG_04723	BDCG_02117	BDBG_03775	ACJ73_04460	EMPG_16235	EPAG_01062	HCBG_05540	HCAG_08465	EMCG_06009	ECRG_06550	ACJ72_05846	AI78_03406	PAAG_00524	PABG_06783	PADG_02161	ACO22_05153	GX48_02221	AI79_06570	AI80_04765	CIMG_05925	CPSG_06910	UREG_04420	MGYG_03574	TERG_03861	AFLA_018410	Afu1g13050	AN0644
853151269	C6 transcription factor FacB/Cat8	33	33	BDDG_03989	BDFG_09334	BDCG_06869		ACJ73_04236	EMPG_09221	EPAG_05520	HCBG_02970	HCAG_05007	EMCG_02880	ECRG_02039	ACJ72_07315	AI78_03892	PAAG_11872	PABG_04235	PADG_04605	ACO22_07751	GX48_06652	AI79_09943	AI80_06107	CIMG_09602	CPSG_02869	UREG_04565	MGYG_00169	TERG_01360	AFLA_017900	Afu1g13510	AN0689
853151279	sterol-4alpha-carboxylate 3-dehydrogenase	33	33	BDDG_01348	BDFG_01090	BDCG_08610	BDBG_00070	ACJ73_09832	EMPG_15522	EPAG_02658	HCBG_09059	HCAG_00257	EMCG_08426	ECRG_00665	ACJ72_05822	AI78_02495	PAAG_11343	PABG_03749	PADG_00078	ACO22_00361	GX48_01911	AI79_03895	AI80_05838	CIMG_02365	CPSG_00212	UREG_01388	MGYG_05244	TERG_02136	AFLA_016870	Afu2g15030	AN7575
853151281	pH-signaling protein PalC	33	33	BDDG_12464	BDFG_01055	BDCG_08648	BDBG_00031	ACJ73_09995	EMPG_14980	EPAG_02692	HCBG_09016	HCAG_08299	EMCG_06844	ECRG_03195	ACJ72_05392	AI78_06523	PAAG_01660	PABG_03709	PADG_00115	ACO22_06766	GX48_01873	AI79_01906	AI80_07873	CIMG_01448	CPSG_01733	UREG_01362	MGYG_05310	TERG_02203	AFLA_016650	Afu2g14900	AN7560
853151300	aspergillopepsin I	33	33	BDDG_05221	BDFG_02391	BDCG_06174	BDBG_00849	ACJ73_00215	EMPG_11304	EPAG_02024	HCBG_04993	HCAG_00999	EMCG_00755	ECRG_03986	ACJ72_07544	AI78_00547	PAAG_03943	PABG_00959	PADG_03432	ACO22_03746	GX48_06130	AI79_09708	AI80_08868	CIMG_00311	CPSG_05054	UREG_00382	MGYG_05427	TERG_02315	AFLA_014920	Afu2g15950	AN2157
853151305	C6 finger domain-containing protein	33	33	BDDG_04303	BDFG_01639	BDCG_01304	BDBG_02714	ACJ73_07795	EMPG_13168	EPAG_03956	HCBG_07525	HCAG_06448	EMCG_04613	ECRG_05136	ACJ72_06039	AI78_06367	PAAG_06649	PABG_02664	PADG_01105	ACO22_05659	GX48_06356	AI79_08077	AI80_09043	CIMG_09527	CPSG_04087	UREG_04794	MGYG_07809	TERG_05290	AFLA_014640	Afu2g16160	AN2136
853151327	long-chain fatty acid transporter	33	33	BDDG_05344	BDFG_03227	BDCG_08772	BDBG_07383	ACJ73_07779	EMPG_14770	EPAG_07162	HCBG_08211	HCAG_07804	EMCG_01595	ECRG_08397	ACJ72_02362	AI78_03608	PAAG_06406	PABG_11617	PADG_11240	ACO22_04899	GX48_06015	AI79_08043	AI80_06135	CIMG_12069	CPSG_07509	UREG_02289	MGYG_02995	TERG_04810	AFLA_088090	Afu6g07270	AN5192
853151328	EF hand domain-containing protein	33	33	BDDG_05334	BDFG_03217	BDCG_08763	BDBG_07392	ACJ73_02528	EMPG_11156	EPAG_07153	HCBG_08221	HCAG_07795	EMCG_01606	ECRG_04446	ACJ72_04259	AI78_03600	PAAG_06399	PABG_02800	PADG_01298	ACO22_04889	GX48_06005	AI79_08030	AI80_06141	CIMG_08018	CPSG_07495	UREG_02307	MGYG_07450	TERG_05804	AFLA_088040	Afu6g07310	AN5197
853151340	histone deacetylase phd1	33	33	BDDG_07166	BDFG_06716	BDCG_01812	BDBG_04737	ACJ73_05253		EPAG_06792	HCBG_00398	HCAG_04474	EMCG_04134	ECRG_04961	ACJ72_05743	AI78_06809	PAAG_06808	PABG_01095	PADG_04376	ACO22_07647	GX48_01457	AI79_04275	AI80_07810	CIMG_04476	CPSG_06316	UREG_01693	MGYG_02778	TERG_06867	AFLA_087410	Afu2g03810	AN3806
853151348	ATP-dependent Clp endopeptidase	33	33	BDDG_00243	BDFG_00173	BDCG_03646	BDBG_01919	ACJ73_06768	EMPG_17134	EPAG_02982	HCBG_00149	HCAG_04301	EMCG_09692	ECRG_05847	ACJ72_05919	AI78_04612	PAAG_11152	PABG_01558	PADG_04169	ACO22_04667	GX48_07762	AI79_02766	AI80_02131	CIMG_07618	CPSG_08924	UREG_07668	MGYG_06628	TERG_08398	AFLA_086760	Afu3g08330	AN2972
853151359	multiprotein-bridging factor 1	33	33	BDDG_00297	BDFG_09450	BDCG_03594	BDBG_01967	ACJ73_06861	EMPG_11040	EPAG_04154	HCBG_00237	HCAG_04339	EMCG_07242	ECRG_07540	ACJ72_04737	AI78_04344	PAAG_08829	PABG_01607	PADG_04222		GX48_05771	AI79_04704	AI80_02088	CIMG_07674	CPSG_09428	UREG_07613	MGYG_05933	TERG_06074	AFLA_086430	Afu3g08630	AN2996
853151409	hypothetical protein	33	33	BDDG_03578	BDFG_03407	BDCG_04814	BDBG_07522	ACJ73_07905	EMPG_13987	EPAG_04422	HCBG_01340	HCAG_02256	EMCG_01100	ECRG_04046	ACJ72_03883	AI78_07204	PAAG_05321	PABG_06049	PADG_06664	ACO22_07969	GX48_00548	AI79_07317	AI80_01847	CIMG_03099	CPSG_04314	UREG_02856	MGYG_07156	TERG_08093	AFLA_083590	Afu1g15820	AN0918
853151423	EVM prediction seq	33	33	BDDG_03520	BDFG_03457	BDCG_04759	BDBG_07576	ACJ73_10114	EMPG_17389	EPAG_06159	HCBG_01281	HCAG_09927	EMCG_00564	ECRG_06169	ACJ72_07513	AI78_00477	PAAG_05263	PABG_06094	PADG_06612	ACO22_03690	GX48_00595	AI79_09653	AI80_09577	CIMG_03038	CPSG_04252	UREG_02913	MGYG_07218	TERG_08146	AFLA_083020	Afu1g16553	AN11893
853151522	RhoGAP and Fes/CIP4 domain-containing protein	33	33	BDDG_04122	BDFG_03350	BDCG_06990	BDBG_07993	ACJ73_01235		EPAG_05740	HCBG_07598	HCAG_06388	EMCG_01172	ECRG_02093	ACJ72_04146	AI78_02165	PAAG_09013	PABG_07843	PADG_01184	ACO22_06905	GX48_04718	AI79_04878	AI80_00399	CIMG_07524	CPSG_09023	UREG_07761	MGYG_04816	TERG_01716	AFLA_073570	Afu7g04300	AN5677
853147369	alkaline phosphatase	32	50	BDDG_12723	BDFG_02980	BDCG_02273	BDBG_06932	ACJ73_06255	EMPG_10526	EPAG_04712,EPAG_07955	HCBG_01678,HCBG_05623	HCAG_02601,HCAG_03183	EMCG_05667	ECRG_07505		AI78_03824,AI78_07863	PAAG_02496,PAAG_06179	PABG_04979,PABG_06484	PADG_05640,PADG_07942	ACO22_01132,ACO22_02939	GX48_00687,GX48_04621	AI79_05933,AI79_06822	AI80_09539	CIMG_00215,CIMG_11126	CPSG_02503,CPSG_04950	UREG_06522,UREG_07266	MGYG_02816	TERG_06899	AFLA_075170	Afu6g08710	AN8622
853147403	aspartic-type endopeptidase	32	43	BDDG_05867	BDFG_05537	BDCG_09176	BDBG_09389	ACJ73_00370		EPAG_08321	HCBG_09175	HCAG_06860	EMCG_08202	ECRG_06459	ACJ72_06752,ACJ72_08213	AI78_04946,AI78_07556,AI78_07877,AI78_08565,AI78_08679	PAAG_03619	PABG_06947		ACO22_02770	GX48_05750	AI79_03046	AI80_07422	CIMG_02633	CPSG_00482	UREG_03123	MGYG_06423	TERG_06552	AFLA_053070,AFLA_054660	Afu6g05350	AN6487
853147464	oxidoreductase	32	39	BDDG_08871	BDFG_06684	BDCG_04502	BDBG_01484	ACJ73_09338		EPAG_00519	HCBG_06405	HCAG_00429	EMCG_09043	ECRG_07256	ACJ72_05022	AI78_05181	PAAG_07262	PABG_05446	PADG_05763	ACO22_04278	GX48_01052	AI79_00789,AI79_07928	AI80_09422	CIMG_04651,CIMG_06479	CPSG_00588,CPSG_06510	UREG_01848,UREG_03941	MGYG_04376	TERG_07796	AFLA_005570,AFLA_128960	Afu5g02870,Afu6g09140	AN1763,AN8163
853147481	multicopper oxidase	32	38	BDDG_00842	BDFG_00575	BDCG_02630	BDBG_05624	ACJ73_00723	EMPG_11244	EPAG_02776	HCBG_01053	HCAG_03856	EMCG_04059	ECRG_07406	ACJ72_03790	AI78_01544	PAAG_00163	PABG_05183	PADG_07092	ACO22_03582	GX48_02024	AI79_03843,AI79_07130		CIMG_12068	CPSG_07512	UREG_02285	MGYG_01741,MGYG_08281,MGYG_08721	TERG_02815,TERG_05618,TERG_07608	AFLA_120890	Afu4g14490	AN5397,AN9170
853147582	hypothetical protein	32	36	BDDG_04796	BDFG_02550	BDCG_00218	BDBG_08169	ACJ73_05123	EMPG_14415	EPAG_00944	HCBG_04625	HCAG_21947,HCAG_21948	EMCG_01112	ECRG_03886	ACJ72_07642,ACJ72_08694	AI78_08151	PAAG_08490	PABG_04642	PADG_05256	ACO22_01668	GX48_04805	AI79_06457	AI80_05657	CIMG_00917	CPSG_08134,CPSG_08135	UREG_00865	MGYG_00861	TERG_00724		Afu2g08040,Afu7g08250	AN5849
853147595	AMP dependent ligase	32	36	BDDG_08414	BDFG_08540	BDCG_17382,BDCG_17383	BDBG_05328	ACJ73_05383		EPAG_01729	HCBG_02865	HCAG_05092	EMCG_07664	ECRG_03011	ACJ72_07733	AI78_02644	PAAG_04554	PABG_04327	PADG_04714	ACO22_00139	GX48_01175	AI79_09622	AI80_01974,AI80_07473,AI80_09039	CIMG_10134	CPSG_04553	UREG_03576	MGYG_00261	TERG_01270	AFLA_049150	Afu6g03630	AN6649
853148078	hypothetical protein	32	35	BDDG_06081	BDFG_07871	BDCG_08977	BDBG_00509	ACJ73_05719	EMPG_16636		HCBG_03957	HCAG_06206	EMCG_07910	ECRG_02245	ACJ72_01866	AI78_06560	PAAG_03220	PABG_00664	PADG_03098	ACO22_05593	GX48_06938	AI79_01624,AI79_04238	AI80_03286,AI80_07801	CIMG_08869	CPSG_05429		MGYG_08393	TERG_05510	AFLA_003410,AFLA_010190	Afu5g01020	AN12437
853148282	CAMKK protein kinase	32	34	BDDG_08508	BDFG_08713	BDCG_02976	BDBG_02568	ACJ73_01250	EMPG_12238	EPAG_01530	HCBG_02401	HCAG_21537	EMCG_09356	ECRG_05705	ACJ72_02247	AI78_06258	PAAG_07560	PABG_07525	PADG_08255	ACO22_06784	GX48_08020	AI79_09518	AI80_00781	CIMG_04027	CPSG_03249	UREG_01937,UREG_01938	MGYG_01694	TERG_07555		Afu1g06920	AN5728
853148872	transcription factor RfeD	32	34	BDDG_00704	BDFG_00444	BDCG_02764	BDBG_05490	ACJ73_09206		EPAG_05445	HCBG_00908	HCAG_03714	EMCG_05626	ECRG_07730	ACJ72_08057,ACJ72_08141	AI78_08706	PAAG_01071	PABG_01655	PADG_03754	ACO22_00411	GX48_04107	AI79_00002	AI80_08977	CIMG_01047	CPSG_02164	UREG_00994	MGYG_02064,MGYG_02065	TERG_03333	AFLA_034700	Afu2g05250	AN2113
853149885	glutathione peroxidase	32	34	BDDG_04013	BDFG_07244	BDCG_06890	BDBG_07888	ACJ73_06371	EMPG_10932	EPAG_05502	HCBG_02995	HCAG_04986	EMCG_02859	ECRG_02060		AI78_02900	PAAG_04424	PABG_04219	PADG_04587	ACO22_04450	GX48_07603	AI79_07589	AI80_08778	CIMG_09619	CPSG_02886	UREG_04582	MGYG_00184	TERG_01349	AFLA_079910	Afu3g12270	AN2846
853149948	C6 zinc finger domain-containing protein	32	34	BDDG_06653	BDFG_08437		BDBG_07789	ACJ73_00895	EMPG_14846	EPAG_04749	HCBG_01715	HCAG_10054	EMCG_06463	ECRG_00185	ACJ72_02940	AI78_00916	PAAG_02454	PABG_04947	PADG_05604	ACO22_03404	GX48_00653	AI79_08344	AI80_03965	CIMG_09218	CPSG_03774	UREG_05062	MGYG_09115	TERG_06330	AFLA_074180,AFLA_093110	Afu5g12080,Afu7g04811	AN0094
853149987	hypothetical protein	32	33	BDDG_07217	BDFG_03996	BDCG_09058	BDBG_00427	ACJ73_03723	EMPG_12291	EPAG_03146	HCBG_02590	HCAG_05370	EMCG_06579	ECRG_05595	ACJ72_05685	AI78_07231	PAAG_07460	PABG_07189	PADG_05152	ACO22_03109	GX48_07696	AI79_05598	AI80_06316	CIMG_12752	CPSG_06573	UREG_05523	MGYG_00520	TERG_01019		Afu6g09315	AN7794
853149992	F-box domain-containing protein	32	33	BDDG_04461	BDFG_02732	BDCG_05678	BDBG_06033	ACJ73_02871	EMPG_14473	EPAG_07899	HCBG_07951	HCAG_20696	EMCG_05444	ECRG_06334	ACJ72_05436	AI78_00015	PAAG_08423	PABG_05370	PADG_08082	ACO22_01943	GX48_05025	AI79_08843	AI80_08669	CIMG_02540	CPSG_00401	UREG_03191	MGYG_06346	TERG_06476		Afu1g07625	AN12179
853150473	chitin deacetylase	32	33		BDFG_08863	BDCG_04587	BDBG_01572	ACJ73_00311	EMPG_13939	EPAG_00449	HCBG_06325	HCAG_00324		ECRG_04783	ACJ72_03449	AI78_02935	PAAG_05178	PABG_04616	PADG_05017	ACO22_06019	GX48_06849	AI79_09550	AI80_04979	CIMG_09718	CPSG_02975	UREG_04650	MGYG_00074	TERG_08269	AFLA_106680	Afu6g10430	AN10309
853150605	alpha-1,2-mannosyltransferase	32	33	BDDG_04413	BDFG_02789	BDCG_05736	BDBG_06091	ACJ73_07108	EMPG_09946	EPAG_03638	HCBG_07836	HCAG_01331	EMCG_00825	ECRG_06102	ACJ72_08269	AI78_06801	PAAG_08259	PABG_03461	PADG_02029	ACO22_05935	GX48_00827	AI79_07633	AI80_03073	CIMG_02422	CPSG_00277	UREG_03289	MGYG_06264	TERG_06397	AFLA_031130
853150879	extracellular salicylate hydroxylase/monooxygenase	32	33	BDDG_01583	BDFG_02885	BDCG_07202	BDBG_07014	ACJ73_01156	EMPG_13015	EPAG_07780	HCBG_08756	HCAG_08164	EMCG_01931	ECRG_05883		AI78_03323	PAAG_01355	PABG_02020	PADG_00415	ACO22_03302	GX48_03122	AI79_09166	AI80_01868	CIMG_04423	CPSG_06257	UREG_01651	MGYG_08171	TERG_03218	AFLA_002160	Afu4g13860	AN10024
853150882	oxidoreductase	32	33	BDDG_05754	BDFG_04175	BDCG_07772	BDBG_03456	ACJ73_01276		EPAG_01382	HCBG_03042	HCAG_10842	EMCG_05767	ECRG_01556	ACJ72_00405	AI78_07307	PAAG_08178	PABG_07402	PADG_08479	ACO22_03798	GX48_06927	AI79_03740	AI80_04832	CIMG_01296	CPSG_01896	UREG_01222	MGYG_01446	TERG_00058	AFLA_001350,AFLA_036230	Afu6g07600	AN6023
853150908	hydroxyacylglutathione hydrolase	32	33	BDDG_03961	BDFG_00805	BDCG_05094	BDBG_08279	ACJ73_00922	EMPG_13887	EPAG_07837	HCBG_11320	HCAG_02530	EMCG_04407	ECRG_02193	ACJ72_02653		PAAG_02548		PADG_12204	ACO22_05512	GX48_07519	AI79_04976	AI80_08395	CIMG_09281	CPSG_03828	UREG_05011	MGYG_09163	TERG_08468	AFLA_093910	Afu5g12840	AN6840
853150952	peptidyl-prolyl cis-trans isomerase A2	32	33	BDDG_07176	BDFG_06727	BDCG_01822	BDBG_04747	ACJ73_01341	EMPG_10250	EPAG_06804	HCBG_00409	HCAG_04485	EMCG_09481	ECRG_07482	ACJ72_04537	AI78_04921	PAAG_05788	PABG_06356	PADG_12323	ACO22_00257	GX48_00214	AI79_04285	AI80_07819	CIMG_04486	CPSG_06327	UREG_01705		TERG_06858	AFLA_091990	Afu2g03720,Afu3g07430	AN3814
853151105	propionyl-CoA synthetase	32	33	BDDG_09912	BDFG_02573	BDCG_00247	BDBG_08198	ACJ73_08140		EPAG_07326	HCBG_04645	HCAG_07419	EMCG_01119	ECRG_03908	ACJ72_05384	AI78_08290	PAAG_08517	PABG_04660	PADG_05281	ACO22_07734	GX48_04778	AI79_02813	AI80_04632	CIMG_00927	CPSG_08145	UREG_00881	MGYG_00844	TERG_00704	AFLA_047100	Afu2g07780,Afu8g00500	AN5833
853151128	dipeptidyl-peptidase 5	32	33	BDDG_04606	BDFG_04887	BDCG_04144	BDBG_01136	ACJ73_01005	EMPG_11911	EPAG_00250	HCBG_08963	HCAG_00721	EMCG_01996	ECRG_02320	ACJ72_02852	AI78_05769	PAAG_04038	PABG_03868	PADG_07315	ACO22_03504	GX48_01848	AI79_04372	AI80_08259	CIMG_06782	CPSG_07353	UREG_03683	MGYG_04446		AFLA_045980	Afu2g09030	AN2572
853151138	NADPH oxidase regulator NoxR	32	33	BDDG_01646	BDFG_09096	BDCG_07145		ACJ73_05476	EMPG_12621	EPAG_05136	HCBG_08049	HCAG_08674	EMCG_07043	ECRG_08575	ACJ72_05554	AI78_00987	PAAG_06503	PABG_02887	PADG_01401	ACO22_02884	GX48_02521	AI79_01566	AI80_00846	CIMG_07868	CPSG_07657	UREG_02188	MGYG_08142	TERG_03190	AFLA_044940	Afu2g09680	AN6046
853151319	C6 finger domain-containing protein	32	33	BDDG_02608	BDFG_03861	BDCG_01991	BDBG_03912	ACJ73_07839		EPAG_02577	HCBG_05364	HCAG_01969	EMCG_03922	ECRG_05916	ACJ72_00532,ACJ72_05214	AI78_07528	PAAG_00361	PABG_06647	PADG_02313	ACO22_06114	GX48_05293	AI79_02207	AI80_04219	CIMG_07148	CPSG_01221	UREG_05754	MGYG_08666	TERG_02865	AFLA_088450	Afu1g09190	AN1368
853151389	short chain dehydrogenase	32	33	BDDG_02162	BDFG_05592	BDCG_02942	BDBG_02600	ACJ73_01966	EMPG_16081	EPAG_01555	HCBG_02376		EMCG_08159	ECRG_00793	ACJ72_02309	AI78_01149	PAAG_07631	PABG_07592	PADG_08334	ACO22_00907	GX48_07785	AI79_07181	AI80_00760	CIMG_04057	CPSG_03214	UREG_01915	MGYG_01717	TERG_07584	AFLA_084650	Afu4g14010,Afu6g06930	AN5737
853151544	conserved hypothetical protein	32	32	BDDG_00313	BDFG_00113	BDCG_03578	BDBG_01983	ACJ73_06766	EMPG_11057	EPAG_04139	HCBG_00253	HCAG_21267	EMCG_07225	ECRG_05961	ACJ72_00628	AI78_04330	PAAG_08372	PABG_01231	PADG_04226	ACO22_02984	GX48_03376	AI79_04722	AI80_02084	CIMG_07645	CPSG_10203	UREG_07640	MGYG_05937	TERG_06080		Afu3g08710	AN3001
853151547	peptidylprolyl isomerase	32	32	BDDG_05910	BDFG_05862	BDCG_06848	BDBG_08617	ACJ73_08837	EMPG_11664	EPAG_01802	HCBG_02950	HCAG_05026	EMCG_02902	ECRG_02017	ACJ72_07567	AI78_05634	PAAG_04468	PABG_04258	PADG_04626	ACO22_03183	GX48_06760	AI79_04821	AI80_06126	CIMG_05750	CPSG_02845	UREG_04549	MGYG_00152	TERG_01379		Afu1g13420	AN10111
853151581	PUA domain-containing protein	32	32	BDDG_03728	BDFG_07023	BDCG_05534	BDBG_05931	ACJ73_06570	EMPG_13977	EPAG_07091	HCBG_03300	HCAG_01446	EMCG_05534	ECRG_06770	ACJ72_03422	AI78_03823	PAAG_02821	PABG_03285	PADG_01850	ACO22_00808	GX48_03028	AI79_00299	AI80_00860	CIMG_10274	CPSG_04704		MGYG_06644	TERG_08415		Afu1g09810	AN10175
853151585	aspartyl protease 4	32	32	BDDG_02114	BDFG_07211	BDCG_02894	BDBG_17255	ACJ73_08520	EMPG_10534	EPAG_01597	HCBG_02331	HCAG_05605	EMCG_05019	ECRG_00841	ACJ72_04789	AI78_08196	PAAG_07583	PABG_07548	PADG_08282	ACO22_05357	GX48_06406	AI79_01787	AI80_03011	CIMG_04143	CPSG_03122	UREG_05581	MGYG_01767	TERG_07633		Afu4g07040	AN4422
853151610	cytidine deaminase	32	32	BDDG_01286	BDFG_01147	BDCG_08553	BDBG_16053	ACJ73_05314	EMPG_10330	EPAG_01471	HCBG_03726	HCAG_01893	EMCG_02694	ECRG_03446	ACJ72_08148	AI78_00288	PAAG_01751	PABG_03792	PADG_00026			AI79_09097	AI80_06959	CIMG_02312	CPSG_00159	UREG_01432	MGYG_05208	TERG_02100	AFLA_122630	Afu8g02770	AN11146
853151614	lipase/esterase	32	32	BDDG_04041	BDFG_03278	BDCG_17424	BDBG_07914	ACJ73_05473	EMPG_15456	EPAG_04075	HCBG_05860	HCAG_04958	EMCG_09208	ECRG_00878	ACJ72_08792	AI78_03612	PAAG_05133	PABG_11969	PADG_11852	ACO22_04072	GX48_02494	AI79_06079	AI80_09068	CIMG_04776	CPSG_07729		MGYG_01570	TERG_07440	AFLA_122170	Afu3g14530	AN2602
853151617	pentatricopeptide repeat protein	32	32	BDDG_07786	BDFG_06189	BDCG_00030	BDBG_08897	ACJ73_00863	EMPG_16141	EPAG_02915	HCBG_04937	HCAG_20426		ECRG_08547	ACJ72_07350	AI78_00636	PAAG_02293	PABG_04798	PADG_05432	ACO22_05309	GX48_04022	AI79_06755	AI80_01454	CIMG_00703	CPSG_07924	UREG_00695	MGYG_03208	TERG_05035	AFLA_119550	Afu5g10660	AN10285
853151622	hypothetical protein	32	32	BDDG_12583	BDFG_02253	BDCG_16206	BDBG_17360	ACJ73_00462	EMPG_17904	EPAG_03734	HCBG_06794	HCAG_00054	EMCG_02969	ECRG_04607	ACJ72_03770	AI78_02207	PAAG_01940	PABG_02213	PADG_00614	ACO22_05011	GX48_00335	AI79_06502	AI80_04333	CIMG_03828	CPSG_03447	UREG_07461	MGYG_01298	TERG_00213	AFLA_118650	Afu3g11290	AN4870
853151639	C6 transcription factor	32	32	BDDG_01240		BDCG_08513	BDBG_00173	ACJ73_02897	EMPG_17080	EPAG_01428	HCBG_03684	HCAG_01862	EMCG_02647	ECRG_07274	ACJ72_03094	AI78_00248	PAAG_08662	PABG_03829	PADG_07267	ACO22_06437	GX48_07914	AI79_01322	AI80_08339	CIMG_07019	CPSG_01080	UREG_05846	MGYG_04587	TERG_08003	AFLA_051350	Afu4g12570	AN3684
853151641	NADH dehydrogenase Fe-S protein 5	32	32	BDDG_03055	BDFG_08025	BDCG_00582	BDBG_05028	ACJ73_09198	EMPG_14282	EPAG_07732	HCBG_06934	HCAG_00185	EMCG_00531	ECRG_07068	ACJ72_00410	AI78_04036	PAAG_01806	PABG_02090	PADG_00492	ACO22_06161	GX48_03248	AI79_00867	AI80_03583	CIMG_03877	CPSG_03398		MGYG_01034	TERG_00493	AFLA_051220	Afu1g05820	AN10525
853151648	peptidyl-prolyl cis-trans isomerase pin4	32	32	BDDG_06747	BDFG_09455	BDCG_00531	BDBG_04979	ACJ73_06784	EMPG_16260	EPAG_01202	HCBG_06983	HCAG_06279	EMCG_00958	ECRG_03998	ACJ72_06463		PAAG_08629	PABG_02916	PADG_01432	ACO22_03529	GX48_01622	AI79_01210	AI80_07767	CIMG_03926	CPSG_03350	UREG_02014	MGYG_01082	TERG_00441	AFLA_050760	Afu1g05450	AN4069
853151653	peptidase	32	32	BDDG_03081	BDFG_01260	BDCG_00606	BDBG_05051	ACJ73_07260	EMPG_09681	EPAG_00160	HCBG_06910	HCAG_00168	EMCG_00511	ECRG_06141	ACJ72_05476	AI78_04733	PAAG_01828	PABG_02109	PADG_00510	ACO22_02117	GX48_07739	AI79_00887	AI80_03564	CIMG_11212	CPSG_03427	UREG_02048	MGYG_01137	TERG_00380	AFLA_049970	Afu1g05960	AN10522
853151679	C6 transcription factor	32	32	BDDG_07798	BDFG_06198	BDCG_00018	BDBG_08887	ACJ73_08179	EMPG_10091	EPAG_02905	HCBG_04926		EMCG_05142	ECRG_05305	ACJ72_06178	AI78_06955	PAAG_02303	PABG_04807	PADG_05442	ACO22_08001	GX48_04031	AI79_09909	AI80_03858	CIMG_00707	CPSG_07929	UREG_00698	MGYG_03194	TERG_05021	AFLA_129420	Afu2g05310	AN7508
853151688	trimethyllysine dioxygenase	32	32	BDDG_02386	BDFG_02268	BDCG_00735	BDBG_06330	ACJ73_00883	EMPG_09419	EPAG_03748	HCBG_12225	HCAG_00068	EMCG_02983	ECRG_04620		AI78_02193	PAAG_01927	PABG_02199	PADG_00600	ACO22_04996	GX48_00321	AI79_06489	AI80_02568	CIMG_03536	CPSG_02420	UREG_07329	MGYG_01257	TERG_00255	AFLA_127380	Afu1g06180	AN10527
853151705	EVM prediction seq	32	32	BDDG_01180	BDFG_01222	BDCG_08459	BDBG_00225	ACJ73_08925	EMPG_17653	EPAG_05277	HCBG_03630	HCAG_01829	EMCG_08604	ECRG_08895	ACJ72_02681	AI78_02314	PAAG_02988	PABG_00449	PADG_02861	ACO22_03077	GX48_06221	AI79_09745	AI80_03177	CIMG_06980	CPSG_01039	UREG_05883	MGYG_04546	TERG_07960	AFLA_068290		AN10154
853151707	EVM prediction seq	32	32	BDDG_01189	BDFG_01214	BDCG_08467	BDBG_00217	ACJ73_04060	EMPG_16215	EPAG_08052	HCBG_03638		EMCG_08610	ECRG_03641	ACJ72_00857	AI78_02308	PAAG_02982	PABG_00442	PADG_02853	ACO22_03068	GX48_06230	AI79_06866	AI80_03188	CIMG_06985	CPSG_01046	UREG_05877	MGYG_04552	TERG_07968	AFLA_068250	Afu1g11500	AN1147
853151741	conserved hypothetical protein	32	32	BDDG_03712	BDFG_07039	BDCG_05518	BDBG_05946	ACJ73_03838	EMPG_12771	EPAG_07077	HCBG_03285	HCAG_03349	EMCG_05548	ECRG_06756	ACJ72_00372	AI78_03810	PAAG_02834	PABG_03297	PADG_01863	ACO22_00820	GX48_03015	AI79_02370	AI80_03436	CIMG_10294	CPSG_04724	UREG_03447	MGYG_06656	TERG_08427	AFLA_059350	Afu1g17460
853151745	salicylate hydroxylase	32	32	BDDG_05260	BDFG_05118	BDCG_04082	BDBG_01071	ACJ73_08805		EPAG_02869	HCBG_04872	HCAG_00896	EMCG_02024	ECRG_08673	ACJ72_04658	AI78_03066	PAAG_02350	PABG_04845	PADG_05488	ACO22_06503	GX48_04075	AI79_08812	AI80_07652	CIMG_01830	CPSG_06574	UREG_05524	MGYG_00521	TERG_01018	AFLA_057780	Afu2g00770	AN10988
853151779	sensor histidine kinase/response regulator	32	32	BDDG_00131	BDFG_00282	BDCG_03756	BDBG_01804	ACJ73_01583	EMPG_12248	EPAG_01690	HCBG_00060	HCAG_04184	EMCG_05479	ECRG_06836	ACJ72_07351	AI78_06336	PAAG_00767	PABG_01462	PADG_04063	ACO22_03211	GX48_02907	AI79_07362	AI80_05405	CIMG_09533	CPSG_04093	UREG_04787	MGYG_04701	TERG_01605	AFLA_112430	Afu4g07400	AN4447
853151783	nuclear transport factor 2 domain-containing protein	32	32	BDDG_00186	BDFG_00226	BDCG_03701	BDBG_01862	ACJ73_05494	EMPG_17506	EPAG_02932	HCBG_00126	HCAG_04245	EMCG_04379	ECRG_06683	ACJ72_02236	AI78_06449	PAAG_00714	PABG_01509	PADG_04117	ACO22_06088	GX48_08013	AI79_02258	AI80_04574	CIMG_05730	CPSG_04170		MGYG_04646	TERG_01552	AFLA_111990	Afu4g07835	AN3864
853151784	gamma-taxilin	32	32	BDDG_00195	BDFG_00218	BDCG_03692	BDBG_01870	ACJ73_06070	EMPG_10749	EPAG_02940	HCBG_00133	HCAG_04251		ECRG_06691	ACJ72_02244	AI78_06441	PAAG_00706	PABG_01516	PADG_04124	ACO22_06095	GX48_08005	AI79_02251	AI80_04566	CIMG_07575	CPSG_08967	UREG_07707	MGYG_04639	TERG_01545	AFLA_111910	Afu4g07930	AN3854
853151799	EVM prediction seq	32	32	BDDG_05127	BDFG_02308		BDBG_06535	ACJ73_00656	EMPG_15253	EPAG_04970	HCBG_05107	HCAG_01082	EMCG_07448	ECRG_02573	ACJ72_00033	AI78_04513	PAAG_03968	PABG_00984	PADG_03457	ACO22_03776	GX48_06100	AI79_00484	AI80_06262	CIMG_00230	CPSG_04966	UREG_00319	MGYG_04895	TERG_01794	AFLA_109220	Afu6g11110	AN0585
853151821	conserved hypothetical protein	32	32	BDDG_02172	BDFG_05604	BDCG_02956	BDBG_02584	ACJ73_06308	EMPG_12217	EPAG_01546	HCBG_02384	HCAG_05554	EMCG_08045	ECRG_05717	ACJ72_06271	AI78_05818	PAAG_07645	PABG_04123	PADG_04471	ACO22_07460	GX48_07287	AI79_07195	AI80_00768	CIMG_04045	CPSG_03228	UREG_01925	MGYG_01708	TERG_07571	AFLA_037370	Afu6g06860	AN5755
853151832	two-component system	32	32	BDDG_09314	BDFG_08142	BDCG_08341	BDBG_00344	ACJ73_08318	EMPG_16361	EPAG_03542	HCBG_02664	HCAG_05282		ECRG_08932	ACJ72_07496	AI78_07845	PAAG_05064	PABG_04520	PADG_04915	ACO22_01873	GX48_02433	AI79_02659	AI80_01708	CIMG_01739	CPSG_09938	UREG_05447	MGYG_00413	TERG_01117	AFLA_034540	Afu6g12522	AN3688
853151856	F-box domain-containing protein	32	32		BDFG_08690	BDCG_06053	BDBG_06563	ACJ73_04837	EMPG_10453	EPAG_04943	HCBG_11943	HCAG_01105	EMCG_07480	ECRG_02600	ACJ72_06490	AI78_05136	PAAG_03991	PABG_01005	PADG_03478	ACO22_02997	GX48_02610	AI79_00460	AI80_07983	CIMG_00046	CPSG_09919	UREG_00172	MGYG_01469	TERG_00027	AFLA_030480	Afu3g12050	AN10347
853151864	small COPII coat GTPase sar1	32	32	BDDG_06229	BDFG_07687	BDCG_01438	BDBG_08998	ACJ73_06953	EMPG_11748		HCBG_00753	HCAG_04840	EMCG_07778	ECRG_07873	ACJ72_08639	AI78_01091	PAAG_00782		PADG_04048	ACO22_03196	GX48_02892	AI79_03200	AI80_06546	CIMG_04905	CPSG_07889	UREG_06646	MGYG_07401	TERG_05753	AFLA_029760	Afu1g04940	AN0411
853151883	RNA polymerase II elongation factor ELL	32	32	BDDG_08491	BDFG_05638	BDCG_03281	BDBG_02285	ACJ73_03068		EPAG_05009	HCBG_04121	HCAG_06084	EMCG_02267	ECRG_02875	ACJ72_07448	AI78_04101	PAAG_07065	PABG_03067	PADG_01593	ACO22_01076	GX48_03663	AI79_04750	AI80_01011	CIMG_00580	CPSG_09778	UREG_00598	MGYG_06939	TERG_07121	AFLA_026430	Afu4g10400	AN1995
853151890	phenylacetate 2-hydroxylase	32	32	BDDG_01237		BDCG_08510	BDBG_00176	ACJ73_07191	EMPG_17077	EPAG_01423	HCBG_03681	HCAG_01861	EMCG_02644	ECRG_07277	ACJ72_05007	AI78_08272	PAAG_08664	PABG_03831	PADG_07269	ACO22_06877	GX48_07911	AI79_01326	AI80_08342	CIMG_07017	CPSG_01078	UREG_05848	MGYG_03422	TERG_05259	AFLA_024750	Afu5g01710	AN8078
853151903	nucleolar protein 12	32	32	BDDG_09883	BDFG_01761	BDCG_08087	BDBG_04226	ACJ73_08478		EPAG_05807	HCBG_01793	HCAG_02717	EMCG_07004	ECRG_01912	ACJ72_02523	AI78_08837	PAAG_04711	PABG_00070	PADG_02461	ACO22_00279	GX48_01303	AI79_05678	AI80_04440	CIMG_02210	CPSG_00065	UREG_01508	MGYG_05074	TERG_01968	AFLA_011640	Afu8g04400	AN1452
853151920	EVM prediction seq	32	32	BDDG_01848	BDFG_02010	BDCG_05871	BDBG_06748	ACJ73_09075	EMPG_15808	EPAG_07450	HCBG_07725		EMCG_02278	ECRG_08584	ACJ72_04842	AI78_06615	PAAG_05969	PABG_05692	PADG_06021	ACO22_08005	GX48_06179	AI79_08505	AI80_07525	CIMG_00494	CPSG_05251	UREG_00531	MGYG_05601	TERG_02485	AFLA_103400	Afu3g05980	AN2776
853151965	nucleus protein	32	32	BDDG_04211	BDFG_09385	BDCG_01216	BDBG_02804	ACJ73_06271		EPAG_04634	HCBG_07446	HCAG_06521	EMCG_06701	ECRG_01193	ACJ72_06129	AI78_01335	PAAG_06575	PABG_02599	PADG_01033	ACO22_06697	GX48_07865	AI79_02444	AI80_02168	CIMG_09440	CPSG_03998	UREG_04872	MGYG_07763		AFLA_002680	Afu2g16810	AN7300
853151987	hypothetical protein	32	32	BDDG_07443	BDFG_01381	BDCG_01740	BDBG_04670	ACJ73_00993		EPAG_08185	HCBG_00473	HCAG_21312	EMCG_01749	ECRG_03315	ACJ72_03035	AI78_07166	PAAG_06769	PABG_01059	PADG_04427	ACO22_00614	GX48_01500	AI79_09035	AI80_09059	CIMG_04549	CPSG_06394	UREG_01757	MGYG_02718	TERG_06801	AFLA_092540	Afu2g03170	AN4510
853151989	C6 transcription factor	32	32	BDDG_07210	BDFG_06757	BDCG_01848	BDBG_04774	ACJ73_00184	EMPG_15876	EPAG_05618	HCBG_00445	HCAG_04513	EMCG_08171	ECRG_03338	ACJ72_05012	AI78_05254	PAAG_06736	PABG_01034	PADG_04453	ACO22_05845	GX48_06597	AI79_07704		CIMG_04523	CPSG_06367	UREG_01733	MGYG_02743	TERG_06830	AFLA_092320	Afu2g03430	AN4489
853151991	sugar transporter	32	32	BDDG_07198	BDFG_06746	BDCG_01836	BDBG_04765	ACJ73_10195		EPAG_05608	HCBG_00436	HCAG_04506	EMCG_04250	ECRG_03346	ACJ72_05864	AI78_04630	PAAG_06725	PABG_11257	PADG_04461	ACO22_03648	GX48_06606	AI79_09975	AI80_08597	CIMG_04501	CPSG_06341	UREG_01720	MGYG_02748	TERG_06837	AFLA_092230	Afu2g03500	AN4482
853151998	C6 zinc finger domain-containing protein	32	32	BDDG_07136	BDFG_02977	BDCG_02269	BDBG_06946	ACJ73_08252	EMPG_10033	EPAG_08327	HCBG_05620	HCAG_10229	EMCG_05665	ECRG_08923	ACJ72_06969	AI78_04865	PAAG_06181	PABG_06482	PADG_07939	ACO22_07510	GX48_04623	AI79_05931	AI80_01863	CIMG_05854		UREG_04492	MGYG_01386	TERG_00118	AFLA_091090	Afu6g02330	AN8694
853152018	alcohol dehydrogenase	32	32	BDDG_06915	BDFG_03178	BDCG_07609	BDBG_03292	ACJ73_01857		EPAG_07745	HCBG_06127	HCAG_05959	EMCG_01524	ECRG_04712	ACJ72_07852	AI78_06733	PAAG_00629	PABG_05305	PADG_12214	ACO22_06821	GX48_04670	AI79_05904	AI80_08194	CIMG_05070	CPSG_08583	UREG_06486	MGYG_02314	TERG_03559	AFLA_136370	Afu2g13270	AN10793
853152020	calcineurin binding protein	32	32	BDDG_00742	BDFG_00479	BDCG_02724	BDBG_05529	ACJ73_09818	EMPG_14240	EPAG_03098	HCBG_00950	HCAG_03756	EMCG_09226	ECRG_00438	ACJ72_06978	AI78_06577	PAAG_06260	PABG_05275	PADG_06986	ACO22_02446	GX48_04698	AI79_07242	AI80_02483	CIMG_05107	CPSG_08624	UREG_06449	MGYG_02260	TERG_03511	AFLA_135970	Afu2g13060	AN6249
853152032	zinc-finger protein CreA/MIG	32	32	BDDG_12371	BDFG_08897	BDCG_06357	BDBG_00665	ACJ73_10283	EMPG_11965	EPAG_07309	HCBG_04333		EMCG_03561	ECRG_07913	ACJ72_08063	AI78_08897	PAAG_03732	PABG_00781	PADG_03236	ACO22_05930	GX48_06988	AI79_07302	AI80_03739	CIMG_08150		UREG_02413	MGYG_07563	TERG_08882	AFLA_134680	Afu2g11780	AN6195
853152072	4'-phosphopantetheinyl transferase NpgA	32	32	BDDG_04870	BDFG_02477	BDCG_00146	BDBG_08089	ACJ73_08332	EMPG_09807	EPAG_01005	HCBG_04561	HCAG_07339	EMCG_01655	ECRG_00982	ACJ72_08257	AI78_01597	PAAG_07504	PABG_07234	PADG_05197	ACO22_01031	GX48_05693	AI79_03675	AI80_02238	CIMG_00835	CPSG_08052	UREG_00796	MGYG_02163	TERG_03421	AFLA_046430	Afu2g08590	AN6140
853152090	pre-mRNA-splicing factor CWC25	32	32	BDDG_01834	BDFG_01997	BDCG_05885	BDBG_06735	ACJ73_07870	EMPG_11954	EPAG_00689	HCBG_07712		EMCG_04738	ECRG_08266	ACJ72_07971	AI78_01906	PAAG_05953	PABG_05705	PADG_06039	ACO22_01536	GX48_06162	AI79_08209	AI80_05631	CIMG_00480	CPSG_05236	UREG_00518	MGYG_05588	TERG_02471	AFLA_044290	Afu2g10330	AN5949
853152111	U3 small nucleolar RNA-associated protein 15	32	32	BDDG_12004	BDFG_05333	BDCG_06578	BDBG_05157	ACJ73_10151		EPAG_06956	HCBG_08561	HCAG_08862	EMCG_04789	ECRG_01889	ACJ72_07025	AI78_07850	PAAG_03367	PABG_07054	PADG_06458	ACO22_07774	GX48_07556	AI79_07890	AI80_06669	CIMG_05605	CPSG_05762	UREG_06144	MGYG_05696	TERG_02568	AFLA_042550	Afu2g01780	AN4648
853152122	EVM prediction seq	32	32	BDDG_04467	BDFG_02726	BDCG_05673	BDBG_06027	ACJ73_03581	EMPG_11545	EPAG_06733	HCBG_07956		EMCG_05449	ECRG_07656	ACJ72_07802	AI78_00011	PAAG_08428	PABG_05375	PADG_08076	ACO22_06130	GX48_05019	AI79_09335	AI80_05044	CIMG_02547	CPSG_00411	UREG_03185	MGYG_06340	TERG_06470	AFLA_022610	Afu1g07660	AN5108
853152125	EVM prediction seq	32	32	BDDG_04424	BDFG_02771	BDCG_05718	BDBG_06073	ACJ73_03131		EPAG_06975	HCBG_07909	HCAG_01388	EMCG_09492	ECRG_04215	ACJ72_00587	AI78_00055	PAAG_07989	PABG_03523	PADG_02092	ACO22_06805	GX48_00762	AI79_03464	AI80_05502	CIMG_02479	CPSG_00341	UREG_03232	MGYG_06389	TERG_06516	AFLA_022270	Afu1g07280	AN5141
853152131	SAM and PH domain-containing protein	32	32	BDDG_05541	BDFG_03273	BDCG_08857	BDBG_07292	ACJ73_00452		EPAG_03784	HCBG_08136	HCAG_07890	EMCG_00204	ECRG_06246	ACJ72_02883	AI78_06254	PAAG_06448	PABG_02843	PADG_01349	ACO22_01996	GX48_02565	AI79_04010	AI80_01215	CIMG_07928	CPSG_07593	UREG_02225	MGYG_03051	TERG_04867	AFLA_021920	Afu6g07020	AN5169
853152135	PAP2 domain-containing protein	32	32	BDDG_06822	BDFG_05688	BDCG_05552	BDBG_05911	ACJ73_04648	EMPG_13683	EPAG_05030	HCBG_03319	HCAG_01466	EMCG_05928	ECRG_07862	ACJ72_01657	AI78_05385	PAAG_02804	PABG_03273	PADG_01833	ACO22_07600	GX48_03045	AI79_00316	AI80_00872	CIMG_10262	CPSG_04690		MGYG_06680	TERG_07355	AFLA_021190	Afu1g09730	AN1292
853152146	acetyl-CoA C-acetyltransferase	32	32	BDDG_09321	BDFG_08844	BDCG_03894		ACJ73_07584	EMPG_15790	EPAG_00307	HCBG_04750	HCAG_00780	EMCG_08819	ECRG_04546	ACJ72_04057	AI78_05791	PAAG_07746	PABG_11112	PADG_02789	ACO22_01012	GX48_03478	AI79_01288	AI80_07080	CIMG_06860	CPSG_09519	UREG_03622	MGYG_01791	TERG_07659	AFLA_019690	Afu1g12650	AN1050
853152147	guanine nucleotide-binding protein subunit alpha	32	32	BDDG_04717	BDFG_07464	BDCG_03938	BDBG_00930	ACJ73_09311	EMPG_17274	EPAG_00274		HCAG_00742	EMCG_06381	ECRG_02295	ACJ72_01731	AI78_03308	PAAG_08675	PABG_03841	PADG_07281	ACO22_05290	GX48_07670	AI79_09961	AI80_06282	CIMG_06818	CPSG_09478	UREG_03656	MGYG_04418	TERG_08956	AFLA_018340	Afu1g13140	AN0651
853152155	mechanosensitive ion channel family protein	32	32	BDDG_01401	BDFG_01042	BDCG_08663	BDBG_00018	ACJ73_06789		EPAG_02706	HCBG_08999	HCAG_08287	EMCG_03848	ECRG_03210	ACJ72_04714	AI78_08036	PAAG_01645	PABG_03695	PADG_00129	ACO22_06071	GX48_06497	AI79_01931	AI80_07747	CIMG_01420	CPSG_01756	UREG_01339	MGYG_05296	TERG_02188	AFLA_016840	Afu2g15000	AN7571
853152158	conserved hypothetical protein	32	32	BDDG_01408	BDFG_01037		BDBG_00014	ACJ73_01957	EMPG_09288	EPAG_02712	HCBG_08995	HCAG_08283	EMCG_03854	ECRG_03215	ACJ72_05903	AI78_05898	PAAG_01634	PABG_11801	PADG_00137	ACO22_03878	GX48_06507	AI79_01944	AI80_07753	CIMG_01410	CPSG_01768	UREG_01332	MGYG_05284	TERG_02179	AFLA_015680	Afu2g15170	AN7583
853152160	hexokinase XprF	32	32	BDDG_05183	BDFG_02360		BDBG_06475	ACJ73_09074	EMPG_14953	EPAG_02052	HCBG_05032	HCAG_01021	EMCG_08701	ECRG_02915	ACJ72_08609	AI78_05298	PAAG_03914	PABG_00934	PADG_03408	ACO22_07177	GX48_04862	AI79_05211	AI80_07001	CIMG_00285	CPSG_05025	UREG_00361	MGYG_05397	TERG_02280	AFLA_015310	Afu2g15700	AN2180
853152168	hypothetical protein	32	32	BDDG_09119	BDFG_09051	BDCG_01390	BDBG_09531	ACJ73_02035	EMPG_16816	EPAG_03831	HCBG_11979	HCAG_02007	EMCG_05703	ECRG_08314		AI78_00777	PAAG_00316	PABG_06607	PADG_11417	ACO22_02897	GX48_04193		AI80_08317	CIMG_07197	CPSG_01272	UREG_05709	MGYG_01942	TERG_04677	AFLA_088770	Afu1g08840	AN10188
853152173	hydrolase	32	32	BDDG_02598	BDFG_03871	BDCG_01981	BDBG_03922	ACJ73_02080		EPAG_07905	HCBG_05356	HCAG_01974	EMCG_08452	ECRG_05908	ACJ72_03564	AI78_06402	PAAG_00351	PABG_06638	PADG_02325	ACO22_07435	GX48_04228	AI79_02218	AI80_04210	CIMG_07163	CPSG_01237	UREG_05742	MGYG_08635	TERG_02893	AFLA_088350	Afu1g09080	AN12428
853152178	integral membrane protein	32	32	BDDG_07891	BDFG_04486	BDCG_08731	BDBG_09309	ACJ73_09455	EMPG_12755	EPAG_04666	HCBG_08247	HCAG_07777	EMCG_02586	ECRG_08972	ACJ72_08331	AI78_01846	PAAG_06377	PABG_02781		ACO22_06619	GX48_05518	AI79_07462	AI80_06166	CIMG_08039	CPSG_07474	UREG_02322	MGYG_07467	TERG_05823	AFLA_087880	Afu6g07470	AN5213
853152203	ADP-ribosylation factor-like 2	32	32	BDDG_03839	BDFG_00916	BDCG_04981	BDBG_08393	ACJ73_04684	EMPG_10591	EPAG_07438	HCBG_01497	HCAG_02425	EMCG_01545	ECRG_06435	ACJ72_03447	AI78_04683	PAAG_05476	PABG_05908	PADG_06830	ACO22_07283	GX48_06261	AI79_04579	AI80_00091	CIMG_03295	CPSG_02667		MGYG_06990	TERG_07074	AFLA_084690	Afu1g14970	AN12112
853152206	homoserine O-acetyltransferase	32	32	BDDG_08941	BDFG_03927	BDCG_01928	BDBG_03973	ACJ73_01188	EMPG_16551	EPAG_03007	HCBG_05750	HCAG_03301	EMCG_01344	ECRG_05523	ACJ72_04121	AI78_08435	PAAG_06073	PABG_06582	PADG_08044		GX48_07442	AI79_08394	AI80_00139	CIMG_03209	CPSG_02762	UREG_07064	MGYG_07113	TERG_08054	AFLA_084230	Afu1g15350	AN0875
853152210	homeobox and C2H2 transcription factor	32	32	BDDG_02924	BDFG_03765	BDCG_00961	BDBG_03060	ACJ73_03577	EMPG_11489	EPAG_01941	HCBG_03840	HCAG_06749	EMCG_09172	ECRG_00032	ACJ72_03530	AI78_03778	PAAG_02161	PABG_11528	PADG_00736	ACO22_01159	GX48_07942	AI79_09187	AI80_00016	CIMG_03328	CPSG_02632	UREG_07158	MGYG_01561	TERG_07427	AFLA_084020	Afu1g15550	AN0885
853152214	tRNA processing endoribonuclease Trz1	32	32	BDDG_03511	BDFG_03463	BDCG_04753	BDBG_07583	ACJ73_03343		EPAG_08096		HCAG_02192	EMCG_00557	ECRG_06164	ACJ72_06509	AI78_00467	PAAG_12581	PABG_06100	PADG_06606	ACO22_04550	GX48_07169	AI79_09648	AI80_01775	CIMG_11046	CPSG_04258	UREG_02907	MGYG_07210	TERG_08138	AFLA_083090	Afu1g16470	AN11892
853152220	VelB protein	32	32	BDDG_08932	BDFG_03937	BDCG_01918	BDBG_03983	ACJ73_06490		EPAG_03017	HCBG_05740	HCAG_03289	EMCG_01331	ECRG_05535	ACJ72_08007	AI78_05653	PAAG_06081	PABG_06575	PADG_08037	ACO22_04208	GX48_07449	AI79_05374	AI80_09735	CIMG_09962	CPSG_10062	UREG_06050	MGYG_02609	TERG_06692	AFLA_081490	Afu1g01970	AN0363
853152255	MFS transporter	32	32	BDDG_09702	BDFG_07540	BDCG_06518	BDBG_05095	ACJ73_07513	EMPG_14817	EPAG_05233	HCBG_08496	HCAG_03551	EMCG_03450	ECRG_06070	ACJ72_05829	AI78_05228	PAAG_11581	PABG_07003	PADG_06517	ACO22_02805	GX48_04255	AI79_01681	AI80_04048	CIMG_05535	CPSG_05830	UREG_06186	MGYG_05752	TERG_02616	AFLA_074610	Afu8g06760
853152266	hexokinase-1	32	32	BDDG_01559	BDFG_02900	BDCG_07222	BDBG_07036	ACJ73_05389	EMPG_10485	EPAG_02851	HCBG_07069		EMCG_01362	ECRG_03234	ACJ72_00407	AI78_04601	PAAG_01377	PABG_02002	PADG_00393	ACO22_04144	GX48_03103	AI79_10151	AI80_09944	CIMG_04401	CPSG_06233	UREG_01635	MGYG_08182	TERG_03229	AFLA_073260	Afu7g04040	AN4255
853147360	serine/threonine protein kinase	31	53	BDDG_01225	BDFG_01186	BDCG_08499,BDCG_17151	BDBG_17324	ACJ73_09050	EMPG_17282	EPAG_00723	HCBG_05722,HCBG_08309,HCBG_09074	HCAG_11348,HCAG_21032,HCAG_21205,HCAG_21206	EMCG_03611,EMCG_04338,EMCG_07039	ECRG_08139,ECRG_08594	ACJ72_06379,ACJ72_08219	AI78_00690	PAAG_05010	PABG_04466	PADG_04858	ACO22_06508	GX48_06315	AI79_03373,AI79_08464	AI80_04812	CIMG_02925	CPSG_08747	UREG_03438,UREG_03691,UREG_04694	MGYG_01093,MGYG_04105	TERG_04430	AFLA_083700,AFLA_117160
853147418	short-chain dehydrogenase/reductase	31	42	BDDG_02100,BDDG_05273	BDFG_05130,BDFG_08068	BDCG_01564,BDCG_04071	BDBG_01060,BDBG_04502	ACJ73_02138,ACJ73_09094	EMPG_14324	EPAG_02861,EPAG_03201	HCBG_04864	HCAG_00886	EMCG_01065,EMCG_02931	ECRG_05461,ECRG_07445	ACJ72_05218	AI78_06919,AI78_07695	PAAG_11475	PABG_04855	PADG_05495		GX48_04083	AI79_07802	AI80_01884	CIMG_01656	CPSG_01505		MGYG_08314	TERG_05586	AFLA_040190	Afu2g00460,Afu3g02580	AN11028,AN5653
853149274	conserved hypothetical protein	31	34	BDDG_07133	BDFG_02981	BDCG_16540,BDCG_16542	BDBG_17524,BDBG_17525	ACJ73_09208	EMPG_14154	EPAG_06797	HCBG_05624	HCAG_03184	EMCG_05668	ECRG_07504	ACJ72_00175	AI78_07864		PABG_01648	PADG_03763	ACO22_00402	GX48_04100		AI80_01465	CIMG_02364	CPSG_00211	UREG_04980	MGYG_08045	TERG_03101	AFLA_065750,AFLA_096430	Afu6g01810	AN4117
853149989	Axe2	31	33	BDDG_05901	BDFG_05855	BDCG_06855	BDBG_08625	ACJ73_06748	EMPG_11657	EPAG_01810	HCBG_02960	HCAG_05016	EMCG_02893	ECRG_02026	ACJ72_05355	AI78_03880	PAAG_04461	PABG_04249	PADG_04617	ACO22_04288	GX48_06664	AI79_00791,AI79_04806	AI80_01519,AI80_06118	CIMG_00526	CPSG_09837	UREG_00552	MGYG_08725	TERG_02811		Afu3g00420
853152194	conserved hypothetical protein	31	32		BDFG_00158	BDCG_03630	BDBG_01934	ACJ73_01825		EPAG_04177	HCBG_00204		EMCG_04201	ECRG_08418	ACJ72_06703	AI78_05513	PAAG_00645	PABG_01574	PADG_04186	ACO22_04682	GX48_05806	AI79_02746	AI80_02116	CIMG_07638	CPSG_08903	UREG_07644	MGYG_07902	TERG_02972	AFLA_086590	Afu3g08520	AN2984
853152212	ferro-O2-oxidoreductase	31	32	BDDG_01877	BDFG_02036	BDCG_05848	BDBG_06775	ACJ73_02760	EMPG_14927	EPAG_02175	HCBG_07754	HCAG_01278	EMCG_02303	ECRG_04166	ACJ72_04491	AI78_04560	PAAG_06004	PABG_05667	PADG_05994	ACO22_03728	GX48_03752	AI79_08056	AI80_06784	CIMG_00517	CPSG_09846,CPSG_10092		MGYG_06574	TERG_03854	AFLA_083410
853152365	polysaccharide synthase Cps1	31	31	BDDG_00348	BDFG_00079	BDCG_03542	BDBG_02018	ACJ73_03705		EPAG_06073	HCBG_11123	HCAG_04383	EMCG_08380	ECRG_05995	ACJ72_00843	AI78_02608	PAAG_08326	PABG_01194	PADG_04274	ACO22_02575	GX48_03331	AI79_05514	AI80_04993	CIMG_07723		UREG_07569	MGYG_05929	TERG_06070	AFLA_071630	Afu7g02500	AN9069
853152387	short chain dehydrogenase/reductase	31	31	BDDG_09691	BDFG_08817	BDCG_01760	BDBG_04688	ACJ73_05557	EMPG_16649	EPAG_02475	HCBG_00360	HCAG_04443	EMCG_06614	ECRG_03174	ACJ72_06809	AI78_02277	PAAG_06851	PABG_01127	PADG_04343	ACO22_01307	GX48_01425	AI79_05032	AI80_05870	CIMG_07815	CPSG_09850	UREG_02145			AFLA_058020	Afu2g00830	AN5557
853152399	EVM prediction seq	31	31	BDDG_03426	BDFG_09191	BDCG_00392	BDBG_04848	ACJ73_07252	EMPG_09498	EPAG_04811	HCBG_02268		EMCG_04006	ECRG_04585	ACJ72_06067	AI78_01577	PAAG_04358	PABG_04168	PADG_04532	ACO22_05603	GX48_03839	AI79_01721	AI80_02954	CIMG_04092	CPSG_03178	UREG_06799	MGYG_01840		AFLA_113420	Afu4g06520	AN4364
853152443	forkhead domain-containing protein	31	31	BDDG_03489	BDFG_04838	BDCG_03039	BDBG_02510	ACJ73_02634	EMPG_16722	EPAG_07204	HCBG_02461		EMCG_05333	ECRG_05802	ACJ72_05406	AI78_08139	PAAG_07889	PABG_07472	PADG_08189	ACO22_03056	GX48_05302	AI79_03305	AI80_03104	CIMG_11238	CPSG_03308	UREG_01985	MGYG_00631	TERG_00904	AFLA_032840	Afu3g10030	AN4985
853152482	conserved hypothetical protein	31	31	BDDG_02636	BDFG_06775	BDCG_02023	BDBG_03868	ACJ73_03331	EMPG_11431	EPAG_02553	HCBG_05390	HCAG_20674	EMCG_05649	ECRG_06481	ACJ72_01775	AI78_03520	PAAG_00387	PABG_06671	PADG_02286	ACO22_04721	GX48_05265	AI79_02176		CIMG_10486	CPSG_04885	UREG_02862	MGYG_02078		AFLA_102560	Afu5g02660	AN2606
853152498	WD repeat protein	31	31	BDDG_05082	BDFG_04615	BDCG_04437	BDBG_01415	ACJ73_07788	EMPG_15959	EPAG_05443	HCBG_06453	HCAG_00458	EMCG_07931	ECRG_01442	ACJ72_03411	AI78_07108	PAAG_08879	PABG_05402	PADG_05713	ACO22_01483		AI79_04617	AI80_06718	CIMG_06511	CPSG_00557		MGYG_04188	TERG_04515	AFLA_005800	Afu5g03070	AN12173
853152515	C6 transcription factor	31	31	BDDG_03909	BDFG_00853	BDCG_05044	BDBG_08329	ACJ73_02002		EPAG_03992	HCBG_01563	HCAG_20800	EMCG_03953	ECRG_04389	ACJ72_03989	AI78_06359	PAAG_05555		PADG_11967	ACO22_03447	GX48_00756	AI79_07373	AI80_00668	CIMG_09377	CPSG_03930	UREG_04936	MGYG_07702	TERG_12695	AFLA_094460	Afu5g13310	AN6889
853152541	transcriptional corepressor Cyc8	31	31	BDDG_00921	BDFG_00645	BDCG_02552	BDBG_05700	ACJ73_08586		EPAG_06017	HCBG_01126	HCAG_03931		ECRG_06780	ACJ72_07382	AI78_06434	PAAG_00081	PABG_05112	PADG_07179	ACO22_02778	GX48_06800	AI79_09395	AI80_05788	CIMG_05427	CPSG_05951	UREG_06294	MGYG_02496	TERG_03736	AFLA_134730	Afu2g11840	AN12054
853152548	GATA-binding protein	31	31	BDDG_05274	BDFG_05131	BDCG_04070	BDBG_01059	ACJ73_02139		EPAG_02858	HCBG_04861	HCAG_00884	EMCG_02929	ECRG_07443	ACJ72_07752	AI78_06918	PAAG_02358	PABG_04857	PADG_05497		GX48_04085	AI79_07800	AI80_01310	CIMG_00643	CPSG_09254	UREG_00647	MGYG_03243	TERG_05075	AFLA_132440	Afu5g11260	AN0176
853152558	trichothecene C-8 hydroxylase	31	31	BDDG_08171	BDFG_06312	BDCG_06370	BDBG_00658	ACJ73_03415	EMPG_11641	EPAG_07481	HCBG_11834	HCAG_07149	EMCG_04891	ECRG_01214	ACJ72_02813	AI78_01194	PAAG_03723	PABG_00776	PADG_03226	ACO22_06865	GX48_07582	AI79_09795	AI80_03554	CIMG_03089	CPSG_04305	UREG_02869		TERG_08350	AFLA_045540		AN1598
853152575	methylated-DNA-protein-cysteine methyltransferase like protein	31	31	BDDG_09749	BDFG_06936	BDCG_09470	BDBG_08735	ACJ73_03220	EMPG_11413	EPAG_07246		HCAG_22004	EMCG_01856	ECRG_07574	ACJ72_06389	AI78_07691	PAAG_01607	PABG_03665	PADG_00166	ACO22_04948	GX48_06893	AI79_05319	AI80_09102	CIMG_08912	CPSG_05373		MGYG_08449	TERG_05458	AFLA_039080	Afu4g03150	AN12151
853152600	triacylglycerol lipase	31	31	BDDG_02590	BDFG_03882	BDCG_01973	BDBG_03930	ACJ73_04907	EMPG_09478	EPAG_03863	HCBG_05345	HCAG_01982	EMCG_08442	ECRG_05898	ACJ72_07116	AI78_07290	PAAG_00346	PABG_06633	PADG_11414	ACO22_08080	GX48_04221	AI79_10109	AI80_04205	CIMG_07166	CPSG_01240	UREG_05735			AFLA_088380	Afu1g09110	AN12429
853152604	SRm160/300 splicing coactivator	31	31	BDDG_00210	BDFG_00207	BDCG_16769	BDBG_16479	ACJ73_03877	EMPG_17254	EPAG_02953	HCBG_00184	HCAG_04267	EMCG_07275		ACJ72_02356	AI78_04870	PAAG_11154	PABG_01530	PADG_11710		GX48_07020	AI79_02234	AI80_04548	CIMG_07589	CPSG_08951	UREG_07694	MGYG_06600	TERG_08369	AFLA_086980	Afu3g08120	AN10349
853151817	EVM prediction seq	30	32	BDDG_00071	BDFG_00341	BDCG_03814	BDBG_01742	ACJ73_00755	EMPG_16936	EPAG_01635	HCBG_00004	HCAG_04131	EMCG_09280	ECRG_02772	ACJ72_02168	AI78_03745	PAAG_00881	PABG_01362	PADG_03955	ACO22_01412	GX48_06527	AI79_08571	AI80_07361				MGYG_04749	TERG_11741,TERG_11742	AFLA_037760	Afu6g06530,Afu6g06535	AN5775
853152138	C6 finger domain-containing protein Acr-2	30	32	BDDG_05506	BDFG_05751	BDCG_06337	BDBG_00689	ACJ73_06843	EMPG_13522	EPAG_07294	HCBG_04350	HCAG_07184	EMCG_04466	ECRG_01398	ACJ72_03051	AI78_02462	PAAG_03747	PABG_00796	PADG_03251	ACO22_04103	GX48_07007	AI79_07285	AI80_01402				MGYG_06821	TERG_07233	AFLA_021040,AFLA_024570	Afu3g12660	AN2367,AN3108
853152142	hypothetical protein	30	32	BDDG_07554	BDFG_01741	BDCG_08065	BDBG_04248	ACJ73_06399	EMPG_12644	EPAG_05827	HCBG_01814	HCAG_02736	EMCG_09057	ECRG_01931	ACJ72_02102,ACJ72_04759	AI78_01375	PAAG_04770	PABG_11044	PADG_02512	ACO22_00325	GX48_01354	AI79_05658	AI80_09029	CIMG_02198	CPSG_00051		MGYG_05092	TERG_01988	AFLA_020310	Afu3g13460
853152260	hypothetical protein	30	32	BDDG_07213	BDFG_03991	BDCG_09062	BDBG_00424	ACJ73_06390	EMPG_12287	EPAG_03150	HCBG_02593	HCAG_05367	EMCG_06583	ECRG_05600		AI78_07046	PAAG_07464	PABG_07194	PADG_05157	ACO22_03114	GX48_07691	AI79_05591	AI80_06312	CIMG_03061	CPSG_04277	UREG_02891			AFLA_073780,AFLA_118500	Afu4g00860,Afu6g12180	AN5324
853152262	C6 transcription factor	30	32	BDDG_01787	BDFG_01951	BDCG_05931	BDBG_06686	ACJ73_00026	EMPG_16685	EPAG_00643	HCBG_07667	HCAG_01201	EMCG_04777	ECRG_02363	ACJ72_01534	AI78_02976	PAAG_05914	PABG_05739	PADG_06077	ACO22_04016,ACO22_04017	GX48_07373	AI79_05411,AI79_07725	AI80_00392				MGYG_04823	TERG_01723	AFLA_073640	Afu7g04340	AN5673
853152272	glycosyl hydrolase family 76 protein	30	31	BDDG_08402	BDFG_08559	BDCG_06778	BDBG_05348	ACJ73_07357	EMPG_13107	EPAG_01745	HCBG_02884	HCAG_05077	EMCG_03210	ECRG_08838	ACJ72_07893	AI78_07756	PAAG_04534	PABG_04309	PADG_04693	ACO22_00543	GX48_01195	AI79_08543,AI79_10122	AI80_07503	CIMG_10083	CPSG_04503	UREG_05956	MGYG_00238	TERG_01292
853152418	EVM prediction seq	30	31	BDDG_02349	BDFG_08862	BDCG_04588	BDBG_01573	ACJ73_00312	EMPG_16834	EPAG_00448	HCBG_06324	HCAG_00325	EMCG_04590	ECRG_04782	ACJ72_03450	AI78_02934		PABG_11981		ACO22_06020		AI79_09551	AI80_04980	CIMG_09719	CPSG_02976	UREG_04651	MGYG_00075	TERG_08268	AFLA_106690	Afu6g10420	AN12236
853152424	cutinase	30	31	BDDG_07451	BDFG_01374	BDCG_01748	BDBG_04678	ACJ73_05091	EMPG_15893	EPAG_05635	HCBG_11144	HCAG_04532	EMCG_08187	ECRG_03322	ACJ72_06548	AI78_06651	PAAG_12274	PABG_01052	PADG_04435	ACO22_07376	GX48_01507	AI79_03800,AI79_09890	AI80_08269				MGYG_02724	TERG_06807	AFLA_104920	Afu2g14420	AN10346
853152471	conserved hypothetical protein	30	31	BDDG_08425	BDFG_08530	BDCG_06748	BDBG_05317	ACJ73_01594	EMPG_10694	EPAG_07677	HCBG_02855	HCAG_05101	EMCG_07678	ECRG_03022	ACJ72_03842	AI78_02635	PAAG_04573	PABG_04345	PADG_04732	ACO22_00121	GX48_01156	AI79_04685	AI80_06596	CIMG_10153	CPSG_04568				AFLA_009790,AFLA_023070	Afu4g01350	AN7795
853152484	conserved hypothetical protein	30	31	BDDG_09186	BDFG_05717	BDCG_01347	BDBG_02671	ACJ73_09321	EMPG_15363	EPAG_06564	HCBG_05801	HCAG_21422	EMCG_08748		ACJ72_07668	AI78_08515	PAAG_04658	PABG_00009	PADG_02400	ACO22_03708	GX48_01239	AI79_06735	AI80_03370	CIMG_06391	CPSG_00681	UREG_04012,UREG_07409	MGYG_04091	TERG_04419	AFLA_101880		AN4816
853152579	conserved hypothetical protein	30	31	BDDG_02633	BDFG_06772	BDCG_02020	BDBG_03871	ACJ73_10215,ACJ73_10308	EMPG_11434	EPAG_02556	HCBG_05386		EMCG_05652	ECRG_06478	ACJ72_01771	AI78_03517	PAAG_00384	PABG_06668	PADG_02288	ACO22_05421	GX48_05268	AI79_02179	AI80_04243	CIMG_07127	CPSG_01197	UREG_05774	MGYG_08671	TERG_02860	AFLA_021740	Afu1g09430	AN1346
853152580	hypothetical protein	30	31	BDDG_02458	BDFG_04977	BDCG_03203	BDBG_02356	ACJ73_02415	EMPG_14998	EPAG_04785	HCBG_04049	HCAG_10954,HCAG_21773	EMCG_03696	ECRG_04509	ACJ72_02161	AI78_00173	PAAG_03117	PABG_00568	PADG_02992	ACO22_02524	GX48_03592	AI79_04474	AI80_06753	CIMG_11895			MGYG_08605		AFLA_021260	Afu1g09650	AN10179
853152617	EVM prediction seq	30	31	BDDG_03512	BDFG_03462	BDCG_04754	BDBG_07582	ACJ73_03344	EMPG_16895	EPAG_08097	HCBG_01276	HCAG_02193	EMCG_00558		ACJ72_07311	AI78_00468	PAAG_12580	PABG_06099	PADG_06607			AI79_09649	AI80_01774	CIMG_13671	CPSG_04257	UREG_02910	MGYG_07213	TERG_08141	AFLA_083100	Afu1g16460	AN11891
853152639	EVM prediction seq	30	30	BDDG_05113	BDFG_02296	BDCG_06073	BDBG_06546	ACJ73_00625	EMPG_16852	EPAG_04959	HCBG_05123	HCAG_01095	EMCG_07459	ECRG_02584	ACJ72_02792	AI78_06755	PAAG_03980	PABG_00994	PADG_03468	ACO22_03009	GX48_02598	AI79_00475	AI80_07972	CIMG_00038	CPSG_09912	UREG_00165	MGYG_08819	TERG_02731
853152640	NADPH oxidase	30	30	BDDG_01844	BDFG_02007	BDCG_05875	BDBG_06745	ACJ73_06104	EMPG_17194	EPAG_07447	HCBG_07722	HCAG_01252	EMCG_02275	ECRG_08581	ACJ72_04839	AI78_06735	PAAG_05966	PABG_05694	PADG_06026	ACO22_01552	GX48_06176	AI79_10105	AI80_07516	CIMG_00491	CPSG_05247	UREG_00528	MGYG_05603	TERG_02487
853152645	C6 transcription factor	30	30	BDDG_07330	BDFG_07216	BDCG_04664	BDBG_01649	ACJ73_05569	EMPG_14223	EPAG_00381	HCBG_06235	HCAG_08992	EMCG_05603	ECRG_07424	ACJ72_03964	AI78_02781	PAAG_05257	PABG_07603	PADG_05088	ACO22_06533	GX48_08182	AI79_08556	AI80_04817	CIMG_09809	CPSG_09744	UREG_04726	MGYG_00028	TERG_12674
853152647	conserved hypothetical protein	30	30	BDDG_03825	BDFG_00927	BDCG_04969	BDBG_08403	ACJ73_06385	EMPG_10580	EPAG_07428	HCBG_01487	HCAG_02417	EMCG_09763	ECRG_06424	ACJ72_01718	AI78_03372	PAAG_05469	PABG_05918	PADG_12190	ACO22_01929	GX48_06250	AI79_04569	AI80_00085	CIMG_03289	CPSG_02676	UREG_07126	MGYG_06983	TERG_07079
853152685	EVM prediction seq	30	30	BDDG_03994	BDFG_07228	BDCG_06874	BDBG_07871	ACJ73_02650	EMPG_17324	EPAG_05516	HCBG_02977	HCAG_10654	EMCG_02877	ECRG_02042	ACJ72_08436	AI78_05486	PAAG_04439	PABG_04230	PADG_04600	ACO22_06760	GX48_06647	AI79_08221	AI80_06102	CIMG_12388	CPSG_02865	UREG_04562	MGYG_00173	TERG_01357
853152686	tetraspanin	30	30	BDDG_07111	BDFG_03005	BDCG_02295	BDBG_06910	ACJ73_08964	EMPG_17350	EPAG_04462	HCBG_05650	HCAG_03204	EMCG_08659	ECRG_03055	ACJ72_02430	AI78_05481	PAAG_06161	PABG_12358	PADG_07960	ACO22_02958	GX48_04597	AI79_05962	AI80_01900	CIMG_05817	CPSG_04776	UREG_04508	MGYG_01368	TERG_00138
853152687	EVM prediction seq	30	30	BDDG_05297	BDFG_05154	BDCG_04052	BDBG_01043	ACJ73_09014	EMPG_12465	EPAG_07488	HCBG_04844	HCAG_00868	EMCG_02913	ECRG_08421	ACJ72_04336	AI78_06193	PAAG_02374	PABG_04870	PADG_11935	ACO22_04391	GX48_06078	AI79_07783	AI80_01326	CIMG_09140	CPSG_03683	UREG_05188	MGYG_03258	TERG_05088
853152751	zinc knuckle nucleic acid binding protein	30	30		BDFG_05259	BDCG_01893	BDBG_04011	ACJ73_00548	EMPG_16744	EPAG_02443	HCBG_00325	HCAG_04415	EMCG_08136	ECRG_03142	ACJ72_08466	AI78_05205		PABG_01158	PADG_04311	ACO22_01338	GX48_01393	AI79_08950	AI80_05023	CIMG_07760	CPSG_09335		MGYG_05888	TERG_06030	AFLA_071360	Afu7g02190	AN9093
853152762	sexual development activator VeA	30	30	BDDG_02190	BDFG_02671	BDCG_08242	BDBG_03555	ACJ73_02956		EPAG_08220	HCBG_03546	HCAG_01708		ECRG_00273	ACJ72_07432	AI78_05956	PAAG_03070	PABG_00531	PADG_02949	ACO22_04925	GX48_05052	AI79_08177		CIMG_06878	CPSG_09538	UREG_03609	MGYG_01814	TERG_07681	AFLA_066460	Afu1g12490	AN1052
853152771	ubiquitin-like modifier 1	30	30	BDDG_05892	BDFG_05519	BDCG_09158	BDBG_09407	ACJ73_01938	EMPG_12513	EPAG_07113	HCBG_09157	HCAG_06880	EMCG_09440	ECRG_08589			PAAG_03642	PABG_06967	PADG_06188	ACO22_02749	GX48_05728	AI79_03090	AI80_06426	CIMG_02620	CPSG_00468		MGYG_06289	TERG_06421	AFLA_054880		AN12121
853152776	EVM prediction seq	30	30	BDDG_08790	BDFG_06035	BDCG_06468	BDBG_00547	ACJ73_06176	EMPG_15490	EPAG_00025	HCBG_04237	HCAG_07072	EMCG_07877	ECRG_05418	ACJ72_04684	AI78_02444	PAAG_03255	PABG_00693	PADG_03130	ACO22_05094	GX48_02332	AI79_07056		CIMG_08326	CPSG_08298	UREG_02496			AFLA_110900	Afu4g08770	AN10225
853152780	conserved hypothetical protein	30	30	BDDG_08851	BDFG_06666	BDCG_04479	BDBG_01458	ACJ73_09390	EMPG_12002	EPAG_05413	HCBG_06424	HCAG_00443	EMCG_06977	ECRG_01412	ACJ72_05812	AI78_06125	PAAG_07237	PABG_05428	PADG_05742	ACO22_07841	GX48_01032	AI79_07517	AI80_09659	CIMG_06482	CPSG_00585	UREG_03939	MGYG_04371	TERG_12591	AFLA_104430
853152797	VelC protein	30	30	BDDG_04394	BDFG_02807	BDCG_05755	BDBG_06111	ACJ73_06415	EMPG_16284	EPAG_03655	HCBG_07858	HCAG_20533	EMCG_00844	ECRG_07930	ACJ72_05590	AI78_05589	PAAG_08283	PABG_03485	PADG_11359	ACO22_04518	GX48_00802	AI79_07611	AI80_03053	CIMG_02440	CPSG_00299				AFLA_025780	Afu4g09770	AN2059
853152831	IQ calmodulin-binding domain-containing protein	30	30	BDDG_08519	BDFG_03088	BDCG_07527	BDBG_03212	ACJ73_05422	EMPG_13925	EPAG_02325	HCBG_06183	HCAG_06004	EMCG_04905	ECRG_05122	ACJ72_04416		PAAG_00220	PABG_06453	PADG_07908	ACO22_03563	GX48_03682	AI79_01483	AI80_04498	CIMG_05020	CPSG_08530	UREG_06537			AFLA_136770	Afu2g13615	AN10699
853152839	NAD dependent epimerase/dehydratase	30	30	BDDG_01530	BDFG_02925	BDCG_07248	BDBG_07064	ACJ73_03299	EMPG_13984	EPAG_02830	HCBG_07097	HCAG_08099	EMCG_05576	ECRG_03260	ACJ72_00333	AI78_07714	PAAG_01399	PABG_01980	PADG_00366	ACO22_00585	GX48_03080	AI79_03509	AI80_03300				MGYG_07211	TERG_08139	AFLA_044450	Afu2g10170	AN5989
853147473	secretory lipase	29	39	BDDG_01780	BDFG_01944	BDCG_05938	BDBG_06679	ACJ73_00019	EMPG_17885	EPAG_00636		HCAG_01194	EMCG_01436,EMCG_01437,EMCG_07361	ECRG_02370,ECRG_02371,ECRG_02464	ACJ72_01069,ACJ72_08397	AI78_02983,AI78_07909	PAAG_12125	PABG_05746	PADG_06086	ACO22_06937	GX48_07365	AI79_05419,AI79_10124		CIMG_06664	CPSG_07228	UREG_03775	MGYG_04018,MGYG_07781	TERG_05317,TERG_12141	AFLA_013880,AFLA_024050	Afu7g00110	AN1799
853147502	TdiA protein	29	38	BDDG_05199,BDDG_06815	BDFG_02374,BDFG_05698	BDCG_05545,BDCG_06155	BDBG_00867,BDBG_05919	ACJ73_00802,ACJ73_04645	EMPG_13983,EMPG_14962	EPAG_02042	HCBG_11608	HCAG_20562	EMCG_05943	ECRG_07872	ACJ72_03994	AI78_05308	PAAG_02813	PABG_03280	PADG_01843	ACO22_04579	GX48_03034	AI79_00305,AI79_05228	AI80_00854					TERG_01916	AFLA_044200,AFLA_044210	Afu5g00150	AN3396,AN8513
853147511	C6 zinc finger domain-containing protein	29	38	BDDG_12198	BDFG_06231,BDFG_06232	BDCG_03998	BDBG_00987	ACJ73_06901,ACJ73_07201,ACJ73_07202	EMPG_12100,EMPG_15652	EPAG_00004,EPAG_00345	HCBG_04795	HCAG_00815	EMCG_08854	ECRG_03555	ACJ72_05371,ACJ72_05813	AI78_03666,AI78_04932	PAAG_04663	PABG_00032	PADG_02422	ACO22_07208	GX48_01261	AI79_07978,AI79_08827					MGYG_04150	TERG_04480	AFLA_009690,AFLA_081690	Afu3g00930	AN9373
853149478	(S)-2-hydroxy-acid oxidase	29	34	BDDG_04739	BDFG_07380	BDCG_03918	BDBG_00911	ACJ73_01079	EMPG_13582	EPAG_00289	HCBG_04730	HCAG_00764	EMCG_01286	ECRG_04567	ACJ72_03897	AI78_03924	PAAG_07725	PABG_00401	PADG_02810	ACO22_00992	GX48_03500	AI79_05069		CIMG_03167	CPSG_02810				AFLA_121080,AFLA_123600,AFLA_132240	Afu8g02300	AN9014
853149826	conidial pigment biosynthesis oxidase Arb2/brown2	29	34	BDDG_06691	BDFG_06438	BDCG_06414	BDBG_00614	ACJ73_02599	EMPG_10833	EPAG_05544	HCBG_04287	HCAG_07116	EMCG_06781	ECRG_01256	ACJ72_05841	AI78_04905	PAAG_03681	PABG_00738	PADG_03184	ACO22_02650	GX48_02386	AI79_05145					MGYG_08688	TERG_02846	AFLA_000890,AFLA_045660,AFLA_084170	Afu1g15670,Afu2g17530	AN0878,AN0901,AN6635
853149973	conserved hypothetical protein	29	33	BDDG_06204	BDFG_08789	BDCG_01414,BDCG_01415	BDBG_09099	ACJ73_06619		EPAG_04275	HCBG_00781	HCAG_03583,HCAG_11714	EMCG_08323,EMCG_08324	ECRG_04815	ACJ72_03735	AI78_02226	PAAG_00943	PABG_01300	PADG_03885	ACO22_03653,ACO22_03671	GX48_03176	AI79_03175	AI80_06524	CIMG_04925	CPSG_08425	UREG_06627	MGYG_07427	TERG_05785
853150765	antibiotic synthetase	29	33	BDDG_07818	BDFG_07600	BDCG_09401	BDBG_08665	ACJ73_05798	EMPG_13836	EPAG_04542	HCBG_08386	HCAG_07590	EMCG_00591	ECRG_07133	ACJ72_05361	AI78_07187	PAAG_01545	PABG_03602	PADG_00233	ACO22_04333	GX48_03416	AI79_01088				UREG_04220		TERG_02651	AFLA_023020,AFLA_028720,AFLA_070920,AFLA_101700,AFLA_121520	Afu8g01640	AN8105
853152327	C6 zinc finger domain-containing protein	29	31	BDDG_07110	BDFG_03006	BDCG_02296	BDBG_06909	ACJ73_08963	EMPG_17349	EPAG_04463	HCBG_05651	HCAG_03205	EMCG_08660	ECRG_03056	ACJ72_02431	AI78_05482	PAAG_06159	PABG_12360	PADG_07961	ACO22_02959	GX48_04596	AI79_04200,AI79_05963	AI80_01899						AFLA_120290	Afu2g00470,Afu5g09890	AN10294
853152404	fungal specific transcription factor domain-containing protein	29	31	BDDG_07070	BDFG_03041	BDCG_02336	BDBG_06872	ACJ73_04026	EMPG_13039	EPAG_04498,EPAG_06630	HCBG_05693	HCAG_03244	EMCG_01790	ECRG_07531	ACJ72_07608	AI78_05911	PAAG_06118	PABG_06536	PADG_07996	ACO22_01721	GX48_05610	AI79_07222	AI80_04618			UREG_00271			AFLA_112830	Afu1g01100	AN8441,AN9236
853152695	alcohol dehydrogenase	29	30	BDDG_01905	BDFG_07733	BDCG_05821	BDBG_09529	ACJ73_04564	EMPG_17542	EPAG_02200	HCBG_07783		EMCG_03789	ECRG_05390	ACJ72_05229	AI78_02584	PAAG_02965	PABG_03417	PADG_01987	ACO22_02146	GX48_00872	AI79_00980	AI80_02756,AI80_05908	CIMG_03573	CPSG_02382		MGYG_03970	TERG_04310			AN6813
853152761	hypothetical protein	29	30	BDDG_00936	BDFG_00660	BDCG_02536	BDBG_05716	ACJ73_09527	EMPG_17497	EPAG_06031	HCBG_01145	HCAG_03944	EMCG_00418	ECRG_03521	ACJ72_07943	AI78_01636	PAAG_00065	PABG_05098	PADG_07196	ACO22_03166	GX48_07321					UREG_01710	MGYG_08621	TERG_01533	AFLA_052240,AFLA_066900	Afu6g00200	AN7332
853152778	C6 zinc finger domain-containing protein	29	30	BDDG_04233	BDFG_01581	BDCG_01239	BDBG_02781	ACJ73_00402	EMPG_12141	EPAG_04614	HCBG_07466	HCAG_11042	EMCG_06675	ECRG_01164	ACJ72_00468	AI78_01354			PADG_01054	ACO22_01649		AI79_07411	AI80_02144	CIMG_09470	CPSG_04029	UREG_04847	MGYG_07786	TERG_05312	AFLA_104610,AFLA_121290		AN11165
853152963	MFS multidrug transporter	29	29	BDDG_00510	BDFG_04400	BDCG_03386	BDBG_02182	ACJ73_02590	EMPG_14046	EPAG_00887	HCBG_06007	HCAG_05853	EMCG_07397	ECRG_02990	ACJ72_08356	AI78_07778	PAAG_11241					AI79_03150	AI80_07241	CIMG_01178	CPSG_02030	UREG_01120	MGYG_07926	TERG_02992	AFLA_128920	Afu6g09110	AN1766
853152978	acetamidase	29	29	BDDG_05872	BDFG_05532	BDCG_09171	BDBG_09394	ACJ73_00365		EPAG_07099	HCBG_09170	HCAG_06865	EMCG_08208	ECRG_06453	ACJ72_01309	AI78_07900	PAAG_03626	PABG_06953	PADG_12055	ACO22_02763	GX48_05743	AI79_03052		CIMG_02627	CPSG_00476				AFLA_054960	Afu6g05020	AN10833
853153044	dolichol phosphate-mannose biosynthesis regulatory protein Dpm2	29	29		BDFG_07995	BDCG_01541			EMPG_15641	EPAG_06913	HCBG_00649	HCAG_04757	EMCG_03340	ECRG_02143	ACJ72_00944	AI78_07170	PAAG_05633	PABG_06205	PADG_07761	ACO22_05105	GX48_00052	AI79_06311	AI80_02688	CIMG_11392	CPSG_07728		MGYG_05995	TERG_06141	AFLA_080460	Afu1g03020	AN11234
853147319	serine/threonine protein kinase	28	60	BDDG_01250			BDBG_00162	ACJ73_05572,ACJ73_06200,ACJ73_09127,ACJ73_09243	EMPG_09765,EMPG_09766	EPAG_01618,EPAG_01857,EPAG_02522,EPAG_03343	HCBG_00183,HCBG_04997,HCBG_08083	HCAG_11607	EMCG_00685,EMCG_03716,EMCG_03755,EMCG_07125,EMCG_08653	ECRG_04529,ECRG_08403,ECRG_08856	ACJ72_08103	AI78_05504,AI78_05847,AI78_06554	PAAG_04349	PABG_03805	PADG_00014,PADG_11033	ACO22_05181,ACO22_05182	GX48_01977,GX48_01978	AI79_04638,AI79_08442	AI80_00311,AI80_02428	CIMG_09925,CIMG_10103	CPSG_04522,CPSG_09133		MGYG_01634,MGYG_01662	TERG_07134		Afu1g16000
853152729	serine/threonine protein kinase	28	30	BDDG_09599	BDFG_07667		BDBG_07310	ACJ73_02550,ACJ73_07290	EMPG_12490	EPAG_03661	HCBG_05431	HCAG_20796,HCAG_21486	EMCG_04929	ECRG_02394	ACJ72_07221	AI78_05615	PAAG_00536	PABG_00513	PADG_02929	ACO22_04646	GX48_05034		AI80_05046	CIMG_05349	CPSG_08328		MGYG_08133	TERG_03184		Afu3g02740
853152736	3-(3-hydroxy-phenyl)propionate hydroxylase	28	30	BDDG_09637,BDDG_09676	BDFG_03051	BDCG_02347	BDBG_06859	ACJ73_07052	EMPG_16892	EPAG_03053	HCBG_05710	HCAG_03259	EMCG_01767	ECRG_02814	ACJ72_04103	AI78_04389	PAAG_06109	PABG_06547	PADG_08009	ACO22_04466	GX48_05597	AI79_06696	AI80_01760,AI80_08915						AFLA_053540	Afu3g03280	AN10582
853152769	GDSL lipase/acylhydrolase	28	30	BDDG_07095	BDFG_03020	BDCG_02311	BDBG_06896	ACJ73_01487,ACJ73_01488	EMPG_14207	EPAG_04475	HCBG_05666	HCAG_03217	EMCG_07286	ECRG_03067	ACJ72_01490	AI78_01887	PAAG_06146	PABG_06511	PADG_07971	ACO22_02395	GX48_04585	AI79_04893	AI80_07598						AFLA_057690	Afu2g00630,Afu4g14700	AN1792
853153090	regulatory protein	28	28	BDDG_04409	BDFG_02793	BDCG_05740	BDBG_06095	ACJ73_03608	EMPG_13349	EPAG_03642	HCBG_07840	HCAG_01335	EMCG_00830	ECRG_06107	ACJ72_03982	AI78_06797	PAAG_08263	PABG_03466	PADG_02034	ACO22_07346	GX48_00823	AI79_07628	AI80_03068	CIMG_02426	CPSG_00282	UREG_03284
853153118	amidase	28	28	BDDG_04429	BDFG_02766	BDCG_05713	BDBG_06068	ACJ73_01701	EMPG_13390	EPAG_06980	HCBG_07916	HCAG_01395	EMCG_09497	ECRG_04220	ACJ72_00593	AI78_00047						AI79_03455	AI80_08841	CIMG_05773	CPSG_04381	UREG_04524	MGYG_01484	TERG_00010	AFLA_119730	Afu5g10490	AN12124
853153144	alpha/beta hydrolase	28	28	BDDG_03665	BDFG_08279	BDCG_05476	BDBG_05991	ACJ73_00397	EMPG_12339	EPAG_04587	HCBG_03237	HCAG_03399	EMCG_08523	ECRG_03844	ACJ72_05714	AI78_01180	PAAG_02874	PABG_03335	PADG_01899	ACO22_01602	GX48_02979	AI79_02326	AI80_00608						AFLA_108350	Afu6g11570	AN10520
853153150	salicylate hydroxylase	28	28	BDDG_05738	BDFG_04187	BDCG_07756	BDBG_03438		EMPG_17449	EPAG_01367	HCBG_03023	HCAG_05722	EMCG_05779	ECRG_01573	ACJ72_04191	AI78_03557	PAAG_08160	PABG_07388	PADG_08461	ACO22_07624	GX48_06911	AI79_03720	AI80_04848			UREG_00270			AFLA_036000	Afu2g04330	AN1881
853153165	S-malonyltransferase	28	28	BDDG_08107	BDFG_05830	BDCG_00305	BDBG_04815	ACJ73_01802	EMPG_12336	EPAG_06863	HCBG_02209	HCAG_22370	EMCG_04866	ECRG_06560	ACJ72_03009	AI78_03376	PAAG_07502	PABG_07232	PADG_05195	ACO22_01029	GX48_05695	AI79_09016	AI80_04593						AFLA_012430	Afu4g05850	AN4294
853153173	conserved hypothetical protein	28	28	BDDG_09874	BDFG_04623	BDCG_04444	BDBG_01422	ACJ73_00204	EMPG_12499	EPAG_05436	HCBG_06447	HCAG_09468	EMCG_07920	ECRG_01431	ACJ72_02283	AI78_06183	PAAG_08887	PABG_12158	PADG_11968	ACO22_01476	GX48_01013	AI79_09736	AI80_06727						AFLA_005740	Afu5g03030	AN8177
853153186	C2H2 finger domain-containing protein	28	28	BDDG_05945	BDFG_05893	BDCG_06812	BDBG_08583	ACJ73_02736	EMPG_13964	EPAG_01777	HCBG_02918	HCAG_10668	EMCG_05289	ECRG_01687	ACJ72_04809	AI78_01512	PAAG_04497	PABG_04282	PADG_04658	ACO22_00572	GX48_01225	AI79_07164	AI80_06344						AFLA_131790	Afu6g03010	AN11112
853153199	EVM prediction seq	28	28	BDDG_02948	BDFG_03739	BDCG_00985	BDBG_03037	ACJ73_08593	EMPG_11066	EPAG_01921	HCBG_11756	HCAG_21613	EMCG_09720	ECRG_00053	ACJ72_03473	AI78_01058						AI79_05735	AI80_07601	CIMG_03353	CPSG_02604	UREG_07180	MGYG_01582	TERG_07447	AFLA_017160	Afu1g14080	AN0751
853153212	conserved hypothetical protein	28	28	BDDG_08884	BDFG_08321	BDCG_04832	BDBG_07505	ACJ73_07445	EMPG_16445	EPAG_04441	HCBG_01364		EMCG_03127	ECRG_01725	ACJ72_06004	AI78_01483	PAAG_05341					AI79_02077	AI80_06867	CIMG_03118	CPSG_04332	UREG_02841	MGYG_07182	TERG_08116	AFLA_083790	Afu1g15690	AN0903
853153220	acetoacetate-CoA ligase	28	28	BDDG_05095	BDFG_04629	BDCG_04450	BDBG_01430	ACJ73_05951	EMPG_17241	EPAG_05431	HCBG_12163	HCAG_20300	EMCG_09538	ECRG_01428	ACJ72_04976	AI78_06186	PAAG_08892	PABG_05412	PADG_05724	ACO22_01474	GX48_01017	AI79_08929	AI80_08536						AFLA_079190	Afu8g04770	AN1482
853153224	conserved hypothetical protein	28	28	BDDG_01667	BDFG_01832	BDCG_06047	BDBG_06569	ACJ73_07792	EMPG_10459	EPAG_04936	HCBG_05140	HCAG_01110	EMCG_07487	ECRG_08532	ACJ72_03222	AI78_05130	PAAG_04000	PABG_01011	PADG_03486	ACO22_02992	GX48_02615	AI79_00444	AI80_08833						AFLA_077860	Afu8g06850	AN12027
853147455	serine/threonine protein kinase	27	39	BDDG_02511	BDFG_05031	BDCG_03149		ACJ73_00336,ACJ73_07693		EPAG_04332	HCBG_00017,HCBG_09223		EMCG_01087,EMCG_02125	ECRG_05741	ACJ72_06281,ACJ72_07410	AI78_02877,AI78_02947	PAAG_07232	PABG_02561	PADG_00990	ACO22_06727	GX48_07309	AI79_07131	AI80_07011	CIMG_00175,CIMG_13127	CPSG_04901,CPSG_09148	UREG_03912	MGYG_05721	TERG_01470
853147476	hypothetical protein	27	39	BDDG_01860,BDDG_01861	BDFG_02023,BDFG_02024	BDCG_05861,BDCG_05862	BDBG_06760,BDBG_06761	ACJ73_00121,ACJ73_00122	EMPG_13307,EMPG_13308	EPAG_02161,EPAG_02162	HCBG_07736	HCAG_01263	EMCG_02289,EMCG_02290	ECRG_04179	ACJ72_04198,ACJ72_04199	AI78_05437,AI78_05438	PAAG_05989	PABG_05678	PADG_06008	ACO22_05523	GX48_07896	AI79_10013,AI79_10014	AI80_02780						AFLA_081570		AN10074,AN9081
853147482	endoribonuclease L-PSP	27	38	BDDG_02185	BDFG_02676	BDCG_08250	BDBG_03561	ACJ73_06339		EPAG_07841	HCBG_03552	HCAG_01714	EMCG_04261,EMCG_09033	ECRG_00266,ECRG_01822	ACJ72_00898,ACJ72_02363	AI78_01731,AI78_08215						AI79_07863,AI79_08161	AI80_06870	CIMG_03122,CIMG_06886	CPSG_04338,CPSG_09546	UREG_02838	MGYG_01811,MGYG_07061	TERG_07024,TERG_07678	AFLA_114440,AFLA_123610	Afu5g03780	AN11062,AN7040
853152796	EVM prediction seq	27	30	BDDG_04405	BDFG_02797	BDCG_05744	BDBG_06099	ACJ73_10065	EMPG_12731	EPAG_03645			EMCG_00834	ECRG_06111	ACJ72_01107	AI78_08221	PAAG_08269	PABG_03470	PADG_02038	ACO22_04501	GX48_00818	AI79_07622	AI80_03063	CIMG_10953	CPSG_00288		MGYG_06273	TERG_06406	AFLA_025860	Afu4g09860,Afu4g09870	AN11317,AN2422,AN2785
853153050	MFS drug efflux transporter	27	29	BDDG_01205	BDFG_01202	BDCG_08482	BDBG_00204	ACJ73_07802	EMPG_10268	EPAG_01399	HCBG_03651		EMCG_08630	ECRG_03621		AI78_01363	PAAG_07694	PABG_00430	PADG_02840	ACO22_00966	GX48_08398			CIMG_10938	CPSG_00246	UREG_01368	MGYG_07248,MGYG_07329		AFLA_057000,AFLA_077610	Afu3g15250
853153059	conserved hypothetical protein	27	28	BDDG_01469	BDFG_02141	BDCG_07310	BDBG_07123	ACJ73_01058	EMPG_11123		HCBG_07149	HCAG_08051	EMCG_07983	ECRG_07012	ACJ72_06124	AI78_07029	PAAG_06301	PABG_07677	PADG_01201	ACO22_01389	GX48_05652		AI80_05126	CIMG_11294	CPSG_09637,CPSG_09638	UREG_01579	MGYG_05117
853153116	zinc-binding oxidoreductase	27	28	BDDG_09382	BDFG_06995	BDCG_08950	BDBG_07197		EMPG_17586	EPAG_04865	HCBG_03428	HCAG_01578					PAAG_02691	PABG_03169	PADG_01716	ACO22_06335	GX48_04966		AI80_09165	CIMG_01554	CPSG_01617	UREG_01121,UREG_05276	MGYG_06814	TERG_07239	AFLA_121190	Afu5g01290	AN10098
853153117	conserved hypothetical protein	27	28	BDDG_02648	BDFG_06787	BDCG_02033	BDBG_03859	ACJ73_08884	EMPG_13523	EPAG_02544	HCBG_05403	HCAG_08565	EMCG_05230	ECRG_08555	ACJ72_04696	AI78_08551						AI79_02163	AI80_06875	CIMG_03163	CPSG_02815		MGYG_03488	TERG_01467	AFLA_120710	Afu2g18010,Afu6g13940	AN8530
853153129	ankyrin repeat protein	27	28	BDDG_08188	BDFG_06651	BDCG_09388	BDBG_09201	ACJ73_08557		EPAG_04551	HCBG_08378	HCAG_07623	EMCG_00605	ECRG_05066	ACJ72_05386	AI78_05755	PAAG_11299	PABG_11780	PADG_00235		GX48_03418	AI79_01107	AI80_02923				MGYG_05842,MGYG_08981	TERG_03745	AFLA_062290	Afu4g13872
853153229	EVM prediction seq	27	28	BDDG_08434	BDFG_08522	BDCG_06739	BDBG_05309	ACJ73_05496	EMPG_10703	EPAG_07684	HCBG_02846	HCAG_05108	EMCG_07685	ECRG_03031	ACJ72_01660	AI78_02627	PAAG_04578	PABG_04350	PADG_04739	ACO22_00117	GX48_01152	AI79_04671							AFLA_074230	Afu1g11715,Afu4g01392	AN1123
853153262	SET domain-containing protein 5	27	27	BDDG_03899	BDFG_00862	BDCG_05034	BDBG_08339	ACJ73_06513	EMPG_15990	EPAG_04001	HCBG_01551		EMCG_03959	ECRG_04396	ACJ72_06447	AI78_01711	PAAG_05543	PABG_05037	PADG_05699	ACO22_03439	GX48_00747	AI79_10018	AI80_02817	CIMG_05086	CPSG_08600	UREG_02998
853153291	blue light regulator 2	27	27	BDDG_08486	BDFG_05632	BDCG_03287	BDBG_02280	ACJ73_03734		EPAG_05004	HCBG_04126	HCAG_06082	EMCG_02261	ECRG_02881	ACJ72_01696	AI78_04103	PAAG_07059	PABG_03064	PADG_01589	ACO22_01073	GX48_03660	AI79_04759	AI80_01026						AFLA_051690	Afu4g12690	AN3607
853153318	superoxide dismutase	27	27	BDDG_03607	BDFG_07895	BDCG_05421	BDBG_09342	ACJ73_07931	EMPG_12564	EPAG_05988	HCBG_03179	HCAG_03448	EMCG_00328	ECRG_04097	ACJ72_05111	AI78_08283	PAAG_02926	PABG_03387	PADG_01954	ACO22_03032	GX48_00903	AI79_01012							AFLA_033420	Afu1g14550	AN0785
853153347	catalase B	27	27	BDDG_07833	BDFG_07613	BDCG_09416	BDBG_08680	ACJ73_08261		EPAG_04529	HCBG_08399	HCAG_07578	EMCG_09634	ECRG_07120	ACJ72_06247	AI78_06937	PAAG_01553	PABG_03611	PADG_00225	ACO22_05319	GX48_03408	AI79_01072	AI80_02945						AFLA_090690	Afu3g02270	AN9339
853153355	allergenic cerato-platanin Asp F13	27	27	BDDG_00509	BDFG_04399	BDCG_03387	BDBG_02181	ACJ73_06167	EMPG_14047	EPAG_00888	HCBG_06006	HCAG_05852	EMCG_07396	ECRG_02989		AI78_00488						AI79_03153	AI80_07243	CIMG_01181	CPSG_02027	UREG_01123	MGYG_07927	TERG_02993	AFLA_135700	Afu2g12630	AN6273
853153369	C6 zinc finger domain-containing protein	27	27				BDBG_00499	ACJ73_03474	EMPG_10115	EPAG_00062	HCBG_03968		EMCG_09674	ECRG_02256	ACJ72_00028	AI78_07362	PAAG_03204	PABG_00652	PADG_03087		GX48_06951	AI79_04250	AI80_07151	CIMG_13160	CPSG_05446		MGYG_08406	TERG_05497	AFLA_021810	Afu6g07130	AN5182
853153376	lysergyl peptide synthetase LpsB	27	27	BDDG_04125	BDFG_03353	BDCG_06993	BDBG_07996	ACJ73_01232	EMPG_17669	EPAG_05738	HCBG_07602	HCAG_21574	EMCG_01175	ECRG_02090	ACJ72_04148	AI78_02167	PAAG_09039	PABG_07699	PADG_08542	ACO22_07196	GX48_08121	AI79_04880							AFLA_082740	Afu4g14440	AN8433
853147273	conserved hypothetical protein	26	73	BDDG_00190,BDDG_03352,BDDG_05785	BDFG_00223,BDFG_09059,BDFG_09155	BDCG_03697,BDCG_06644,BDCG_07801	BDBG_04360,BDBG_05220	ACJ73_03789,ACJ73_05537,ACJ73_06671,ACJ73_07018,ACJ73_08511,ACJ73_09448		EPAG_08295,EPAG_08296	HCBG_08840	HCAG_11155,HCAG_11316,HCAG_20236,HCAG_20556,HCAG_20810,HCAG_21101,HCAG_21217,HCAG_21417,HCAG_21740,HCAG_21823,HCAG_22101	EMCG_07188,EMCG_07356,EMCG_09071	ECRG_00412,ECRG_08050	ACJ72_05120	AI78_00540,AI78_02760,AI78_07777	PAAG_03017,PAAG_04350,PAAG_09023	PABG_02473,PABG_04162,PABG_11128	PADG_04524,PADG_11507	ACO22_05609,ACO22_07088	GX48_03845,GX48_05560		AI80_07629,AI80_08402,AI80_09703,AI80_10022	CIMG_01028,CIMG_04845,CIMG_09057	CPSG_02187,CPSG_03593,CPSG_07821			TERG_08278
853147439	EVM prediction seq	26	40	BDDG_08606	BDFG_04219		BDBG_17227	ACJ73_01672,ACJ73_01979,ACJ73_02999,ACJ73_08581	EMPG_10654	EPAG_05459	HCBG_08531	HCAG_02851,HCAG_08841	EMCG_08538,EMCG_09421	ECRG_04086,ECRG_05286	ACJ72_00094,ACJ72_07057	AI78_08492,AI78_08523	PAAG_08758,PAAG_09002	PABG_12642	PADG_00276,PADG_08553	ACO22_05765,ACO22_07468	GX48_08351,GX48_08362	AI79_01464,AI79_03797	AI80_01772	CIMG_06437	CPSG_00633,CPSG_09998
853151636	hypothetical protein	26	32	BDDG_12462	BDFG_05546		BDBG_09555	ACJ73_00144,ACJ73_05160		EPAG_04281	HCBG_08508	HCAG_10749,HCAG_20235		ECRG_06888	ACJ72_04033	AI78_04301,AI78_07146	PAAG_05489	PABG_01347,PABG_11062	PADG_03933	ACO22_00430	GX48_03228	AI79_04319	AI80_00187			UREG_02719,UREG_06299	MGYG_06911	TERG_07144	AFLA_051850
853152167	cyclohexanone monooxygenase	26	32	BDDG_08800	BDFG_08009	BDCG_01557	BDBG_04495	ACJ73_02831	EMPG_15625	EPAG_06899			EMCG_03326	ECRG_02129	ACJ72_03694	AI78_04550	PAAG_05647	PABG_06222	PADG_07746	ACO22_02352	GX48_00067	AI79_06326	AI80_01855,AI80_01972	CIMG_04614	CPSG_06469	UREG_01819	MGYG_06122	TERG_06264	AFLA_013230,AFLA_016370,AFLA_049160	Afu5g07490,Afu8g00440	AN4151,AN5054,AN5421
853152283	EVM prediction seq	26	31	BDDG_02168	BDFG_05600	BDCG_02950	BDBG_02593	ACJ73_02253	EMPG_09758,EMPG_11021	EPAG_00896,EPAG_01548	HCBG_05996		EMCG_05598,EMCG_07386	ECRG_02979,ECRG_08760	ACJ72_03795	AI78_00496	PAAG_07641	PABG_04118	PADG_04465	ACO22_06966	GX48_07289	AI79_02660,AI79_09327	AI80_06731				MGYG_06582	TERG_08633
853152630	O-methyltransferase	26	31	BDDG_00911	BDFG_00637		BDBG_05690	ACJ73_01256	EMPG_16199	EPAG_06189	HCBG_01115	HCAG_03917	EMCG_08735	ECRG_08005	ACJ72_05771	AI78_07871						AI79_00621	AI80_01213	CIMG_09542	CPSG_04106		MGYG_00783,MGYG_06752	TERG_07299	AFLA_032990,AFLA_065570,AFLA_077510	Afu2g17820	AN6945,AN8569,AN9233
853153056	EVM prediction seq	26	29	BDDG_01402	BDFG_01041	BDCG_08664	BDBG_00017	ACJ73_06790,ACJ73_06791	EMPG_09291	EPAG_02707	HCBG_08998	HCAG_08286	EMCG_03849	ECRG_03211		AI78_08037	PAAG_01644	PABG_03694	PADG_00130		GX48_06498	AI79_01325,AI79_01933							AFLA_073190	Afu2g14600	AN1798
853153119	pyridoxamine 5'-phosphate oxidase	26	28	BDDG_07787	BDFG_06190	BDCG_00029		ACJ73_09878	EMPG_16140,EMPG_17434	EPAG_02914	HCBG_04936		EMCG_05134,EMCG_06759	ECRG_08546	ACJ72_08006	AI78_00635	PAAG_02294	PABG_04799	PADG_05433		GX48_04023	AI79_06754	AI80_01453	CIMG_00702		UREG_00694	MGYG_03207	TERG_08845	AFLA_119560	Afu5g10650	AN10290
853153296	EVM prediction seq	26	27	BDDG_08619	BDFG_04781	BDCG_02407	BDBG_06805		EMPG_14385	EPAG_07708	HCBG_00588	HCAG_04672	EMCG_09340	ECRG_07286	ACJ72_02777	AI78_02763	PAAG_06669	PABG_02682	PADG_01125	ACO22_05048	GX48_04775	AI79_08333				UREG_07634	MGYG_08282	TERG_05617	AFLA_128070,AFLA_128080
853153302	EVM prediction seq	26	27	BDDG_05885	BDFG_05526	BDCG_17927,BDCG_17928	BDBG_09400	ACJ73_00357	EMPG_16501	EPAG_07106	HCBG_09164	HCAG_21661	EMCG_08215	ECRG_06447	ACJ72_00913	AI78_04413	PAAG_11662	PABG_12465	PADG_06195	ACO22_02756	GX48_05735	AI79_03058							AFLA_063610		AN11197
853153313	OPT family oligopeptide transporter	26	27	BDDG_00219	BDFG_00198	BDCG_03670	BDBG_01895		EMPG_17791	EPAG_02965	HCBG_00173	HCAG_04278	EMCG_09715	ECRG_08728	ACJ72_02713	AI78_05672	PAAG_00684	PABG_01539	PADG_04149	ACO22_04413	GX48_07029	AI79_02792					MGYG_05097	TERG_01994	AFLA_105250,AFLA_105260
853153363	EVM prediction seq	26	27	BDDG_07243	BDFG_04022	BDCG_09030	BDBG_00455	ACJ73_07080	EMPG_16226	EPAG_07339	HCBG_02564	HCAG_05393	EMCG_04538	ECRG_01120			PAAG_07429	PABG_07163	PADG_05127	ACO22_07110	GX48_05439	AI79_09053							AFLA_043410	Afu2g02350	AN4618
853153438	STE24 endopeptidase	26	26	BDDG_00187	BDFG_00227	BDCG_03700	BDBG_16477	ACJ73_05493	EMPG_17505	EPAG_02933	HCBG_11104	HCAG_21247		ECRG_06684	ACJ72_02237	AI78_06448	PAAG_11160	PABG_01510	PADG_11707	ACO22_06089	GX48_08012	AI79_02257	AI80_04573				MGYG_04645	TERG_01551			AN12177
853153439	serine/threonine protein kinase	26	26	BDDG_05067	BDFG_04597	BDCG_04418	BDBG_01397		EMPG_09601	EPAG_03614	HCBG_06476	HCAG_00513	EMCG_03812	ECRG_01462	ACJ72_07856	AI78_08030	PAAG_04331	PABG_04102	PADG_07561	ACO22_02681	GX48_00988	AI79_04598	AI80_01075			UREG_03244					AN7986
853153455	short-chain dehydrogenase/reductase 2	26	26	BDDG_08987	BDFG_04114	BDCG_07096	BDBG_09213	ACJ73_05270		EPAG_05688	HCBG_08841	HCAG_06954	EMCG_00129	ECRG_05753	ACJ72_06079	AI78_06711	PAAG_08046	PABG_07290	PADG_08359	ACO22_07426	GX48_07470	AI79_01629							AFLA_122450	Afu8g02600	AN8896
853153489	conserved hypothetical protein	26	26			BDCG_00812			EMPG_14292	EPAG_07968	HCBG_06730	HCAG_08809	EMCG_08866	ECRG_01972	ACJ72_01843	AI78_06913	PAAG_11414	PABG_11504	PADG_11131		GX48_00391	AI79_00691	AI80_00938	CIMG_03641	CPSG_02309	UREG_07405	MGYG_01173	TERG_00343	AFLA_030720	Afu3g11820	AN10348
853153494	C6 transcription factor	26	26	BDDG_06777	BDFG_08686	BDCG_00503	BDBG_04951	ACJ73_00153	EMPG_11887	EPAG_01227	HCBG_07007		EMCG_00933	ECRG_04023	ACJ72_02707	AI78_02139	PAAG_06921	PABG_11645	PADG_11264	ACO22_02923	GX48_01594	AI79_01180							AFLA_026160	Afu4g10160	AN2016
853153501	EVM prediction seq	26	26	BDDG_01757		BDCG_05962	BDBG_06656		EMPG_17096	EPAG_00612	HCBG_05273	HCAG_09681	EMCG_01413	ECRG_02396	ACJ72_03408		PAAG_05885		PADG_06106	ACO22_06496	GX48_07151		AI80_01640	CIMG_00416	CPSG_05170	UREG_00462	MGYG_05532		AFLA_102870		AN4747
853153543	nonribosomal peptide synthetase 10	26	26	BDDG_07411	BDFG_05431	BDCG_07957	BDBG_04183	ACJ73_01935		EPAG_04316	HCBG_01905	HCAG_02825	EMCG_01794	ECRG_03589	ACJ72_02574	AI78_02811	PAAG_04835	PABG_00176	PADG_02575	ACO22_05867	GX48_01669	AI79_04077							AFLA_079400	Afu5g10120	AN5318
853153546	hypothetical protein	26	26	BDDG_11775	BDFG_01473	BDCG_01638	BDBG_17145	ACJ73_03760	EMPG_09894	EPAG_00769			EMCG_02224	ECRG_04677	ACJ72_00445	AI78_04062	PAAG_05713	PABG_06287	PADG_07676	ACO22_02324	GX48_00136	AI79_00776	AI80_04259	CIMG_04661	CPSG_06522	UREG_01857	MGYG_06143	TERG_06286	AFLA_076040	Afu7g05330	AN6684
853147383	hypothetical protein	25	46	BDDG_00552	BDFG_07627,BDFG_08542	BDCG_03345	BDBG_02224	ACJ73_05341			HCBG_05716,HCBG_11476,HCBG_12038	HCAG_20312,HCAG_20982	EMCG_06405	ECRG_00904		AI78_00924,AI78_04756,AI78_06535	PAAG_07008,PAAG_11099,PAAG_11837	PABG_11880,PABG_12394	PADG_12315	ACO22_01112,ACO22_06124	GX48_00961,GX48_05283	AI79_02893,AI79_04060	AI80_02157,AI80_07083,AI80_07507	CIMG_05414,CIMG_10356	CPSG_05964	UREG_05768,UREG_07155		TERG_06932
853147410	EVM prediction seq	25	43							EPAG_03054	HCBG_05709	HCAG_21030,HCAG_21031			ACJ72_04102	AI78_04388,AI78_07242	PAAG_06110	PABG_06546	PADG_12395,PADG_12396		GX48_05598,GX48_05599	AI79_00061,AI79_06697	AI80_03311,AI80_04884,AI80_05112	CIMG_06631	CPSG_07190	UREG_03813,UREG_06498	MGYG_01496,MGYG_04006,MGYG_08000	TERG_03058,TERG_07364	AFLA_066920,AFLA_077990,AFLA_110070	Afu1g17730,Afu6g10120	AN11094,AN8409
853152414	phosphate:H+ symporter	25	31	BDDG_11997	BDFG_07564	BDCG_06541	BDBG_17190,BDBG_17191	ACJ73_04148	EMPG_16967	EPAG_05256	HCBG_12516	HCAG_22348				AI78_06100							AI80_06399,AI80_08569	CIMG_00339	CPSG_05082	UREG_00405	MGYG_05713	TERG_02583	AFLA_110410,AFLA_126180	Afu4g03610,Afu4g09210,Afu5g01320	AN0217,AN1612
853152801	hypothetical protein	25	30	BDDG_02105,BDDG_09891	BDFG_08704,BDFG_09177	BDCG_02885,BDCG_06342	BDBG_00679,BDBG_05362	ACJ73_05173	EMPG_10331	EPAG_01469	HCBG_07576	HCAG_11019	EMCG_05318	ECRG_08354	ACJ72_02851	AI78_06169	PAAG_07391						AI80_02529	CIMG_13417	CPSG_00843	UREG_07889	MGYG_04122	TERG_01498	AFLA_010150
853152947	transmembrane transporter	25	29	BDDG_07531	BDFG_08648	BDCG_01158	BDBG_02865		EMPG_11991,EMPG_15566	EPAG_06151,EPAG_06452	HCBG_07386	HCAG_06581	EMCG_01914,EMCG_08262	ECRG_01621,ECRG_03915		AI78_05060	PAAG_01341		PADG_00428	ACO22_03865	GX48_03308			CIMG_01404	CPSG_01773	UREG_01328	MGYG_07134			Afu7g06120
853153391	EVM prediction seq	25	26		BDFG_02623		BDBG_03498	ACJ73_07155	EMPG_16808	EPAG_06407	HCBG_03460	HCAG_01658	EMCG_06343	ECRG_00319	ACJ72_00809,ACJ72_06949	AI78_02564	PAAG_02641	PABG_03126	PADG_01661	ACO22_00046	GX48_04557	AI79_08792	AI80_00959	CIMG_01496	CPSG_01679	UREG_05103
853153393	C6 transcription factor	25	26	BDDG_05835	BDFG_05081	BDCG_09205	BDBG_08532	ACJ73_04625	EMPG_10321	EPAG_03203,EPAG_06501	HCBG_02132	HCAG_03026	EMCG_04830	ECRG_04358	ACJ72_06410	AI78_05930	PAAG_07357	PABG_05542	PADG_05857	ACO22_04792	GX48_02161	AI79_00544				UREG_02776
853153412	NEK protein kinase	25	26	BDDG_09149	BDFG_07815	BDCG_05392	BDBG_08955	ACJ73_05061	EMPG_16205	EPAG_07129	HCBG_03149	HCAG_03476	EMCG_03404	ECRG_02729	ACJ72_00850			PABG_12197	PADG_12013	ACO22_03392	GX48_03773	AI79_05183	AI80_07445		CPSG_06763	UREG_06930
853153421	EVM prediction seq	25	26	BDDG_06845	BDFG_05667	BDCG_05573	BDBG_05889	ACJ73_04143	EMPG_16343	EPAG_05047	HCBG_03340	HCAG_09777,HCAG_11284	EMCG_05908	ECRG_05032	ACJ72_01504	AI78_04881	PAAG_02780	PABG_03253	PADG_01809	ACO22_07814	GX48_05964	AI79_00336	AI80_05260
853153566	hypothetical protein	25	25	BDDG_02706	BDFG_04743	BDCG_02095	BDBG_03797	ACJ73_01298	EMPG_13741	EPAG_02318	HCBG_05561	HCAG_08448	EMCG_07526	ECRG_04432	ACJ72_04782	AI78_04958	PAAG_00544	PABG_06800	PADG_02146	ACO22_07738	GX48_04888	AI79_09759	AI80_08971
853153608	EVM prediction seq	25	25	BDDG_03278	BDFG_05330	BDCG_06575	BDBG_05154	ACJ73_09894	EMPG_12145	EPAG_06953	HCBG_08556	HCAG_08857	EMCG_04786	ECRG_01886	ACJ72_06960	AI78_07847	PAAG_03363	PABG_12491	PADG_06462	ACO22_07958	GX48_07560	AI79_07893	AI80_06672								AN7982
853153642	conserved hypothetical protein	25	25					ACJ73_05082	EMPG_12042	EPAG_07569	HCBG_07326	HCAG_11406	EMCG_02600	ECRG_05237	ACJ72_06700	AI78_05544	PAAG_08948	PABG_07720	PADG_08572	ACO22_07529	GX48_06725	AI79_09234	AI80_09758	CIMG_08112	CPSG_07398	UREG_02383			AFLA_107840		AN6766
853153660	conserved hypothetical protein	25	25	BDDG_01351	BDFG_01087	BDCG_08613	BDBG_00067	ACJ73_01424	EMPG_15480	EPAG_02661		HCAG_00268	EMCG_08423		ACJ72_07248	AI78_02498	PAAG_01697		PADG_00081		GX48_01908	AI79_03890	AI80_05826	CIMG_02371	CPSG_00217		MGYG_05249	TERG_02140	AFLA_131490	Afu2g14680	AN7542
853153661	conserved hypothetical protein	25	25	BDDG_06798	BDFG_08666	BDCG_00484	BDBG_04933	ACJ73_06538	EMPG_11597	EPAG_01260	HCBG_03995	HCAG_06190	EMCG_08017	ECRG_04661	ACJ72_06647	AI78_06591						AI79_02509	AI80_03533	CIMG_10030	CPSG_04443	UREG_06001			AFLA_043260		AN10331
853147405	EVM prediction seq	24	43		BDFG_05401			ACJ73_07047,ACJ73_07176,ACJ73_09065,ACJ73_09566			HCBG_07366	HCAG_00393,HCAG_05339,HCAG_10358,HCAG_11059	EMCG_01850,EMCG_01917,EMCG_03908,EMCG_07895	ECRG_05398,ECRG_08699		AI78_03248,AI78_06347	PAAG_03234	PABG_00675,PABG_11271	PADG_03110,PADG_11759	ACO22_00948,ACO22_07331	GX48_01483	AI79_04224	AI80_01684,AI80_09499,AI80_10017	CIMG_12127	CPSG_07374				AFLA_003200	Afu3g02175	AN7973
853147417	serine/threonine protein kinase	24	42	BDDG_03338	BDFG_05374,BDFG_05375,BDFG_08924	BDCG_17349,BDCG_17350	BDBG_17211,BDBG_17212	ACJ73_03893,ACJ73_05168,ACJ73_05604,ACJ73_07356	EMPG_10714	EPAG_06544		HCAG_04738,HCAG_05343,HCAG_11282	EMCG_05635			AI78_03702,AI78_08069,AI78_08507,AI78_08554	PAAG_00045		PADG_03938	ACO22_00425	GX48_03233	AI79_09705,AI79_10218,AI79_10294	AI80_09303	CIMG_12566	CPSG_07908,CPSG_10106				AFLA_040580	Afu1g16060,Afu5g14960,Afu5g14970	AN7980,AN9022
853153077	EVM prediction seq	24	28	BDDG_00770	BDFG_00505	BDCG_02696	BDBG_05557		EMPG_13768	EPAG_03122		HCAG_03781		ECRG_08051	ACJ72_04576	AI78_01647	PAAG_00571	PABG_03545	PADG_02119	ACO22_05556	GX48_04913	AI79_02933		CIMG_12534	CPSG_04653	UREG_06893
853153210	EVM prediction seq	24	28	BDDG_05680	BDFG_08117	BDCG_06216	BDBG_00813	ACJ73_06489	EMPG_11967	EPAG_07624	HCBG_04472		EMCG_00719	ECRG_07376	ACJ72_01742	AI78_08574						AI79_04152	AI80_09145				MGYG_05461,MGYG_07242	TERG_02353,TERG_08172	AFLA_084490	Afu1g15290	AN0857
853153260	conserved hypothetical protein	24	27	BDDG_08845	BDFG_06660	BDCG_04474	BDBG_01451	ACJ73_03335,ACJ73_05635		EPAG_02761	HCBG_08425	HCAG_06832,HCAG_07557	EMCG_01710	ECRG_05370		AI78_00479			PADG_12342	ACO22_01740	GX48_00112			CIMG_07114	CPSG_07018	UREG_04345	MGYG_03770	TERG_05772
853153400	serine/threonine protein kinase	24	26	BDDG_06893	BDFG_04261	BDCG_01060	BDBG_02963	ACJ73_09319	EMPG_16979	EPAG_03898	HCBG_09191	HCAG_06886,HCAG_06887	EMCG_04314,EMCG_04315	ECRG_02546	ACJ72_05272		PAAG_06912	PABG_02938	PADG_11263	ACO22_02918	GX48_01599	AI79_06736	AI80_08982
853153682	conserved hypothetical protein	24	24					ACJ73_01173	EMPG_15417	EPAG_04300	HCBG_00808	HCAG_03612	EMCG_06506	ECRG_05574	ACJ72_02818	AI78_02120	PAAG_00970	PABG_11319	PADG_11670	ACO22_06745	GX48_03150	AI79_00128	AI80_03745	CIMG_04961	CPSG_08469		MGYG_07448	TERG_05802
853153708	lysergyl peptide synthetase LpsB	24	24	BDDG_05007	BDFG_04542	BDCG_04363	BDBG_01341	ACJ73_06064	EMPG_15074	EPAG_01900	HCBG_06533	HCAG_00558	EMCG_00031	ECRG_04957	ACJ72_06507	AI78_04260	PAAG_04275	PABG_04054	PADG_07507	ACO22_01086	GX48_02864	AI79_10169
853153710	EVM prediction seq	24	24	BDDG_03082	BDFG_01261	BDCG_00607	BDBG_05052	ACJ73_07259	EMPG_09682	EPAG_00161	HCBG_06909	HCAG_00167	EMCG_00510	ECRG_06140		AI78_04734	PAAG_01830	PABG_02110	PADG_00511	ACO22_02116	GX48_07738	AI79_00888	AI80_03562
853153715	EVM prediction seq	24	24	BDDG_04479	BDFG_05931	BDCG_04259	BDBG_01252	ACJ73_08719	EMPG_12270	EPAG_01829	HCBG_06610	HCAG_00627	EMCG_00861	ECRG_00514	ACJ72_02069	AI78_08725	PAAG_04179	PABG_03969	PADG_07433	ACO22_02544	GX48_02795	AI79_01861	AI80_03847
853153721	transcriptional activator protein	24	24	BDDG_05508	BDFG_05753	BDCG_06339	BDBG_00687	ACJ73_00317	EMPG_13520	EPAG_07296	HCBG_04348	HCAG_07182	EMCG_04468	ECRG_01400	ACJ72_03049	AI78_02464	PAAG_03745	PABG_00794	PADG_03249	ACO22_04101	GX48_07005	AI79_07287
853153725	EVM prediction seq	24	24	BDDG_06838	BDFG_05676	BDCG_05566	BDBG_05896	ACJ73_09413	EMPG_16349	EPAG_05041	HCBG_03334	HCAG_09776	EMCG_05915	ECRG_05023	ACJ72_00647	AI78_07157	PAAG_02790	PABG_03261	PADG_01817	ACO22_03681	GX48_05972	AI79_00328
853153739	C6 transcription factor	24	24	BDDG_04634	BDFG_06250	BDCG_04018	BDBG_01009	ACJ73_01063	EMPG_17564	EPAG_00362	HCBG_04814	HCAG_00836	EMCG_01728	ECRG_03537	ACJ72_00174	AI78_05318	PAAG_11484	PABG_12035	PADG_11943	ACO22_04539	GX48_00602	AI79_03221
853153669	EVM prediction seq	23	25	BDDG_00181	BDFG_00232	BDCG_03706	BDBG_01856		EMPG_09991	EPAG_02927	HCBG_00119	HCAG_04239			ACJ72_04088	AI78_06110						AI79_09595		CIMG_01728	CPSG_01427	UREG_01964	MGYG_01278	TERG_11529,TERG_11530	AFLA_001380,AFLA_013480	Afu8g01830
853153797	hypothetical protein	23	24	BDDG_02193	BDFG_02668	BDCG_08239	BDBG_03552	ACJ73_02953	EMPG_17284	EPAG_07290	HCBG_03491,HCBG_03541	HCAG_01704	EMCG_04427	ECRG_00271	ACJ72_03809	AI78_05954						AI79_08174	AI80_00591						AFLA_138070	Afu5g14360	AN2681
853153863	EVM prediction seq	23	23					ACJ73_00509	EMPG_11028	EPAG_00902	HCBG_05987	HCAG_05832	EMCG_03952	ECRG_05197	ACJ72_02791	AI78_00502	PAAG_01228	PABG_01796	PADG_03597	ACO22_00167	GX48_05082	AI79_02670	AI80_07257							Afu4g03310	AN4485
853153873	EVM prediction seq	23	23					ACJ73_09909		EPAG_01053	HCBG_05552	HCAG_08455			ACJ72_06357	AI78_01633	PAAG_01356	PABG_02019	PADG_00414	ACO22_03301	GX48_03121		AI80_06967	CIMG_05689	CPSG_04198		MGYG_07366	TERG_05725	AFLA_120980		AN2718
853153895	transcriptional regulatory protein GAL4	23	23	BDDG_05358	BDFG_03241	BDCG_08786	BDBG_07370	ACJ73_09088	EMPG_13322	EPAG_06356	HCBG_08198	HCAG_22075	EMCG_01577	ECRG_05971	ACJ72_04532	AI78_03022						AI79_07775							AFLA_100920	Afu3g06740	AN4785
853153901	oxidoreductase	23	23	BDDG_04975	BDFG_04515	BDCG_04335	BDBG_01312	ACJ73_02942	EMPG_16325	EPAG_01882	HCBG_06552	HCAG_00576	EMCG_00052	ECRG_04935	ACJ72_01206							AI79_03950	AI80_01156			UREG_05963			AFLA_006730	Afu5g03930	AN2470
853153902	hypothetical protein	23	23	BDDG_11565	BDFG_00034	BDCG_03497	BDBG_02066	ACJ73_04983	EMPG_11628	EPAG_01335	HCBG_05889	HCAG_05754	EMCG_02357	ECRG_05452	ACJ72_05350	AI78_00741											MGYG_04813	TERG_01713	AFLA_005520	Afu5g02800	AN8129
853153911	polysaccharide deacetylase	23	23	BDDG_07168	BDFG_06718	BDCG_01814	BDBG_04739	ACJ73_10128	EMPG_09258	EPAG_06795			EMCG_04136	ECRG_07492			PAAG_06805	PABG_11278	PADG_04385		GX48_01465	AI79_04277	AI80_08678	CIMG_02314	CPSG_00161	UREG_01430	MGYG_01460	TERG_00038	AFLA_132650	Afu5g11410	AN0160
853152282	serine/threonine protein kinase	22	31	BDDG_07824	BDFG_07606	BDCG_09407	BDBG_08671				HCBG_05066,HCBG_08579	HCAG_10028,HCAG_10204,HCAG_20712	EMCG_06451,EMCG_06811	ECRG_08841	ACJ72_07842	AI78_01570,AI78_06821						AI79_02193	AI80_05047	CIMG_02634	CPSG_00484	UREG_00822	MGYG_02253	TERG_03503
853153093	EVM prediction seq	22	28	BDDG_07997	BDFG_07403	BDCG_01781	BDBG_17169,BDBG_17170		EMPG_09923,EMPG_16646	EPAG_02256,EPAG_02478	HCBG_00363	HCAG_04446	EMCG_06618	ECRG_03178	ACJ72_00350,ACJ72_06966	AI78_02274	PAAG_12286		PADG_04346	ACO22_01304	GX48_01428	AI79_05029,AI79_07004,AI79_07005
853153194	metalloreductase transmembrane component	22	28	BDDG_03339	BDFG_05376,BDFG_08925	BDCG_06628	BDBG_05206	ACJ73_05605,ACJ73_08441		EPAG_06543		HCAG_02114,HCAG_05344	EMCG_05636		ACJ72_01555	AI78_03699,AI78_08552		PABG_01352	PADG_03937	ACO22_00426	GX48_03232	AI79_10061	AI80_09306		CPSG_10108	UREG_07920			AFLA_040550	Afu1g00350,Afu1g16040,Afu5g14940	AN9023
853153352	conserved hypothetical protein	22	27	BDDG_03846,BDDG_04836	BDFG_00910	BDCG_04987,BDCG_16063	BDBG_08121,BDBG_08387	ACJ73_09298	EMPG_10521,EMPG_16269	EPAG_05629	HCBG_09069	HCAG_02283	EMCG_04987	ECRG_08516	ACJ72_07424	AI78_05840							AI80_03156	CIMG_01076	CPSG_02133				AFLA_136190
853153589	serine/threonine protein kinase	22	25	BDDG_03090	BDFG_01270,BDFG_01271	BDCG_00616		ACJ73_08686			HCBG_06503	HCAG_05235	EMCG_05620	ECRG_08364	ACJ72_01458	AI78_01072	PAAG_11417	PABG_04460,PABG_11508	PADG_11135,PADG_11136	ACO22_08024	GX48_00396				CPSG_05892			TERG_02309
853153764	hypothetical protein	22	24	BDDG_06525	BDFG_03615	BDCG_05311	BDBG_07686	ACJ73_01416,ACJ73_01718	EMPG_17070	EPAG_02231	HCBG_08632	HCAG_06852,HCAG_20250	EMCG_09522	ECRG_07843		AI78_06605							AI80_07413	CIMG_13019	CPSG_00943	UREG_03116				Afu4g03080
853153932	EVM prediction seq	22	22			BDCG_04836	BDBG_07500	ACJ73_05889	EMPG_16451	EPAG_04445	HCBG_01369	HCAG_02292	EMCG_03122	ECRG_01732	ACJ72_06479	AI78_01487	PAAG_05343	PABG_06029	PADG_12169	ACO22_05376	GX48_00529		AI80_06454
853153945	EVM prediction seq	22	22	BDDG_08924	BDFG_09244		BDBG_07465	ACJ73_10054		EPAG_07031	HCBG_01394	HCAG_02317	EMCG_09762	ECRG_01761	ACJ72_04167	AI78_05471	PAAG_05367	PABG_06005	PADG_06709		GX48_00505	AI79_02116	AI80_09164
853153948	conserved hypothetical protein	22	22	BDDG_03344	BDFG_05380	BDCG_06632	BDBG_05210	ACJ73_05549	EMPG_09957	EPAG_05861	HCBG_08621		EMCG_00308	ECRG_07457	ACJ72_01584	AI78_04376							AI80_08566	CIMG_05509	CPSG_05857		MGYG_01838	TERG_07707
853153971	3-oxoacyl-[acyl-carrier protein] reductase	22	22		BDFG_04988	BDCG_03193	BDBG_02367	ACJ73_02342	EMPG_17712	EPAG_00141	HCBG_04038	HCAG_06152				AI78_00165	PAAG_03126					AI79_08453		CIMG_04968	CPSG_08476	UREG_06584	MGYG_04977	TERG_01876			AN7128
853153986	EVM prediction seq	22	22	BDDG_03900	BDFG_00861	BDCG_05035	BDBG_08338		EMPG_15594	EPAG_04000	HCBG_01552	HCAG_02466	EMCG_03958	ECRG_04395	ACJ72_06448	AI78_01712	PAAG_05544	PABG_05038	PADG_05700		GX48_00748									Afu8g00420
853153998	hypothetical protein	22	22	BDDG_02517		BDCG_03142	BDBG_02413			EPAG_00099	HCBG_12266	HCAG_21802	EMCG_02516		ACJ72_01452		PAAG_11709	PABG_00618	PADG_03050	ACO22_03157	GX48_03537	AI79_02873			CPSG_05486		MGYG_02831		AFLA_111670		AN12174
853154008	EVM prediction seq	22	22	BDDG_12857	BDFG_03985		BDBG_16104	ACJ73_06075	EMPG_16498	EPAG_03158	HCBG_02599	HCAG_05362	EMCG_03758	ECRG_05610	ACJ72_03336	AI78_06928						AI79_05579							AFLA_007920	Afu6g14350	AN5651
853154015	EVM prediction seq	22	22	BDDG_11612	BDFG_00553	BDCG_16612	BDBG_05607	ACJ73_08584	EMPG_12672	EPAG_02756	HCBG_01035	HCAG_03839	EMCG_04042	ECRG_00357	ACJ72_06897	AI78_01561											MGYG_08566	TERG_08347	AFLA_139280		AN7808
853154019	hypothetical protein	22	22	BDDG_08324	BDFG_04928	BDCG_08316	BDBG_03628	ACJ73_02380	EMPG_09650	EPAG_03350	HCBG_02753	HCAG_05199		ECRG_03407								AI79_09291	AI80_00064	CIMG_07088	CPSG_01151				AFLA_042480	Afu4g00700	AN7895
853147578	serine/threonine protein kinase	21	36	BDDG_08972	BDFG_04125	BDCG_17463,BDCG_17464	BDBG_17974,BDBG_17975		EMPG_09293	EPAG_03804	HCBG_01626,HCBG_05600,HCBG_08277	HCAG_11354,HCAG_11555	EMCG_00221	ECRG_06943	ACJ72_02117	AI78_04193							AI80_03857,AI80_05156	CIMG_03009	CPSG_09199	UREG_04725
853150699	EVM prediction seq	21	33	BDDG_12108	BDFG_00850	BDCG_05047	BDBG_08326,BDBG_16393,BDBG_16394	ACJ73_03393,ACJ73_06151,ACJ73_08540			HCBG_01164	HCAG_00759,HCAG_20980,HCAG_21065	EMCG_00852			AI78_08233				ACO22_07152			AI80_03341			UREG_07927	MGYG_05322,MGYG_05692		AFLA_024230	Afu8g05770	AN4848
853151283	OPT family small oligopeptide transporter	21	33	BDDG_07501	BDFG_07318	BDCG_07910		ACJ73_07321	EMPG_09342	EPAG_06671			EMCG_05843	ECRG_04322	ACJ72_00762	AI78_05090						AI79_04396		CIMG_01428,CIMG_05527	CPSG_01750,CPSG_05838	UREG_01345,UREG_06193	MGYG_05301	TERG_11815,TERG_11816	AFLA_015780,AFLA_095420,AFLA_106810,AFLA_107230,AFLA_123970	Afu2g15240,Afu5g13850,Afu6g10050,Afu6g10220	AN7188,AN7597
853152643	serine/threonine protein kinase	21	30	BDDG_12598	BDFG_01732	BDCG_17724,BDCG_17725	BDBG_04256	ACJ73_04283,ACJ73_04633,ACJ73_08142,ACJ73_10315		EPAG_04768,EPAG_06723	HCBG_08122		EMCG_05239,EMCG_08145	ECRG_00806,ECRG_06202	ACJ72_05790	AI78_05087						AI79_07731	AI80_09027	CIMG_02243,CIMG_02515			MGYG_08490	TERG_06752,TERG_07115
853153250	serine/threonine protein kinase	21	27	BDDG_04418	BDFG_02777	BDCG_05724	BDBG_06079	ACJ73_00057,ACJ73_08087	EMPG_11864	EPAG_06968	HCBG_07902	HCAG_01381	EMCG_09486	ECRG_04208	ACJ72_03168	AI78_00062,AI78_00063							AI80_00691,AI80_04587				MGYG_04922	TERG_01822
853153298	EVM prediction seq	21	27	BDDG_12275	BDFG_02381	BDCG_06163	BDBG_00860	ACJ73_05246	EMPG_16540	EPAG_02035	HCBG_05011	HCAG_01007			ACJ72_06528	AI78_00533,AI78_00534						AI79_05235	AI80_09216						AFLA_050290,AFLA_124490	Afu3g02790,Afu4g00460	AN8593
853153422	serine/threonine protein kinase	21	26	BDDG_00009	BDFG_08694	BDCG_03885	BDBG_01674	ACJ73_02099			HCBG_02126	HCAG_10181	EMCG_07659		ACJ72_02404,ACJ72_05577,ACJ72_06953	AI78_02967,AI78_02968	PAAG_11566					AI79_01980	AI80_10050	CIMG_06953,CIMG_08287,CIMG_12125	CPSG_08330	UREG_02823
853153787	alpha-amylase A type-3	21	24	BDDG_09510	BDFG_06998	BDCG_08951	BDBG_08845	ACJ73_01895	EMPG_17583	EPAG_04868	HCBG_03431	HCAG_01582	EMCG_01161	ECRG_02670								AI79_05972	AI80_03624						AFLA_026140	Afu2g00710,Afu4g10130	AN2018,AN3388,AN3402
853153853	EVM prediction seq	21	23	BDDG_05877	BDFG_01059	BDCG_08645	BDBG_00034	ACJ73_04322	EMPG_14977	EPAG_02689	HCBG_09019	HCAG_08302	EMCG_06847	ECRG_03192	ACJ72_06608,ACJ72_08657	AI78_08452,AI78_09060						AI79_01903		CIMG_10936	CPSG_00244
853153942	EVM prediction seq	21	22	BDDG_04891	BDFG_02454	BDCG_00125	BDBG_08067	ACJ73_01780	EMPG_13548	EPAG_01023	HCBG_04541	HCAG_07316	EMCG_01674	ECRG_08694	ACJ72_01143	AI78_03099	PAAG_09069					AI79_03655	AI80_00227,AI80_02324
853153962	hypothetical protein	21	22	BDDG_02550	BDFG_03915	BDCG_01939	BDBG_03963	ACJ73_08668	EMPG_09912	EPAG_02997	HCBG_05761	HCAG_21040	EMCG_01353		ACJ72_08695	AI78_02762						AI79_08405	AI80_03512				MGYG_01406	TERG_00099
853154054	tripeptidyl peptidase	21	21	BDDG_00222	BDFG_00195	BDCG_03667	BDBG_01898		EMPG_17114		HCBG_00170	HCAG_04281	EMCG_09712	ECRG_05867	ACJ72_02716	AI78_05668	PAAG_00680	PABG_01542	PADG_04152	ACO22_04410	GX48_07032
853154056	EVM prediction seq	21	21	BDDG_07182	BDFG_06733	BDCG_01826	BDBG_04752		EMPG_16715	EPAG_06808	HCBG_00418	HCAG_04490	EMCG_04234	ECRG_07236	ACJ72_02298		PAAG_05796	PABG_06361	PADG_07592	ACO22_00263	GX48_00220
853154084	hypothetical protein	21	21	BDDG_12180	BDFG_05975	BDCG_16889	BDBG_01212	ACJ73_01032	EMPG_14694	EPAG_03243			EMCG_00905	ECRG_00472	ACJ72_04108	AI78_00691	PAAG_04120	PABG_03930	PADG_07383	ACO22_04871	GX48_01771			CIMG_01692		UREG_07198	MGYG_07789	TERG_05309			AN10862
853154096	EVM prediction seq	21	21				BDBG_16580	ACJ73_00534	EMPG_16067	EPAG_04392	HCBG_02495	HCAG_21520	EMCG_08775	ECRG_01058	ACJ72_00827	AI78_01455						AI79_09639	AI80_09605				MGYG_00246	TERG_01285	AFLA_122300	Afu4g00590	AN6750
853154102	conserved hypothetical protein	21	21	BDDG_09751	BDFG_06938	BDCG_09468	BDBG_08733	ACJ73_03218	EMPG_11195	EPAG_07248			EMCG_01858	ECRG_07572	ACJ72_07009	AI78_07689						AI79_05317	AI80_09111	CIMG_08917	CPSG_05369	UREG_07027	MGYG_08452	TERG_05455	AFLA_068970	Afu1g10660	AN1212
853154129	EVM prediction seq	21	21	BDDG_02540	BDFG_05286	BDCG_03120	BDBG_02435	ACJ73_03807	EMPG_11093	EPAG_00080	HCBG_03989		EMCG_02538	ECRG_02276	ACJ72_01021	AI78_00104						AI79_06076	AI80_06005						AFLA_094860		AN4642
853154134	hypothetical protein	21	21	BDDG_08135	BDFG_06282	BDCG_06401	BDBG_00627		EMPG_10825	EPAG_05552	HCBG_04296	HCAG_07124	EMCG_06789	ECRG_01247		AI78_01222						AI79_05137	AI80_00211						AFLA_134190	Afu2g11360	AN5877
853154144	transcription factor	21	21	BDDG_08897	BDFG_08337	BDCG_04847	BDBG_07489	ACJ73_08446	EMPG_12788	EPAG_07048			EMCG_04948	ECRG_01742	ACJ72_01429	AI78_01496						AI79_02094	AI80_00137	CIMG_03208	CPSG_02763	UREG_07063	MGYG_07054	TERG_12505	AFLA_084200	Afu1g15370	AN10128
853147280	EVM prediction seq	20	68	BDDG_03666,BDDG_09520	BDFG_07662,BDFG_08278	BDCG_00010,BDCG_05477,BDCG_17867	BDBG_05990,BDBG_16172,BDBG_16375,BDBG_17593	ACJ73_01463,ACJ73_02205,ACJ73_03986,ACJ73_04870		EPAG_06536	HCBG_05158,HCBG_07253,HCBG_11944,HCBG_12310,HCBG_12314	HCAG_20741,HCAG_20859,HCAG_20860,HCAG_20867,HCAG_21001,HCAG_21097,HCAG_21364,HCAG_21649,HCAG_21825,HCAG_22005,HCAG_22092,HCAG_22130,HCAG_22402,HCAG_22489	EMCG_05259,EMCG_06511,EMCG_07322		ACJ72_08100	AI78_02942,AI78_07952,AI78_07955,AI78_08099,AI78_08100,AI78_08101,AI78_08825	PAAG_11813	PABG_06381					AI80_09792		CPSG_09931,CPSG_10114
853147393	EVM prediction seq	20	45	BDDG_11538	BDFG_00324	BDCG_16782	BDBG_16467,BDBG_17456	ACJ73_03029	EMPG_09678,EMPG_10685,EMPG_11945,EMPG_14063	EPAG_00157,EPAG_01650,EPAG_03249,EPAG_08299	HCBG_08104	HCAG_00379,HCAG_20737	EMCG_01008,EMCG_05321	ECRG_02429,ECRG_08878		AI78_08591,AI78_08786,AI78_08982						AI79_01838,AI79_04816,AI79_08675	AI80_07715,AI80_09940				MGYG_07928		AFLA_015640,AFLA_024160,AFLA_031890,AFLA_040820	Afu2g00910	AN1071,AN1580,AN3547,AN3881,AN8322,AN8457,AN8545,AN9426
853153350	toxin biosynthesis ketoreductase	20	27	BDDG_06006	BDFG_07097	BDCG_07691	BDBG_03369	ACJ73_00572	EMPG_12184	EPAG_05096			EMCG_06159	ECRG_03804	ACJ72_06666	AI78_01041						AI79_06795,AI79_06905,AI79_07861	AI80_00472,AI80_01444			UREG_06504	MGYG_05882	TERG_06024	AFLA_028710,AFLA_112820,AFLA_139390	Afu5g14120	AN1300,AN7821,AN8155
853153656	EVM prediction seq	20	25	BDDG_12830	BDFG_06973	BDCG_09438	BDBG_17834,BDBG_17835	ACJ73_03955	EMPG_09537	EPAG_04512	HCBG_08420	HCAG_07561	EMCG_09318,EMCG_09319	ECRG_05317		AI78_06670													AFLA_049700,AFLA_096380	Afu3g00250,Afu8g06050	AN3235,AN8521
853153728	EVM prediction seq	20	24	BDDG_10038	BDFG_00288	BDCG_03761	BDBG_01799	ACJ73_02112		EPAG_01685	HCBG_00055	HCAG_21236	EMCG_07832	ECRG_02709	ACJ72_04189	AI78_06762		PABG_12661				AI79_01770,AI79_06528	AI80_03083				MGYG_02946,MGYG_02947
853153810	C6 zinc finger domain-containing protein	20	24	BDDG_12384	BDFG_03661	BDCG_08918	BDBG_07231	ACJ73_01034		EPAG_06316					ACJ72_04426	AI78_04367	PAAG_08627	PABG_11641	PADG_01434	ACO22_03531,ACO22_03532	GX48_01619	AI79_04655	AI80_00196			UREG_03093	MGYG_07880		AFLA_075760,AFLA_104220,AFLA_125590	Afu5g14620	AN2644,AN6667
853154104	EVM prediction seq	20	21				BDBG_08155	ACJ73_03686			HCBG_04478	HCAG_11254	EMCG_08782	ECRG_01943		AI78_05995,AI78_08809						AI79_04097	AI80_02317	CIMG_03974	CPSG_03301	UREG_03103	MGYG_01660	TERG_06284	AFLA_063170
853154163	glutathione-dependent formaldehyde-activating	20	20	BDDG_00918	BDFG_00644	BDCG_02555	BDBG_05697	ACJ73_05410	EMPG_09402	EPAG_06016	HCBG_01124		EMCG_07020		ACJ72_00288		PAAG_11043				GX48_06804		AI80_05790	CIMG_11301	CPSG_06210
853154165	conserved hypothetical protein	20	20	BDDG_03355	BDFG_09157	BDCG_06649	BDBG_05222	ACJ73_09788	EMPG_09964	EPAG_05854		HCAG_08906	EMCG_09405	ECRG_06508		AI78_06333	PAAG_03423	PABG_07099	PADG_06413	ACO22_02104	GX48_07229	AI79_08635
853154186	C6 transcription factor	20	20	BDDG_01481	BDFG_02153	BDCG_07299	BDBG_07112	ACJ73_02158	EMPG_17739	EPAG_06694	HCBG_07138	HCAG_08060	EMCG_00266	ECRG_03875	ACJ72_02232	AI78_02846						AI79_06363
853154203	hypothetical protein	20	20	BDDG_02674	BDFG_06808	BDCG_02059	BDBG_03834	ACJ73_08929	EMPG_10132	EPAG_02519			EMCG_09598	ECRG_05282	ACJ72_07139		PAAG_00577	PABG_11769	PADG_02115	ACO22_05560	GX48_04918	AI79_02949	AI80_09243			UREG_04469					AN9017
853154242	EVM prediction seq	20	20	BDDG_11742	BDFG_01963	BDCG_17215	BDBG_17430	ACJ73_06984	EMPG_16670	EPAG_00654	HCBG_07680	HCAG_01210		ECRG_02353	ACJ72_04703	AI78_01935													AFLA_038210	Afu3g02700	AN1028
853153796	EVM prediction seq	19	24	BDDG_07867	BDFG_04468	BDCG_08710	BDBG_09286	ACJ73_02665	EMPG_11757,EMPG_15334	EPAG_00083,EPAG_04706			EMCG_06502,EMCG_09286	ECRG_05570,ECRG_07634	ACJ72_04649	AI78_08514											MGYG_08579		AFLA_138470		AN11223
853153846	conserved hypothetical protein	19	23	BDDG_00607	BDFG_05191	BDCG_02852		ACJ73_00971,ACJ73_09375,ACJ73_09410	EMPG_10753,EMPG_16384			HCAG_21343	EMCG_05611	ECRG_05220	ACJ72_02630	AI78_01615	PAAG_03515	PABG_06853	PADG_12079	ACO22_07057,ACO22_08120	GX48_03883		AI80_10056		CPSG_08644		MGYG_06581
853153877	EVM prediction seq	19	23	BDDG_02509	BDFG_05027	BDCG_03152	BDBG_02407	ACJ73_09400		EPAG_04401	HCBG_05112	HCAG_05236,HCAG_20462	EMCG_03870,EMCG_08419	ECRG_00964	ACJ72_05759	AI78_04399													AFLA_119130,AFLA_127080		AN0524,AN11814
853154130	hypothetical protein	19	21					ACJ73_03817		EPAG_03532	HCBG_02675	HCAG_05272	EMCG_08097	ECRG_07353	ACJ72_02531	AI78_05857											MGYG_08698	TERG_02837	AFLA_091760	Afu2g17400	AN11081
853154250	hypothetical protein	19	20								HCBG_04170	HCAG_07010	EMCG_02728		ACJ72_00975	AI78_00380							AI80_06828	CIMG_07615	CPSG_08927		MGYG_06624	TERG_08394	AFLA_076530	Afu7g05550,Afu8g00770	AN6703
853154280	serine/threonine protein kinase	19	19	BDDG_08555	BDFG_09020	BDCG_07807	BDBG_04353		EMPG_09969		HCBG_03084	HCAG_21679	EMCG_05025	ECRG_07920								AI79_05092	AI80_06002	CIMG_13745	CPSG_03498	UREG_07499
853154318	EVM prediction seq	19	19	BDDG_05847	BDFG_05093	BDCG_09193	BDBG_08545	ACJ73_01836	EMPG_14560	EPAG_06497	HCBG_08422	HCAG_07560	EMCG_02313	ECRG_08435		AI78_04207						AI79_07358									AN5071
853154321	EVM prediction seq	19	19	BDDG_08621	BDFG_04780	BDCG_02403	BDBG_06806	ACJ73_09654	EMPG_14384	EPAG_07707	HCBG_05763	HCAG_03312	EMCG_09343	ECRG_07282	ACJ72_02776	AI78_07437															AN1705
853154331	HMG domain-containing protein	19	19		BDFG_01907	BDCG_05972	BDBG_06646	ACJ73_00817	EMPG_10910	EPAG_00601	HCBG_05263		EMCG_01402					PABG_05778	PADG_06118	ACO22_07838		AI79_10305	AI80_01626	CIMG_00406	CPSG_05159					Afu3g06170	AN4734
853152905	hypothetical protein	18	29	BDDG_06988	BDFG_03110,BDFG_07655	BDCG_07543,BDCG_08839	BDBG_03229,BDBG_07319	ACJ73_03130,ACJ73_09070				HCAG_20277,HCAG_20280,HCAG_20596,HCAG_20874,HCAG_20963,HCAG_21006,HCAG_21568,HCAG_21623	EMCG_07115		ACJ72_08163	AI78_08440	PAAG_08765	PABG_04002	PADG_04253	ACO22_06375	GX48_03349			CIMG_08744
853153806	hypothetical protein	18	24					ACJ73_03064	EMPG_09453	EPAG_03386	HCBG_11526	HCAG_21452,HCAG_21453			ACJ72_01828	AI78_08463						AI79_02513,AI79_04608		CIMG_01179,CIMG_10420	CPSG_02029,CPSG_08411				AFLA_007460,AFLA_024070,AFLA_084280	Afu7g01450	AN1748
853153915	conserved hypothetical protein	18	23										EMCG_05030	ECRG_07915	ACJ72_07077,ACJ72_08613	AI78_06622	PAAG_01313	PABG_01883	PADG_03511	ACO22_01489		AI79_05101	AI80_03643,AI80_06010	CIMG_01254	CPSG_01949,CPSG_01950	UREG_01183	MGYG_01473	TERG_00022	AFLA_039460,AFLA_119760	Afu5g10460	AN10292,AN7172
853154010	conserved hypothetical protein	18	22					ACJ73_04699	EMPG_09543	EPAG_04505	HCBG_00768	HCAG_21400,HCAG_21401	EMCG_09326	ECRG_05324	ACJ72_03155									CIMG_08875	CPSG_05423		MGYG_08482	TERG_05427	AFLA_066830,AFLA_102730
853154190	EVM prediction seq	18	20	BDDG_08213	BDFG_06618	BDCG_09357	BDBG_09170	ACJ73_03485	EMPG_13296	EPAG_07581	HCBG_08342	HCAG_07653	EMCG_04297	ECRG_07515	ACJ72_05940	AI78_07140
853154288	EVM prediction seq	18	19	BDDG_01669	BDFG_01834	BDCG_06045	BDBG_06571	ACJ73_08461	EMPG_10461	EPAG_00534	HCBG_05142	HCAG_01112	EMCG_03905	ECRG_06418,ECRG_07799	ACJ72_03220	AI78_04596
853154293	toxin biosynthesis protein	18	19	BDDG_05426	BDFG_02078	BDCG_07372	BDBG_07187	ACJ73_04277	EMPG_17768	EPAG_02415	HCBG_07213	HCAG_07997	EMCG_05214	ECRG_02520,ECRG_02521	ACJ72_01636							AI79_04651
853154408	CMGC/MAPK/P38 protein kinase	18	18	BDDG_08030	BDFG_04303	BDCG_01106	BDBG_02919	ACJ73_08241	EMPG_16891	EPAG_03052	HCBG_05711	HCAG_03260	EMCG_01766	ECRG_02815		AI78_04390						AI79_06695
853154455	conserved hypothetical protein	18	18	BDDG_13126	BDFG_08490	BDCG_04466	BDBG_01437	ACJ73_00079	EMPG_17250	EPAG_05425					ACJ72_05344	AI78_06549	PAAG_08899	PABG_05419	PADG_05730	ACO22_01468	GX48_01022	AI79_08935				UREG_06675			AFLA_020230		AN10979
853153684	serine/threonine protein kinase	17	24								HCBG_06253	HCAG_10203	EMCG_05936,EMCG_08922	ECRG_07434,ECRG_08169		AI78_06339						AI79_05541,AI79_07724,AI79_08447,AI79_09451	AI80_07750	CIMG_09905	CPSG_09116	UREG_06735	MGYG_04321	TERG_01868,TERG_03851,TERG_08604
853154024	methylenomycin A resistance protein	17	22	BDDG_04841	BDFG_02504	BDCG_00174	BDBG_08117		EMPG_09778	EPAG_00977					ACJ72_05001	AI78_02881,AI78_04069						AI79_00058	AI80_05109	CIMG_02678,CIMG_06626	CPSG_00533,CPSG_07184	UREG_03087	MGYG_00003,MGYG_03747	TERG_02961,TERG_03984	AFLA_019570		AN12217
853154228	alcohol dehydrogenase	17	20										EMCG_04365	ECRG_08607	ACJ72_04923	AI78_08805	PAAG_05227	PABG_07631	PADG_05031	ACO22_05983	GX48_07813	AI79_03003	AI80_07381	CIMG_08906	CPSG_05381	UREG_02810			AFLA_004360	Afu3g01780	AN10671,AN5434,AN6808,AN8356
853154404	serine/threonine protein kinase	17	18	BDDG_05437	BDFG_02068	BDCG_07381			EMPG_11291	EPAG_06332	HCBG_08026	HCAG_09699	EMCG_03462	ECRG_07692	ACJ72_05941											UREG_04790	MGYG_05287	TERG_02181
853154474	EVM prediction seq	17	17								HCBG_06511	HCAG_00540	EMCG_02851	ECRG_08407	ACJ72_00221	AI78_06178						AI79_09485		CIMG_06558	CPSG_07111	UREG_03881	MGYG_04227	TERG_04555
853154499	EVM prediction seq	17	17	BDDG_06771	BDFG_04056	BDCG_16154	BDBG_17102	ACJ73_00150	EMPG_11890	EPAG_01224	HCBG_07005	HCAG_06299											AI80_05430				MGYG_08464	TERG_12287
853154501	EVM prediction seq	17	17	BDDG_03397	BDFG_06540	BDCG_00427	BDBG_04880	ACJ73_01265	EMPG_10560	EPAG_07851	HCBG_02302		EMCG_03563	ECRG_00870	ACJ72_05086	AI78_07098
853154504	EVM prediction seq	17	17	BDDG_06772	BDFG_04057	BDCG_00505	BDBG_04955	ACJ73_00151	EMPG_11889	EPAG_01225	HCBG_07006	HCAG_21812											AI80_05429				MGYG_09195	TERG_05443
853154519	EVM prediction seq	17	17	BDDG_12560	BDFG_08770		BDBG_17947	ACJ73_03747	EMPG_11754	EPAG_04259	HCBG_00760	HCAG_21405	EMCG_07784	ECRG_07878	ACJ72_00242	AI78_01084
853154520	serine/threonine protein kinase	17	17	BDDG_05420	BDFG_02084	BDCG_07367	BDBG_17574	ACJ73_01289		EPAG_02421	HCBG_07208		EMCG_05205	ECRG_02530	ACJ72_04797	AI78_03896						AI79_09385
853154525	acetoacetate-CoA ligase	17	17	BDDG_02950	BDFG_03737	BDCG_00987	BDBG_03035		EMPG_15201	EPAG_01919			EMCG_02839	ECRG_00055	ACJ72_03475	AI78_01060						AI79_05738	AI80_07596	CIMG_11106	CPSG_02600	UREG_07181	MGYG_01584	TERG_07451
853154529	AN4134_gene	17	17	BDDG_01377	BDFG_01066	BDCG_08636	BDBG_00045	ACJ73_00641	EMPG_12893	EPAG_02680			EMCG_06858	ECRG_00641	ACJ72_06611		PAAG_01676	PABG_03722	PADG_00105	ACO22_03369	GX48_01886	AI79_03870									AN4134
853154565	stress response RCI peptide	17	17		BDFG_04587	BDCG_04408	BDBG_01387		EMPG_09591								PAAG_04320	PABG_11882	PADG_07551	ACO22_02670	GX48_00977	AI79_04588		CIMG_06542	CPSG_07092		MGYG_04209		AFLA_005950	Afu5g03230	AN12426
853153972	hypothetical protein	16	22				BDBG_18055	ACJ73_03828,ACJ73_06897				HCAG_04659,HCAG_10160	EMCG_01598		ACJ72_03599								AI80_02216	CIMG_05724,CIMG_09953	CPSG_10015		MGYG_08427	TERG_00773,TERG_05406			AN12170
853154119	hypothetical protein	16	21	BDDG_00435,BDDG_07408	BDFG_04329,BDFG_05428	BDCG_03459,BDCG_07961	BDBG_02105,BDBG_04185	ACJ73_08216	EMPG_10093	EPAG_04314		HCAG_02824	EMCG_01817	ECRG_05219													MGYG_00042,MGYG_06684		AFLA_010130	Afu2g04560	AN2813
853154252	alcohol dehydrogenase	16	20				BDBG_03645	ACJ73_02269	EMPG_17367	EPAG_01151			EMCG_05247	ECRG_06192	ACJ72_00905	AI78_08259						AI79_02146	AI80_00843,AI80_03440	CIMG_10291	CPSG_04721	UREG_03449			AFLA_039710,AFLA_063090,AFLA_063100,AFLA_075400	Afu8g01420	AN5354
853154263	hypothetical protein	16	19			BDCG_17425	BDBG_07915,BDBG_17694	ACJ73_05472	EMPG_15457	EPAG_04074			EMCG_09210,EMCG_09211,EMCG_09212	ECRG_00880	ACJ72_07378	AI78_03613	PAAG_11991	PABG_11970	PADG_11853	ACO22_04071	GX48_02495	AI79_06081	AI80_04940
853154270	hypothetical protein	16	19	BDDG_05119	BDFG_02302	BDCG_06078	BDBG_06541	ACJ73_05457	EMPG_15247	EPAG_04964	HCBG_05116	HCAG_20464										AI79_01095					MGYG_00551
853154328	Afu4g09400_gene	16	19	BDDG_03534	BDFG_03445	BDCG_04771	BDBG_07564	ACJ73_05479	EMPG_17236	EPAG_06173			EMCG_00579,EMCG_00580	ECRG_06811		AI78_07609	PAAG_05280					AI79_04947,AI79_07535	AI80_04647,AI80_08426				MGYG_07119	TERG_08060		Afu4g09400
853154384	EVM prediction seq	16	18	BDDG_02594	BDFG_03876	BDCG_01977	BDBG_03926	ACJ73_09692		EPAG_07910	HCBG_07791		EMCG_03790,EMCG_08743	ECRG_00942,ECRG_05389	ACJ72_08042	AI78_07056
853154432	D-specific alpha-keto acid dehydrogenase	16	18	BDDG_09207	BDFG_06866	BDCG_07051	BDBG_09073		EMPG_09854	EPAG_06463			EMCG_01220			AI78_01618						AI79_01841,AI79_06797,AI79_07530	AI80_00474	CIMG_10886	CPSG_00049	UREG_01520			AFLA_109930	Afu1g17040	AN0628
853154558	conserved hypothetical protein	16	17					ACJ73_02110						ECRG_03691,ECRG_08891	ACJ72_06764		PAAG_03059	PABG_00519	PADG_02935	ACO22_07474	GX48_05039		AI80_02229					TERG_07161	AFLA_029430	Afu3g02960	AN9369
853154563	hypothetical protein	16	17								HCBG_05997	HCAG_05838	EMCG_07387	ECRG_02980	ACJ72_03794	AI78_00495						AI79_09859	AI80_07252						AFLA_102010	Afu1g00310,Afu3g07160	AN11233
853154585	hypothetical protein	16	16								HCBG_02827	HCAG_10690	EMCG_07700	ECRG_03044	ACJ72_07823	AI78_07063							AI80_04915	CIMG_10175	CPSG_04593		MGYG_00290	TERG_01232
853154626	sterol carrier protein 2	16	16	BDDG_09781	BDFG_03508	BDCG_04699	BDBG_17636	ACJ73_02501	EMPG_13736	EPAG_04223			EMCG_06888	ECRG_06062	ACJ72_04068	AI78_07657						AI79_06614	AI80_03230	CIMG_02988	CPSG_09175	UREG_02948
853154639	EVM prediction seq	16	16	BDDG_02434	BDFG_07151	BDCG_03227	BDBG_02335		EMPG_15017	EPAG_04767	HCBG_04073			ECRG_07701								AI79_04492	AI80_03304				MGYG_04008			Afu1g17710
853154666	flavin-binding monooxygenase-like protein	16	16						EMPG_13801	EPAG_05937		HCAG_11583	EMCG_03646	ECRG_00729		AI78_01796						AI79_09772	AI80_02360	CIMG_02885	CPSG_08742	UREG_02979	MGYG_03441	TERG_01500	AFLA_007760	Afu6g14280	AN5338
853153452	EVM prediction seq	15	26		BDFG_05391,BDFG_07657,BDFG_07658	BDCG_08841	BDBG_07317	ACJ73_01560,ACJ73_02880,ACJ73_05010,ACJ73_05157,ACJ73_06626			HCBG_11236,HCBG_11237	HCAG_04061,HCAG_07735,HCAG_21938				AI78_07411								CIMG_13523	CPSG_09160					Afu1g00950,Afu7g07090	AN3538
853154645	hypothetical protein	15	16	BDDG_13051	BDFG_04110	BDCG_07092	BDBG_17972	ACJ73_08009	EMPG_17214	EPAG_05692			EMCG_00138	ECRG_05748	ACJ72_06774	AI78_08280						AI79_06945							AFLA_119890	Afu3g03315	AN2695,AN8529
853154684	EVM prediction seq	15	16								HCBG_06700		EMCG_04817	ECRG_06380	ACJ72_03297	AI78_06506						AI79_00730				UREG_05493			AFLA_085960	Afu3g08990	AN3032
853154708	EVM prediction seq	15	15		BDFG_08523				EMPG_10702	EPAG_07683	HCBG_02848	HCAG_05107		ECRG_03029								AI79_02215	AI80_03043		CPSG_05924	UREG_04857
853154751	hypothetical protein	15	15					ACJ73_05475	EMPG_15454	EPAG_04077			EMCG_09205	ECRG_00876		AI78_03610						AI79_06077	AI80_04938	CIMG_05476	CPSG_05897		MGYG_00017	TERG_08322	AFLA_121980	Afu4g01040	AN9158
853154761	EVM prediction seq	15	15	BDDG_05989	BDFG_05249	BDCG_04265	BDBG_01255	ACJ73_03534	EMPG_17217		HCBG_01208		EMCG_00465		ACJ72_03332	AI78_03579													AFLA_058100
853154128	conserved hypothetical protein	14	21					ACJ73_10287			HCBG_11521				ACJ72_06570	AI78_07894	PAAG_08832,PAAG_11640	PABG_12605	PADG_11082	ACO22_07586,ACO22_08174	GX48_05132	AI79_09474,AI79_10256			CPSG_01553,CPSG_05490				AFLA_095280	Afu1g00140,Afu5g13900,Afu6g09940,Afu7g01360
853154365	EVM prediction seq	14	18							EPAG_06629,EPAG_07252	HCBG_08423	HCAG_07559	EMCG_02314	ECRG_08434		AI78_04206						AI79_06753,AI79_07361					MGYG_03363,MGYG_07041	TERG_05202,TERG_07040
853154419	hypothetical protein	14	18	BDDG_11542,BDDG_11543	BDFG_00309	BDCG_16777,BDCG_16778	BDBG_16470,BDBG_16471	ACJ73_07268	EMPG_12481	EPAG_01659			EMCG_04330	ECRG_02744	ACJ72_03908	AI78_05776						AI79_07083								Afu4g00440	AN5368,AN7799
853154472	serine/threonine protein kinase	14	17						EMPG_15218		HCBG_01969		EMCG_04536	ECRG_06374									AI80_03677		CPSG_10126	UREG_05539	MGYG_00618	TERG_00915,TERG_01919
853154772	EVM prediction seq	14	15							EPAG_04796	HCBG_06786	HCAG_00046	EMCG_04580	ECRG_07990	ACJ72_04190	AI78_07564,AI78_08695							AI80_08755						AFLA_092930
853154803	EVM prediction seq	14	14			BDCG_17211	BDBG_17438			EPAG_02169	HCBG_07746		EMCG_02297	ECRG_04172	ACJ72_07791	AI78_04566						AI79_08050
853154833	hypothetical protein	14	14					ACJ73_04487	EMPG_11699	EPAG_06099	HCBG_08851	HCAG_06938	EMCG_02466			AI78_00342							AI80_03957								AN3497
853154837	EVM prediction seq	14	14					ACJ73_02584	EMPG_14115	EPAG_00468	HCBG_06340	HCAG_00343			ACJ72_02120	AI78_04503														Afu2g17860	AN2553
853154875	EVM prediction seq	14	14						EMPG_16774	EPAG_04247	HCBG_07439	HCAG_06528			ACJ72_05417	AI78_07262							AI80_03798						AFLA_016140	Afu2g17580	AN10049
853154878	hypothetical protein	14	14	BDDG_04991	BDFG_04528	BDCG_04350	BDBG_01327						EMCG_00038	ECRG_04950	ACJ72_02884	AI78_04255							AI80_01897				MGYG_08351	TERG_12305	AFLA_076320	Afu5g01550	AN11098
853153415	hypothetical protein	13	26	BDDG_09675		BDCG_01738	BDBG_17609	ACJ73_00591,ACJ73_03816,ACJ73_04568,ACJ73_05305,ACJ73_06472,ACJ73_07101,ACJ73_07463,ACJ73_07522,ACJ73_07523,ACJ73_08789	EMPG_09262,EMPG_17681	EPAG_07639		HCAG_20446,HCAG_22182	EMCG_09518	ECRG_07269		AI78_03664,AI78_04664,AI78_06468							AI80_00619
853154475	EVM prediction seq	13	17				BDBG_17911				HCBG_08992	HCAG_11394	EMCG_06746	ECRG_06229	ACJ72_05766	AI78_07811							AI80_00933
853154646	conserved hypothetical protein	13	16										EMCG_04197,EMCG_04198	ECRG_08826			PAAG_11147					AI79_02747	AI80_01145,AI80_04989	CIMG_07712	CPSG_09387	UREG_07576	MGYG_05848	TERG_05996	AFLA_118580	Afu3g03230,Afu6g11870	AN11794
853154797	EVM prediction seq	13	14					ACJ73_07712		EPAG_05007			EMCG_02265	ECRG_02877								AI79_04753,AI79_05114		CIMG_12993	CPSG_04757	UREG_07578		TERG_11770
853154893	EVM prediction seq	13	13					ACJ73_09843	EMPG_10076	EPAG_01747	HCBG_00404	HCAG_04480	EMCG_04096	ECRG_05100	ACJ72_06819
853154919	hypothetical protein	13	13	BDDG_04839	BDFG_02506	BDCG_00176	BDBG_08119		EMPG_16760	EPAG_00975					ACJ72_05002	AI78_02882							AI80_04885	CIMG_12666	CPSG_00408		MGYG_04319	TERG_08601
853154980	hypothetical protein	13	13	BDDG_02704	BDFG_04745	BDCG_02091	BDBG_03799	ACJ73_01300	EMPG_13739	EPAG_02316			EMCG_07528	ECRG_04430									AI80_05794						AFLA_013940	Afu1g01650	AN3994
853154589	EVM prediction seq	12	16			BDCG_16853	BDBG_16290	ACJ73_05588			HCBG_08020,HCBG_12381	HCAG_09059,HCAG_22400			ACJ72_05626	AI78_08446						AI79_05426
853154905	EVM prediction seq	12	13					ACJ73_00031		EPAG_00417	HCBG_08932	HCAG_09531											AI80_08885	CIMG_02537	CPSG_00399,CPSG_03577
853154968	hypothetical protein	12	13								HCBG_08886													CIMG_03096	CPSG_04311		MGYG_07154	TERG_08091	AFLA_006620,AFLA_089660	Afu5g03790
853154978	NmrA family protein	12	13	BDDG_00627	BDFG_05209	BDCG_02833	BDBG_05415	ACJ73_00780	EMPG_14456	EPAG_05583						AI78_08128						AI79_00087						TERG_01911	AFLA_021320,AFLA_132120		AN1819
853154994	calcium-binding protein	12	12									HCAG_04896		ECRG_00946		AI78_08702	PAAG_04659	PABG_11021	PADG_02399	ACO22_03709	GX48_01238
853154996	hypothetical protein	12	12					ACJ73_02614	EMPG_15696	EPAG_05722	HCBG_09067		EMCG_09279	ECRG_02773									AI80_01683			UREG_04078
853155009	EVM prediction seq	12	12								HCBG_00472	HCAG_04538	EMCG_01748	ECRG_03316	ACJ72_03034	AI78_08400						AI79_09034
853155012	serine/threonine protein kinase	12	12					ACJ73_03325		EPAG_07879	HCBG_07704	HCAG_09696	EMCG_05077											CIMG_11655			MGYG_01904	TERG_05354
853155016	serine/threonine protein kinase	12	12										EMCG_01334		ACJ72_01219	AI78_01017			PADG_06461	ACO22_07955		AI79_07058	AI80_00720	CIMG_02367	CPSG_00213	UREG_07852
853155037	EVM prediction seq	12	12	BDDG_05707		BDCG_06243	BDBG_00785	ACJ73_01736		EPAG_03325	HCBG_04435		EMCG_00696	ECRG_06912	ACJ72_08124
853155052	hypothetical protein	12	12					ACJ73_06815		EPAG_08061		HCAG_11691	EMCG_08626	ECRG_03625								AI79_06883								Afu3g14810	AN9274
853155056	conserved hypothetical protein	12	12	BDDG_08117	BDFG_05840	BDCG_00295	BDBG_04826	ACJ73_03614	EMPG_10016	EPAG_05368			EMCG_07209	ECRG_07308	ACJ72_01815	AI78_01982													AFLA_122360
853155066	hypothetical protein	12	12	BDDG_03898		BDCG_05032	BDBG_08341	ACJ73_06514	EMPG_15992	EPAG_04002			EMCG_03962	ECRG_04398								AI79_10016	AI80_02138						AFLA_056410		AN0853
853155071	methionine synthase	12	12														PAAG_03990	PABG_01004	PADG_03477	ACO22_02998	GX48_02609	AI79_00461	AI80_07982	CIMG_00045	CPSG_09918				AFLA_030470	Afu3g12060	AN5019
853154701	protein kinase	11	15					ACJ73_08740							ACJ72_01325	AI78_01415						AI79_03761	AI80_01993,AI80_06737	CIMG_12635,CIMG_13739	CPSG_10043	UREG_00261	MGYG_02531,MGYG_08988	TERG_03779,TERG_05765
853154902	serine/threonine protein kinase	11	13					ACJ73_03786					EMCG_02381	ECRG_07705		AI78_07932						AI79_09272,AI79_09310	AI80_02301,AI80_03244	CIMG_09923	CPSG_09130			TERG_01538
853154956	hypothetical protein	11	13	BDDG_04477	BDFG_02715	BDCG_05663	BDBG_06017		EMPG_10865	EPAG_06760						AI78_07244							AI80_04344						AFLA_105990	Afu8g00950	AN3533,AN6759,AN9293
853155077	EVM prediction seq	11	12								HCBG_09106												AI80_09142				MGYG_08695		AFLA_007470,AFLA_024080	Afu2g14430	AN3349
853155112	hypothetical protein	11	11						EMPG_17650	EPAG_02701			EMCG_06834	ECRG_03205	ACJ72_02623	AI78_08579	PAAG_11333	PABG_03701	PADG_00124	ACO22_06705	GX48_06491
853155163	MFS drug efflux transporter	11	11	BDDG_09073	BDFG_07285	BDCG_07859	BDBG_04094		EMPG_17906	EPAG_06237			EMCG_08292	ECRG_03120		AI78_00844											MGYG_02588				AN11821
853155166	EVM prediction seq	11	11							EPAG_01478	HCBG_02295	HCAG_05628			ACJ72_08512	AI78_03640														Afu3g02010
853155214	C6 zinc finger domain-containing protein	11	11												ACJ72_05003	AI78_05649							AI80_09739	CIMG_09961	CPSG_10023	UREG_06051	MGYG_06537	TERG_06660	AFLA_081600	Afu1g01850	AN10059
853155020	serine/threonine protein kinase	10	12				BDBG_03685	ACJ73_08172				HCAG_01636,HCAG_08761	EMCG_08664			AI78_08420,AI78_08569		PABG_02470						CIMG_12217
853155159	hypothetical protein	10	11	BDDG_01313	BDFG_01124	BDCG_08575,BDCG_08576	BDBG_00102	ACJ73_06576	EMPG_14865	EPAG_01491			EMCG_07594	ECRG_00703		AI78_00305
853155203	hypothetical protein	10	11								HCBG_08887																MGYG_07153	TERG_08090	AFLA_006630,AFLA_089650	Afu5g03800
853155249	serine/threonine protein kinase	10	10								HCBG_01349	HCAG_02265			ACJ72_00289								AI80_07073			UREG_03436
853155257	conserved hypothetical protein	10	10														PAAG_02782	PABG_03254	PADG_01811	ACO22_07812	GX48_05966	AI79_00334	AI80_05259	CIMG_09740	CPSG_02989	UREG_04661
853155307	fungal specific transcription factor domain-containing protein	10	10											ECRG_08415	ACJ72_05837	AI78_05510						AI79_02741	AI80_02113	CIMG_07643	CPSG_10205	UREG_07642	MGYG_04676				AN7971
853155325	hypothetical protein	10	10					ACJ73_08115	EMPG_15485	EPAG_02492			EMCG_04112	ECRG_04981			PAAG_06832					AI79_05015	AI80_05557						AFLA_120340	Afu7g05130
853155328	EVM prediction seq	10	10					ACJ73_08481			HCBG_04776	HCAG_00801				AI78_08936													AFLA_054000
853155369	conserved hypothetical protein	10	10																			AI79_04507	AI80_02566	CIMG_03483	CPSG_02472	UREG_07286	MGYG_01309	TERG_00199	AFLA_020620	Afu3g13210	AN3181
853155374	3-hydroxyphenylacetate 6 hydroxylase	10	10														PAAG_11576					AI79_00996		CIMG_13120	CPSG_01279	UREG_05702	MGYG_01948	TERG_04682	AFLA_088820	Afu1g08800	AN1397
853153287	hypothetical protein	9	27	BDDG_11535	BDFG_00348	BDCG_03820		ACJ73_03903				HCAG_20221									GX48_04088					UREG_02675				Afu1g05030,Afu1g13770,Afu1g14760,Afu2g08930,Afu3g06810,Afu3g12540,Afu3g13860,Afu4g00780,Afu4g06450,Afu5g02810,Afu5g02980,Afu5g06180,Afu5g06920,Afu5g09820,Afu6g02880,Afu6g03610,Afu6g03650,Afu6g10920,Afu7g03810	AN8159
853153303	polyketide synthase	9	27																			AI79_03379		CIMG_03162,CIMG_04689,CIMG_05571,CIMG_13102	CPSG_01144,CPSG_02816,CPSG_05799,CPSG_10149	UREG_02294	MGYG_07747	TERG_05353	AFLA_062860,AFLA_116890,AFLA_118960,AFLA_127090	Afu3g02570,Afu8g02350	AN0523,AN1034,AN12440,AN2032,AN3230,AN3386,AN6448,AN7903,AN8383
853154453	hypothetical protein	9	18					ACJ73_01747								AI78_04417,AI78_06638,AI78_08358,AI78_08359						AI79_09907		CIMG_13480	CPSG_09381				AFLA_041150	Afu3g11180,Afu3g12410,Afu5g03620,Afu7g02160	AN10045,AN6156,AN8717,AN9495
853154695	EVM prediction seq	9	15					ACJ73_04593		EPAG_06539	HCBG_05160	HCAG_11213,HCAG_20862,HCAG_21098	EMCG_05630			AI78_04448,AI78_08858
853155132	EVM prediction seq	9	11	BDDG_12531	BDFG_05403			ACJ73_01619			HCBG_05410	HCAG_11576,HCAG_22362,HCAG_22363			ACJ72_03762									CIMG_13067
853155250	hypothetical protein	9	10								HCBG_05995		EMCG_07028	ECRG_03101,ECRG_03102	ACJ72_04095
853155298	hypothetical protein	9	10	BDDG_09450	BDFG_08176	BDCG_07424	BDBG_08790		EMPG_16418	EPAG_08217			EMCG_06937	ECRG_03682		AI78_03679,AI78_05269
853155347	conserved hypothetical protein	9	10																				AI80_06047	CIMG_01957	CPSG_06709	UREG_06887	MGYG_03536	TERG_03900	AFLA_030320,AFLA_114650	Afu3g12180	AN5052
853155388	serine/threonine protein kinase	9	10					ACJ73_00374,ACJ73_06930			HCBG_07763											AI79_08102							AFLA_074600
853155486	cytochrome P450	9	9	BDDG_03970	BDFG_00798	BDCG_05101	BDBG_08270	ACJ73_02435	EMPG_13880	EPAG_03394					ACJ72_01060	AI78_00598
853155548	fungal specific transcription factor domain-containing protein	9	9	BDDG_08031	BDFG_04302	BDCG_01105	BDBG_02920						EMCG_03874	ECRG_07464															AFLA_032690	Afu3g10160	AN4972
853155576	conserved hypothetical protein	9	9																				AI80_08308	CIMG_07183	CPSG_01259	UREG_05720	MGYG_01961	TERG_04696	AFLA_132510	Afu5g11310	AN0172
853147584	hypothetical protein	8	36													AI78_07246	PAAG_01507		PADG_00543	ACO22_00326										Afu1g04650,Afu1g05480,Afu1g06010,Afu1g08780,Afu2g01420,Afu2g04990,Afu3g01740,Afu3g03090,Afu3g10430,Afu4g00270,Afu4g14390,Afu5g08340,Afu6g00100,Afu6g10110,Afu6g10870,Afu7g02580	AN0669,AN0826,AN0975,AN11044,AN11091,AN2732,AN3047,AN3478,AN4391,AN4877,AN5334,AN6559,AN7516,AN8788
853153378	hypothetical protein	8	27																				AI80_00411,AI80_08641,AI80_09608	CIMG_08569	CPSG_05648		MGYG_06588,MGYG_08684	TERG_02850,TERG_08357	AFLA_006170,AFLA_060010,AFLA_060020,AFLA_082150,AFLA_108550,AFLA_112840,AFLA_116220,AFLA_139410	Afu2g17600,Afu4g00210,Afu4g14560,Afu7g00160	AN0150,AN6000,AN7071,AN7825,AN7909,AN8209
853155048	AN5240_gene	8	12					ACJ73_04608,ACJ73_06562,ACJ73_08569			HCBG_07263	HCAG_08527										AI79_02055		CIMG_13598,CIMG_13692,CIMG_13775	CPSG_02661			TERG_03549			AN5240
853155100	EVM prediction seq	8	11								HCBG_08043	HCAG_08671	EMCG_06098	ECRG_00774,ECRG_00775
853155119	CMGC protein kinase	8	11														PAAG_05228					AI79_01777	AI80_03783,AI80_04782	CIMG_03842	CPSG_01231	UREG_02422,UREG_02706	MGYG_00449,MGYG_07208	TERG_08136
853155179	conserved hypothetical protein	8	11											ECRG_07065										CIMG_02746					AFLA_124710	Afu1g00570,Afu1g00940,Afu7g07110,Afu7g08410	AN12313
853155279	hypothetical protein	8	10	BDDG_09023	BDFG_07735	BDCG_00004		ACJ73_07919				HCAG_20971,HCAG_21638,HCAG_22044	EMCG_06809	ECRG_05191		AI78_07420
853155333	conserved hypothetical protein	8	10																				AI80_03432	CIMG_06850		UREG_01274	MGYG_03545	TERG_03893	AFLA_049680,AFLA_066860,AFLA_125130	Afu3g02213	AN8506
853155348	hypothetical protein	8	10																			AI79_07877	AI80_02379			UREG_07662	MGYG_03680	TERG_04028	AFLA_029720	Afu1g11390,Afu8g00220,Afu8g00740	AN7399
853155351	conserved hypothetical protein	8	10																				AI80_05569	CIMG_11806	CPSG_07278		MGYG_03301	TERG_05136	AFLA_023030,AFLA_064540,AFLA_066890	Afu6g09670	AN8408
853155531	oxalate decarboxylase family bicupin	8	9																			AI79_07920		CIMG_04107	CPSG_03162	UREG_05548	MGYG_02240,MGYG_07221	TERG_08180	AFLA_121160		AN3563
853155532	trichothecene 3-O-acetyltransferase	8	9										EMCG_06616	ECRG_03176										CIMG_02037	CPSG_06759	UREG_06929			AFLA_116870,AFLA_119980		AN3384
853155558	FAD binding domain-containing protein	8	9																				AI80_01096	CIMG_07066	CPSG_01126		MGYG_05663	TERG_02541	AFLA_101290	Afu6g00660	AN12022,AN7897
853155583	metalloprotease 1	8	9																					CIMG_08674	CPSG_05583	UREG_07765	MGYG_03559,MGYG_07913	TERG_02981	AFLA_022680	Afu1g07730	AN5101
853155593	AN8447_gene	8	9																					CIMG_13182	CPSG_05616	UREG_02639	MGYG_09192	TERG_05658	AFLA_009840,AFLA_082090		AN8447
853155607	EVM prediction seq	8	8								HCBG_01790	HCAG_20880																TERG_08697
853155621	EVM prediction seq	8	8								HCBG_12164	HCAG_20299										AI79_09741
853155671	conserved hypothetical protein	8	8						EMPG_10283	EPAG_02628						AI78_04100						AI79_00209	AI80_04701	CIMG_06248	CPSG_00830	UREG_04141
853155811	conserved hypothetical protein	8	8																			AI79_00790		CIMG_11364	CPSG_06511	UREG_01849	MGYG_06159	TERG_06302	AFLA_137150		AN7379
853155827	hypothetical protein	8	8						EMPG_11453	EPAG_06274			EMCG_02119	ECRG_05173								AI79_01348							AFLA_082890	Afu1g16600	AN11897
853154454	extracellular elastinolytic metalloproteinase	7	18																					CIMG_06073,CIMG_10191	CPSG_01022,CPSG_04612	UREG_03538,UREG_06232	MGYG_02992,MGYG_03984,MGYG_05070,MGYG_05327,MGYG_08200	TERG_02213,TERG_03248,TERG_04324,TERG_04809	AFLA_038530,AFLA_124390	Afu8g07080
853155564	AN2652_gene	7	9							EPAG_02860			EMCG_02930	ECRG_07444									AI80_09010,AI80_09011				MGYG_03007		AFLA_003060,AFLA_122050		AN2652
853155626	EVM prediction seq	7	8									HCAG_21109		ECRG_01874
853155639	EVM prediction seq	7	8									HCAG_09466	EMCG_07926,EMCG_07927	ECRG_01438		AI78_07112						AI79_10330
853155675	conserved hypothetical protein	7	8																			AI79_05357	AI80_06617	CIMG_13525	CPSG_10071	UREG_06042,UREG_06043	MGYG_06544	TERG_06667
853155684	serine/threonine protein kinase	7	8																					CIMG_07905	CPSG_07615		MGYG_06926	TERG_08635,TERG_12528
853155706	C2H2 transcription factor	7	8		BDFG_08378		BDBG_00242	ACJ73_09815			HCBG_05188,HCBG_12311	HCAG_20861	EMCG_04898				PAAG_08753
853155783	conserved hypothetical protein	7	8																					CIMG_00524	CPSG_09839	UREG_00551,UREG_04912			AFLA_058950	Afu4g01420	AN2705
853155808	conserved hypothetical protein	7	8																				AI80_03673,AI80_05104	CIMG_10717	CPSG_01894	UREG_01224			AFLA_139560	Afu8g04540	AN10192
853155810	C6 transcription factor	7	8																					CIMG_10125	CPSG_04546		MGYG_02491	TERG_03731	AFLA_116710,AFLA_137350	Afu6g14150	AN5349
853155845	EVM prediction seq	7	7								HCBG_12534	HCAG_22355
853155877	EVM prediction seq	7	7								HCBG_04875	HCAG_00898
853155894	EVM prediction seq	7	7								HCBG_02364	HCAG_05572
853156053	hypothetical protein	7	7	BDDG_12406	BDFG_06493	BDCG_16446	BDBG_04026	ACJ73_05189	EMPG_16657	EPAG_02468
853156079	serine/threonine protein kinase	7	7	BDDG_09104	BDFG_07176	BDCG_04678	BDBG_08648							ECRG_04426								AI79_02493								Afu5g15080
853156085	CobW domain-containing protein	7	7																					CIMG_02642	CPSG_00494	UREG_06212		TERG_02619	AFLA_122470	Afu8g02620	AN10344
853156133	Afu5g00435_gene	7	7																					CIMG_03174	CPSG_02803	UREG_07036	MGYG_07099	TERG_06989	AFLA_023190	Afu5g00435
853156148	conserved hypothetical protein	7	7																				AI80_07384	CIMG_04940	CPSG_08445	UREG_06612			AFLA_096610	Afu8g00750	AN8357
853156155	WSC domain-containing protein 2	7	7																					CIMG_07842	CPSG_09883	UREG_02165	MGYG_08830	TERG_02722	AFLA_136270
853156190	methylisocitrate lyase	7	7										EMCG_05786	ECRG_01581		AI78_03552						AI79_06185							AFLA_087420	Afu2g03820	AN3805
853147272	conserved hypothetical protein	6	77					ACJ73_08189				HCAG_20553,HCAG_20554,HCAG_20555,HCAG_20702,HCAG_20704,HCAG_20705,HCAG_20706,HCAG_20710,HCAG_20997,HCAG_21186,HCAG_21188,HCAG_21189,HCAG_21191,HCAG_21192,HCAG_21196,HCAG_21571,HCAG_21979,HCAG_21981,HCAG_21982,HCAG_22109,HCAG_22111,HCAG_22189,HCAG_22191,HCAG_22273,HCAG_22274,HCAG_22275,HCAG_22277,HCAG_22278,HCAG_22279,HCAG_22281,HCAG_22282,HCAG_22283,HCAG_22284,HCAG_22285,HCAG_22359,HCAG_22360,HCA…	EMCG_08055,EMCG_08056,EMCG_08057									AI79_06383							AFLA_121180		AN10328,AN5092,AN5248,AN6971
853155067	conserved hypothetical protein	6	12																			AI79_01929,AI79_09205		CIMG_04858	CPSG_07836				AFLA_054270,AFLA_105190,AFLA_128170	Afu6g08560	AN10297,AN10486,AN1680,AN4827
[truncated: 517 more rows]

## Sheet: Emmonsia unique
#CLUSTER ID	CLUSTER DESCRIPTION	Ea_crescens_UAMH3008	Ea_crescens_UAMH4076	Ea_parva_UAMH139	Ea_parva_UAMH130
[truncated: 166 more rows]
