# Supplementary material for: Genome analysis reveals evolutionary mechanisms of adaptation in systemic dimorphic fungi
Source: Sci Rep. 2018 Mar 14;8:4473. doi: 10.1038/s41598-018-22816-6 (PMC5852033; doi:10.1038/s41598-018-22816-6)
Supplement: Supplementary file 7 — Table S6 [file 41598_2018_22816_MOESM7_ESM.xlsx]

## Sheet: Paracoccidioides induced
Table S6. Conservation analysis of genes induced in Paracoccidioides during in vivo infection
Cluster description	P_lutzii_Pb01	P_brasiliensis_Pb03	P_brasiliensis_Pb18	P_brasiliensis_Pb300	P_brasiliensis_PbCNH	B_dermatitidis_ATCC18188	B_dermatitidis_ATCC26199	B_dermatitidis_ER3	B_gilchristii_SLH14081	B_percursus_BP222	Ea_parva_UAMH139	Ea_parva_UAMH130	H_capsulatum_G186AR	H_capsulatum_WU24	Ea_crescens_UAMH3008	Ea_crescens_UAMH4076	Es_africanus_CBS136260	Es_pasteurianus_UAMH9510	H_griseus_UAMH5409	P_hystricis_UAMH7299	C_immitis_RS	C_posadasii_Silveira	U_reesii_UAHM1704	M_gypseum_CBS118893	T_rubrum_CBS118892	A_flavus_NRRL3357	A_fumifatus_Af293	A_nidulans_FGSC_A4
O-acetylhomoserine (thiol)-lyase	PAAG_08100	PABG_07335	PADG_08406	ACO22_06686	GX48_08164	BDDG_09468	BDFG_08471	BDCG_05633	BDBG_05823	ACJ73_10012	EMPG_10272	EPAG_02616	HCBG_08798	HCAG_07004	EMCG_02403	ECRG_03370	ACJ72_02766	AI78_07878	AI79_00249	AI80_02761	CIMG_06302	CPSG_00768	UREG_04082	MGYG_04352	TERG_07777	AFLA_007040	Afu5g04250	AN8277
long-chain acyl-CoA synthetase	PAAG_01336,PAAG_03481	PABG_02037,PABG_06823	PADG_00434,PADG_06345	ACO22_01195,ACO22_03860	GX48_03303,GX48_06438	BDDG_01022,BDDG_01602	BDFG_02868,BDFG_07928	BDCG_07184	BDBG_06993,BDBG_08795	ACJ73_08298,ACJ73_09115	EMPG_10650,EMPG_16740	EPAG_06110,EPAG_07653	HCBG_08738,HCBG_12377	HCAG_08180,HCAG_08638	EMCG_01908,EMCG_03659	ECRG_00742,ECRG_03920	ACJ72_02146	AI78_01786,AI78_02074	AI79_01617,AI79_03632	AI80_02371,AI80_04356	CIMG_07819	CPSG_09854	UREG_02149	MGYG_08104	TERG_11955	AFLA_044640	Afu2g09910	AN6014
thiamine biosynthesis protein	PAAG_06107	PABG_06549	PADG_08010	ACO22_04464	GX48_05595	BDDG_06036	BDFG_06469	BDCG_07720	BDBG_03405	ACJ73_05511	EMPG_11364	EPAG_03049	HCBG_05712	HCAG_03261	EMCG_01765	ECRG_02816	ACJ72_07191	AI78_04391	AI79_01890	AI80_04872	CIMG_09722	CPSG_02980	UREG_04656	MGYG_05190	TERG_02078	AFLA_004650	Afu5g02470	AN8009
ABC transporter	PAAG_00635,PAAG_01639,PAAG_03577,PAAG_03746,PAAG_06017	PABG_00795,PABG_01584,PABG_03691,PABG_05655,PABG_12450	PADG_00133,PADG_03250,PADG_04197,PADG_06245,PADG_12014	ACO22_00771,ACO22_04102,ACO22_05194,ACO22_06074,ACO22_07748	GX48_03765,GX48_03946,GX48_05796,GX48_06502,GX48_07006	BDDG_00271,BDDG_01887,BDDG_05507,BDDG_06551,BDDG_07868,BDDG_12239,BDDG_12240	BDFG_00146,BDFG_02046,BDFG_03592,BDFG_04469,BDFG_05752,BDFG_09120	BDCG_03616,BDCG_05283,BDCG_05837,BDCG_06338,BDCG_08711,BDCG_16917	BDBG_00688,BDBG_01284,BDBG_01947,BDBG_07712,BDBG_09287,BDBG_17442	ACJ73_00950,ACJ73_01017,ACJ73_01475,ACJ73_05119,ACJ73_06844	EMPG_09290,EMPG_09669,EMPG_09921,EMPG_11758,EMPG_12010,EMPG_13405,EMPG_13521	EPAG_00084,EPAG_01859,EPAG_02186,EPAG_02254,EPAG_02709,EPAG_04168,EPAG_04707,EPAG_05792,EPAG_07295	HCBG_00215,HCBG_04961,HCBG_07766,HCBG_08663,HCBG_11841,HCBG_11842	HCAG_00970,HCAG_08257,HCAG_21261,HCAG_21874	EMCG_00077,EMCG_03289,EMCG_03777,EMCG_03850,EMCG_04467,EMCG_06215,EMCG_06503	ECRG_00542,ECRG_01399,ECRG_03213,ECRG_04154,ECRG_04996,ECRG_05571,ECRG_07996,ECRG_08076	ACJ72_02998,ACJ72_03050,ACJ72_04341,ACJ72_04648,ACJ72_06537,ACJ72_07114,ACJ72_07147	AI78_00821,AI78_02463,AI78_02598,AI78_03153,AI78_05330,AI78_05895,AI78_08116,AI78_08513	AI79_01935,AI79_02729,AI79_02779,AI79_02981,AI79_03376,AI79_03922,AI79_05191,AI79_07007,AI79_07286	AI80_01194,AI80_01401,AI80_01718,AI80_03197,AI80_05184,AI80_06217,AI80_06777,AI80_07749,AI80_08658,AI80_08717,AI80_08905	CIMG_00533,CIMG_01418,CIMG_06623,CIMG_09093,CIMG_09764	CPSG_01757,CPSG_03628,CPSG_07181,CPSG_09703,CPSG_09830	UREG_00558,UREG_01338,UREG_02964,UREG_03823,UREG_04691	MGYG_01110,MGYG_03893,MGYG_05292,MGYG_05626,MGYG_08580,MGYG_09177	TERG_02186,TERG_02508,TERG_04227	AFLA_001550,AFLA_015880,AFLA_016790,AFLA_018720,AFLA_024530,AFLA_036800,AFLA_042060,AFLA_054050,AFLA_055690,AFLA_063360,AFLA_068510,AFLA_069900,AFLA_070530,AFLA_089420,AFLA_117950,AFLA_122510	Afu1g14330,Afu1g17440,Afu2g15130,Afu3g01400,Afu3g07300,Afu4g01050,Afu5g00790,Afu5g02260,Afu5g09460,Afu6g04360,Afu6g08020,Afu8g02650	AN0771,AN10949,AN1174,AN3247,AN3329,AN3952,AN4749,AN6581,AN8344,AN8489,AN8813,AN8892,AN8928,AN9344
peroxisomal carrier protein	PAAG_05584	PABG_06162	PADG_07808	ACO22_07834	GX48_00010	BDDG_09098	BDFG_08759	BDCG_01494	BDBG_09450	ACJ73_07204	EMPG_11566	EPAG_02105	HCBG_00694	HCAG_21390	EMCG_05089	ECRG_06223	ACJ72_00797	AI78_03221	AI79_02024	AI80_02651	CIMG_04817	CPSG_07681	UREG_06703	MGYG_06032	TERG_06177	AFLA_080090	Afu1g03440	AN0257
solute carrier family 25	PAAG_03452	PABG_07118	PADG_06378	ACO22_06662	GX48_07933	BDDG_01007	BDFG_00720	BDCG_02469	BDBG_05783	ACJ73_00492	EMPG_15771	EPAG_05922	HCBG_07988	HCAG_08627	EMCG_03630	ECRG_00715	ACJ72_03142	AI78_03266	AI79_02590	AI80_02334	CIMG_02880	CPSG_08738	UREG_02967	MGYG_03454	TERG_01512	AFLA_008490	Afu6g14100	AN5356
ubiquitin-conjugating enzyme E2 13	PAAG_00204	PABG_06471	PADG_07925	ACO22_06945	GX48_04634	BDDG_08174	BDFG_02968	BDCG_02260	BDBG_06949	ACJ73_00749	EMPG_12158	EPAG_01160	HCBG_05604	HCAG_03166	EMCG_08898	ECRG_07719	ACJ72_00820	AI78_05530	AI79_02967	AI80_08624	CIMG_05868	CPSG_06853	UREG_04482	MGYG_01398	TERG_00107	AFLA_091230	Afu6g02420	AN8702
aldehyde dehydrogenase	PAAG_05249	PABG_07609	PADG_05081	ACO22_07907	GX48_06371	BDDG_02279	BDFG_06102	BDCG_04660	BDBG_01644	ACJ73_08874	EMPG_14590	EPAG_00392	HCBG_06243	HCAG_08367	EMCG_08927	ECRG_08165	ACJ72_04010	AI78_02791	AI79_03027	AI80_04804	CIMG_09805	CPSG_09739	UREG_04722	MGYG_00131	TERG_01404	AFLA_108790	Afu6g11430,Afu7g01000	AN0554
golgi transport complex component Cog5	PAAG_07925	PABG_07510	PADG_08149	ACO22_04576	GX48_05340	BDDG_03449	BDFG_04799	BDCG_03079	BDBG_02468	ACJ73_08351	EMPG_16058	EPAG_04383	HCBG_02504	HCAG_05447	EMCG_08765	ECRG_01069	ACJ72_08173	AI78_01465	AI79_04307	AI80_03137	CIMG_01928	CPSG_06679	UREG_06869	MGYG_00600	TERG_00934	AFLA_085000	Afu3g09810	AN11774
dienelactone hydrolase	PAAG_06083	PABG_06573	PADG_08034	ACO22_04205	GX48_07452	BDDG_06065	BDFG_06443	BDCG_07745	BDBG_03430	ACJ73_09287	EMPG_13755	EPAG_03019	HCBG_05737	HCAG_03287	EMCG_01323	ECRG_02854	ACJ72_06497	AI78_03298	AI79_05371	AI80_06612,AI80_09742	CIMG_09964	CPSG_10064	UREG_06048	MGYG_06540	TERG_06663	AFLA_034240,AFLA_079340	Afu6g12740	AN3712
hypothetical protein	PAAG_05942	PABG_05718	PADG_06052	ACO22_01525	GX48_06150	BDDG_01818	BDFG_01981	BDCG_05901	BDBG_06719	ACJ73_03292	EMPG_11395	EPAG_00674	HCBG_12436	HCAG_01224	EMCG_04751	ECRG_02336	ACJ72_01895	AI78_01919	AI79_05381	AI80_05617	CIMG_00468	CPSG_05225	UREG_00507	MGYG_05574	TERG_02456	AFLA_100780	Afu3g06600	AN4774
integral membrane protein	PAAG_05026	PABG_04484	PADG_04875	ACO22_01688	GX48_06331	BDDG_09922	BDFG_07968	BDCG_08385	BDBG_00299	ACJ73_04745	EMPG_11791	EPAG_08158	HCBG_02705	HCAG_05243	EMCG_08066	ECRG_04477	ACJ72_08039	AI78_03964	AI79_05475	AI80_01748	CIMG_01706	CPSG_01451	UREG_05420	MGYG_00372	TERG_01156	AFLA_034250	Afu6g12730	AN3714
non-classical export protein Nce102	PAAG_03385	PABG_07070	PADG_06442	ACO22_03086	GX48_07408	BDDG_03302	BDFG_05350	BDCG_06598	BDBG_05176	ACJ73_00233	EMPG_16625	EPAG_07601	HCBG_08577	HCAG_08879	EMCG_07502	ECRG_08883	ACJ72_02029	AI78_08172	AI79_05870	AI80_05717	CIMG_05622	CPSG_05743	UREG_06128	MGYG_05797	TERG_02659	AFLA_062460	Afu2g01590	AN7683
cysteine desulfurase	PAAG_05850,PAAG_05851	PABG_05803	PADG_12043	ACO22_05741,ACO22_05742	GX48_02667	BDDG_01722	BDFG_01885	BDCG_17225	BDBG_17421	ACJ73_01886,ACJ73_01887	EMPG_17789,EMPG_17790	EPAG_00579	HCBG_11966,HCBG_11967	HCAG_20483,HCAG_20484	EMCG_01378,EMCG_01379	ECRG_02632	ACJ72_01998	AI78_01323	AI79_06019	AI80_02846	CIMG_00125	CPSG_04846	UREG_00230	MGYG_00716	TERG_00584	AFLA_098100,AFLA_125520	Afu3g14240	AN2508
hypothetical protein	PAAG_11864	PABG_11906	PADG_11786	ACO22_07697	GX48_03808	BDDG_08653	BDFG_08612	BDCG_16105	BDBG_06209	ACJ73_01817	EMPG_11480	EPAG_04837	HCBG_02236	HCAG_22376	EMCG_02158	ECRG_06317	ACJ72_02759	AI78_03849	AI79_06039	AI80_01286	CIMG_13778	CPSG_03053	UREG_05636	MGYG_01873	TERG_04606	AFLA_113740	Afu4g06230	AN4328
sulfite reductase flavoprotein component	PAAG_08148	PABG_07377	PADG_08448	ACO22_06258	GX48_07723	BDDG_00373	BDFG_00055	BDCG_03517	BDBG_02043	ACJ73_01096	EMPG_14380	EPAG_01353	HCBG_03010	HCAG_05734	EMCG_05795	ECRG_01590	ACJ72_01462	AI78_00761	AI79_06176	AI80_00581	CIMG_01331	CPSG_01854	UREG_01259	MGYG_07873	TERG_02958	AFLA_128750	Afu6g08920	AN1752
fanconi anemia group M protein	PAAG_05637	PABG_06209	PADG_07757	ACO22_05110	GX48_00057	BDDG_08813	BDFG_07999	BDCG_01545	BDBG_04484	ACJ73_06159	EMPG_15637	EPAG_06909	HCBG_00644	HCAG_21378	EMCG_03336	ECRG_02139	ACJ72_00948	AI78_04541	AI79_06315	AI80_02694	CIMG_04770	CPSG_07736	UREG_06747	MGYG_06052	TERG_06200	AFLA_080540	Afu1g03050	AN10063
transcription initiation factor TFIID subunit 5	PAAG_05640	PABG_06213	PADG_12349	ACO22_05112	GX48_00060	BDDG_08810	BDFG_08002	BDCG_01548	BDBG_04487	ACJ73_09102	EMPG_15634	EPAG_06906	HCBG_00641	HCAG_04750	EMCG_03333	ECRG_02136	ACJ72_00951	AI78_04544	AI79_06319	AI80_02697	CIMG_04767	CPSG_07739	UREG_06750	MGYG_06055	TERG_06203	AFLA_080590	Afu1g03070	AN0292
mitochondrial integral membrane protein	PAAG_05642	PABG_06215	PADG_07751	ACO22_05114	GX48_00062	BDDG_08808	BDFG_08004	BDCG_01550	BDBG_04489	ACJ73_03076	EMPG_15631	EPAG_06904	HCBG_00638	HCAG_04747	EMCG_03331	ECRG_02134	ACJ72_03688	AI78_04546	AI79_06321	AI80_02699	CIMG_04765	CPSG_07741	UREG_06752	MGYG_06057	TERG_06205	AFLA_080610	Afu1g03090	AN0294
NAD(P)H:quinone oxidoreductase	PAAG_12076	PABG_06217	PADG_07749	ACO22_05116	GX48_00064	BDDG_08806	BDFG_08006	BDCG_01552	BDBG_04491	ACJ73_07379	EMPG_15629	EPAG_06902	HCBG_00636	HCAG_04745	EMCG_03329	ECRG_02132	ACJ72_08606	AI78_04548	AI79_06323	AI80_02701	CIMG_04756	CPSG_07749	UREG_06758	MGYG_02712	TERG_06794	AFLA_080630	Afu1g02820	AN0297
mRNA 3'-end-processing protein yth1	PAAG_05648	PABG_06223	PADG_07745	ACO22_02351	GX48_00068	BDDG_08799	BDFG_08010	BDCG_01558	BDBG_04496	ACJ73_02832	EMPG_15624	EPAG_06898	HCBG_00634	HCAG_04743	EMCG_03325	ECRG_02128	ACJ72_03695	AI78_04551	AI79_06327	AI80_02703	CIMG_04751	CPSG_07754	UREG_06760	MGYG_02843	TERG_06924	AFLA_080640	Afu1g02810	AN0298
chaperone/heat shock protein	PAAG_05058	PABG_04513	PADG_04907	ACO22_01866	GX48_02426	BDDG_01072	BDFG_07933	BDCG_08349	BDBG_00335	ACJ73_03821	EMPG_14752	EPAG_03536	HCBG_02671	HCAG_05275	EMCG_08101	ECRG_07357	ACJ72_02535	AI78_08731	AI79_08244	AI80_01720	CIMG_12761	CPSG_09947	UREG_05454	MGYG_00407	TERG_01122	AFLA_052860	Afu1g17370,Afu6g12450	AN3725
meiosis specific protein Hop1	PAAG_04991	PABG_04448	PADG_04843	ACO22_07214	GX48_05896	BDDG_08300	BDFG_04952	BDCG_08289	BDBG_03599	ACJ73_05419	EMPG_14052	EPAG_03328	HCBG_02730	HCAG_10718	EMCG_00680	ECRG_03399	ACJ72_08136	AI78_08626	AI79_08698	AI80_08809	CIMG_01681	CPSG_01480	UREG_05402	MGYG_00433	TERG_01097	AFLA_033900	Afu6g13050	AN5516
conserved hypothetical protein	PAAG_04540	PABG_04315	PADG_04700	ACO22_00154	GX48_01189	BDDG_09869	BDFG_08552	BDCG_06771	BDBG_05340	ACJ73_05373	EMPG_14529	EPAG_01740	HCBG_02879	HCAG_05082	EMCG_03205	ECRG_08632	ACJ72_07430	AI78_07472	AI79_08877	AI80_07496	CIMG_10110	CPSG_04529	UREG_03584	MGYG_00245	TERG_01286	AFLA_131760	Afu6g02970	AN8762
polyketide synthase	PAAG_02977,PAAG_03500	PABG_00438,PABG_02158,PABG_06839	PADG_02849,PADG_06324,PADG_11115	ACO22_02259,ACO22_03064,ACO22_03336,ACO22_05914	GX48_00273,GX48_06235,GX48_08171	BDDG_03145	BDFG_01323	BDCG_00675	BDBG_07448	ACJ73_04545,ACJ73_04750	EMPG_09738,EMPG_09776,EMPG_17105	EPAG_00086,EPAG_00211	HCBG_01655,HCBG_06854,HCBG_09108	HCAG_20166	EMCG_03021,EMCG_08619	ECRG_03632,ECRG_06625,ECRG_06669	ACJ72_06218	AI78_01851	AI79_00057,AI79_00437,AI79_00945,AI79_00946,AI79_01022,AI79_01535,AI79_01536,AI79_02311,AI79_02384,AI79_03314,AI79_03316,AI79_03377,AI79_03607,AI79_03781,AI79_04559,AI79_05215,AI79_05394,AI79_06875,AI79_07309,AI79_07443,AI79_07841,AI79_08294,AI79_08295,AI79_09216,AI79_09779	AI80_00462,AI80_01317,AI80_01921,AI80_02103,AI80_02402,AI80_03303,AI80_03730,AI80_04076,AI80_04553,AI80_04881,AI80_05108,AI80_05157,AI80_07825,AI80_08325,AI80_08860,AI80_09194	CIMG_02398,CIMG_03014,CIMG_05569,CIMG_06629,CIMG_13632	CPSG_00248,CPSG_04182,CPSG_05801,CPSG_07187,CPSG_09203	UREG_01317,UREG_01366,UREG_02932,UREG_03086,UREG_03815,UREG_05997,UREG_05998,UREG_06499	MGYG_00039,MGYG_00355,MGYG_01493,MGYG_02807,MGYG_03811,MGYG_04007,MGYG_04674,MGYG_07197,MGYG_07327,MGYG_07834,MGYG_08716,MGYG_08754,MGYG_08825,MGYG_08878	TERG_01175,TERG_01872,TERG_02787,TERG_02820,TERG_07361	AFLA_002900,AFLA_005320,AFLA_010000,AFLA_010010,AFLA_038310,AFLA_053870,AFLA_054090,AFLA_062820,AFLA_066840,AFLA_066980,AFLA_080490,AFLA_096770,AFLA_102250,AFLA_105450,AFLA_118940,AFLA_126710,AFLA_128060,AFLA_137870,AFLA_139490	Afu1g01010,Afu1g17740,Afu2g01290,Afu3g01410,Afu3g02530,Afu3g03540,Afu3g14700,Afu6g13930,Afu8g00370,Afu8g00540	AN1036,AN10430,AN10447,AN11191,AN12188,AN12331,AN1784,AN2035,AN2547,AN3273,AN3612,AN6431,AN6791,AN7084,AN8412,AN8910,AN9005
cofilin	PAAG_08058	PABG_07299	PADG_08368	ACO22_05799	GX48_07459	BDDG_06868	BDFG_08892	BDCG_05596		ACJ73_08274	EMPG_10040	EPAG_02585	HCBG_08833	HCAG_06960	EMCG_00117	ECRG_05762	ACJ72_08634	AI78_06994	AI79_00290	AI80_02800	CIMG_13032	CPSG_00799	UREG_04106	MGYG_03795	TERG_04142	AFLA_119640	Afu5g10570	AN2317
LRP16 family protein	PAAG_05824	PABG_12226	PADG_06168	ACO22_04171	GX48_02639	BDDG_01695	BDFG_01858	BDCG_06022	BDBG_06595	ACJ73_00770	EMPG_11338	EPAG_00554	HCBG_05213	HCAG_01128	EMCG_04208	ECRG_02605	ACJ72_02824	AI78_04313	AI79_00419	AI80_02879	CIMG_00090	CPSG_04804	UREG_00193	MGYG_00675	TERG_00860	AFLA_020370	Afu3g13850	AN3153
conserved hypothetical protein	PAAG_07325	PABG_05511	PADG_05825	ACO22_04475	GX48_02134	BDDG_05803	BDFG_05051	BDCG_09236	BDBG_08502	ACJ73_02368	EMPG_16372	EPAG_06831	HCBG_02093	HCAG_02995	EMCG_01956	ECRG_04880	ACJ72_05158	AI78_04531	AI79_00590	AI80_08701	CIMG_11703	CPSG_00895	UREG_04194	MGYG_04342	TERG_07767	AFLA_061890	Afu5g08100	AN7724
chromate ion transporter	PAAG_05705	PABG_06280	PADG_07684	ACO22_04046	GX48_00127	BDDG_02038	BDFG_01480	BDCG_01630	BDBG_04566	ACJ73_07685	EMPG_09886	EPAG_00777	HCBG_00576	HCAG_04661	EMCG_02218	ECRG_04683	ACJ72_07731	AI78_06850	AI79_01284	AI80_04264	CIMG_04691	CPSG_07665	UREG_01870	MGYG_04976,MGYG_06133	TERG_01875,TERG_06276	AFLA_057800	Afu8g02660	AN3341
Vps52/Sac2 family protein	PAAG_00242	PABG_06434	PADG_12371	ACO22_04036	GX48_03701	BDDG_08542	BDFG_03069	BDCG_07506	BDBG_16762	ACJ73_06752		EPAG_06385	HCBG_06202	HCAG_06022	EMCG_06823	ECRG_07760	ACJ72_07983	AI78_04215	AI79_01461	AI80_08643	CIMG_04997	CPSG_08510	UREG_06554	MGYG_03075	TERG_04896	AFLA_028790	Afu1g04080	AN4014
oxidoreductase	PAAG_03305	PABG_07002	PADG_06518	ACO22_02804	GX48_04256	BDDG_03217	BDFG_07541	BDCG_06519	BDBG_05096	ACJ73_07512	EMPG_14818	EPAG_05234	HCBG_08495	HCAG_03550	EMCG_03449	ECRG_06069	ACJ72_05828	AI78_05229	AI79_01680	AI80_04047	CIMG_05536	CPSG_05829	UREG_06185	MGYG_05751	TERG_02615	AFLA_059400	Afu3g14880	AN10323
C6 transcription factor	PAAG_03318	PABG_07015	PADG_06506	ACO22_02816	GX48_04243	BDDG_03223	BDFG_07547	BDCG_06525	BDBG_05102	ACJ73_06887	EMPG_16182	EPAG_05240	HCBG_08506	HCAG_08815	EMCG_08720	ECRG_06081	ACJ72_00159	AI78_05916	AI79_01691	AI80_04058	CIMG_05519	CPSG_05847	UREG_06203	MGYG_05744	TERG_02608	AFLA_085740	Afu3g09130	AN3050
formamidase	PAAG_03333	PABG_07028	PADG_06490	ACO22_04769	GX48_08129	BDDG_03245	BDFG_07566	BDCG_06543	BDBG_05120	ACJ73_08069	EMPG_16970	EPAG_05259	HCBG_08521	HCAG_08831	EMCG_08500	ECRG_01849	ACJ72_07342	AI78_06102	AI79_01712	AI80_09715	CIMG_05578	CPSG_05793	UREG_06161	MGYG_05723	TERG_02589	AFLA_043010	Afu2g02020	AN4577
oxidoreductase	PAAG_04181	PABG_03971	PADG_07435	ACO22_05910	GX48_02796	BDDG_05984	BDFG_08581	BDCG_04262	BDBG_01254	ACJ73_08752	EMPG_09633	EPAG_01830	HCBG_06609	HCAG_00626	EMCG_00860	ECRG_00515	ACJ72_01855	AI78_00050,AI78_05365	AI79_01862,AI79_07194	AI80_03849	CIMG_06663	CPSG_07225	UREG_03776	MGYG_00078	TERG_08264	AFLA_010170,AFLA_015580,AFLA_098700	Afu2g15430,Afu5g09400	AN7590,AN8819
ubiquitin-conjugating enzyme E2-18 kDa	PAAG_04195	PABG_03983	PADG_07450	ACO22_06829	GX48_02809	BDDG_06704	BDFG_07623	BDCG_04291	BDBG_01274	ACJ73_03831	EMPG_09617	EPAG_01847	HCBG_06589	HCAG_00611	EMCG_00087	ECRG_00532	ACJ72_08496	AI78_00809	AI79_01886	AI80_07685	CIMG_06644	CPSG_07205	UREG_03793	MGYG_03881	TERG_04215	AFLA_006840	Afu5g04060	AN8258
cysteine protease PalB	PAAG_05583	PABG_06161	PADG_07809	ACO22_07835	GX48_00009	BDDG_07304	BDFG_09188	BDCG_01493	BDBG_09548	ACJ73_07203	EMPG_11565	EPAG_02106	HCBG_00695	HCAG_21391	EMCG_05090	ECRG_06222	ACJ72_05105	AI78_03220	AI79_02023	AI80_02646	CIMG_04818	CPSG_07680	UREG_06702	MGYG_06033	TERG_06178	AFLA_080080	Afu1g03450	AN0256
aminoglycoside phosphotransferase	PAAG_05610	PABG_06183	PADG_07783	ACO22_02534	GX48_00031	BDDG_07665	BDFG_06851	BDCG_01523	BDBG_04460	ACJ73_04237	EMPG_10756	EPAG_02089	HCBG_00670	HCAG_04777	EMCG_03356	ECRG_02161	ACJ72_03707	AI78_07057	AI79_02039	AI80_02669	CIMG_04793	CPSG_07708	UREG_06722	MGYG_06011	TERG_06155	AFLA_080280	Afu1g02880	AN0272
7-alpha-hydroxysteroid dehydrogenase	PAAG_05213	PABG_07643	PADG_05044	ACO22_06757	GX48_07801	BDDG_02316	BDFG_06071	BDCG_04621	BDBG_01605	ACJ73_03061	EMPG_15676	EPAG_00421	HCBG_06280	HCAG_08337	EMCG_05852	ECRG_04232	ACJ72_03347	AI78_03451	AI79_02982	AI80_05183	CIMG_09765	CPSG_09704	UREG_04690	MGYG_00102	TERG_01436	AFLA_095830	Afu5g14000	AN2694
xanthine dehydrogenase	PAAG_02640,PAAG_03629	PABG_03125,PABG_06956	PADG_01660,PADG_06197	ACO22_00045,ACO22_02758	GX48_04556,GX48_05738	BDDG_02250,BDDG_05883	BDFG_02624,BDFG_05528	BDCG_09167,BDCG_17747	BDBG_03499,BDBG_09398	ACJ73_00359,ACJ73_07154	EMPG_16809	EPAG_06406,EPAG_07104	HCBG_03461,HCBG_09167,HCBG_11686	HCAG_01659,HCAG_06867	EMCG_06342,EMCG_08213	ECRG_00318,ECRG_06449	ACJ72_00810,ACJ72_06493	AI78_02565,AI78_04415	AI79_03056,AI79_08801	AI80_00961	CIMG_01495	CPSG_01680	UREG_05104	MGYG_06870	TERG_07188	AFLA_027200	Afu4g11220	AN5613,AN9178
EVM prediction seq	PAAG_07879	PABG_07462	PADG_08200	ACO22_06803	GX48_08266	BDDG_03498	BDFG_04846	BDCG_03031	BDBG_02517	ACJ73_09044	EMPG_17610	EPAG_08190	HCBG_02449	HCAG_05499	EMCG_05877	ECRG_05793	ACJ72_04381	AI78_04718	AI79_03295	AI80_00827	CIMG_06104	CPSG_00990	UREG_04286	MGYG_00638	TERG_00897	AFLA_127570	Afu1g06500	AN4248
conserved hypothetical protein	PAAG_03482	PABG_06824	PADG_06344	ACO22_01196	GX48_06437	BDDG_01027	BDFG_07518	BDCG_16589	BDBG_17866	ACJ73_04028	EMPG_13672	EPAG_06112	HCBG_08000	HCAG_08640	EMCG_03660,EMCG_07662	ECRG_00743,ECRG_03009	ACJ72_02145	AI78_01784	AI79_03631	AI80_02382	CIMG_10116	CPSG_08711	UREG_03581	MGYG_00258	TERG_01273	AFLA_008560,AFLA_068830,AFLA_074080,AFLA_090590	Afu1g10790,Afu6g13760,Afu7g04720	AN10672,AN1197,AN3764
phosphoenolpyruvate carboxykinase	PAAG_08203	PABG_07421	PADG_08503	ACO22_03262,ACO22_07929	GX48_07336	BDDG_05778	BDFG_04153	BDCG_07793	BDBG_04373	ACJ73_06729		EPAG_08300	HCBG_03071	HCAG_05681	EMCG_05055	ECRG_01541	ACJ72_08783,ACJ72_08835	AI78_05454,AI78_08261	AI79_03760	AI80_05987	CIMG_01264	CPSG_01937	UREG_01196	MGYG_01487	TERG_11506	AFLA_036370	Afu6g07720	AN1918
NUDIX family hydrolase	PAAG_05804	PABG_06369	PADG_07584	ACO22_00270	GX48_07778	BDDG_07188	BDFG_06738	BDCG_01831	BDBG_04757	ACJ73_04411	EMPG_10843	EPAG_08034	HCBG_00425	HCAG_04497	EMCG_04240	ECRG_07230	ACJ72_07101	AI78_06482	AI79_04296	AI80_08334	CIMG_04498	CPSG_06338	UREG_01717	MGYG_02758	TERG_06845	AFLA_092110	Afu2g03600	AN3822
ABC transporter	PAAG_07938	PABG_07519	PADG_08138	ACO22_03426	GX48_07814	BDDG_03438	BDFG_09362	BDCG_03089	BDBG_02457	ACJ73_00917	EMPG_16049	EPAG_04375	HCBG_11485,HCBG_11486	HCAG_21514	EMCG_05350	ECRG_01078	ACJ72_04968	AI78_04123,AI78_07148	AI79_04317	AI80_03146	CIMG_01916	CPSG_06664,CPSG_06665	UREG_06858	MGYG_00579	TERG_00955	AFLA_085160,AFLA_121800	Afu3g09680
MFS transporter	PAAG_04574	PABG_04346	PADG_04733	ACO22_00120	GX48_01155	BDDG_08427	BDFG_08528	BDCG_06746	BDBG_05315	ACJ73_01596	EMPG_10696	EPAG_07679	HCBG_02852	HCAG_05103	EMCG_07680	ECRG_03024	ACJ72_07465	AI78_02633	AI79_04678	AI80_06595	CIMG_10154	CPSG_04569	UREG_03563	MGYG_00277	TERG_01255	AFLA_056210	Afu6g03860	AN6623
MFS phospholipid transporter Git1	PAAG_08208	PABG_07427	PADG_08509	ACO22_03257	GX48_07343	BDDG_05781	BDFG_04149	BDCG_07797	BDBG_04369	ACJ73_03602		EPAG_07750	HCBG_03075	HCAG_05678	EMCG_05051	ECRG_01539	ACJ72_07386	AI78_05457	AI79_05086	AI80_05991	CIMG_01268	CPSG_01929	UREG_01199	MGYG_01486	TERG_00008	AFLA_036420	Afu6g07750	AN5549
sulfate adenylyltransferase	PAAG_05929	PABG_05727	PADG_06062	ACO22_07938	GX48_07384	BDDG_01803	BDFG_01966	BDCG_05915	BDBG_06702	ACJ73_02950		EPAG_00658	HCBG_07682	HCAG_01212	EMCG_04766	ECRG_02350	ACJ72_04709	AI78_01932	AI79_05392	AI80_05600	CIMG_00454	CPSG_05209	UREG_00498	MGYG_05561	TERG_02447	AFLA_100670	Afu3g06530	AN4769
histone	PAAG_00126	PABG_05151	PADG_07134	ACO22_07393	GX48_01988	BDDG_00877	BDFG_00604	BDCG_02594	BDBG_05658	ACJ73_01753,ACJ73_05197	EMPG_12719	EPAG_07226	HCBG_01088	HCAG_03885	EMCG_08050	ECRG_06583	ACJ72_07085	AI78_08664	AI79_05781	AI80_09001	CIMG_05379	CPSG_06001	UREG_06332	MGYG_02435	TERG_03679	AFLA_137440	Afu2g13860	AN2426
enoyl-CoA hydratase/isomerase	PAAG_03407	PABG_07087	PADG_06425	ACO22_07439	GX48_07386	BDDG_03320	BDFG_05362	BDCG_06614	BDBG_05192	ACJ73_07727	EMPG_14161	EPAG_05842	HCBG_08595	HCAG_08892	EMCG_00103,EMCG_09581	ECRG_06494	ACJ72_00335	AI78_08855	AI79_05885	AI80_09300	CIMG_07353	CPSG_08880	UREG_07897	MGYG_06560	TERG_03832	AFLA_060270	Afu3g14520	AN2529
FAD dependent oxidoreductase superfamily protein	PAAG_06178	PABG_06485	PADG_07944	ACO22_02941	GX48_04618	BDDG_07130	BDFG_02984	BDCG_02277	BDBG_06928	ACJ73_08240	EMPG_14151	EPAG_07958	HCBG_05628	HCAG_03187	EMCG_05671	ECRG_07501	ACJ72_03025	AI78_07008	AI79_05936	AI80_01870	CIMG_05837	CPSG_04755	UREG_04496	MGYG_01384	TERG_00121	AFLA_095630	Afu5g13940	AN10863
F-box domain-containing protein	PAAG_05845	PABG_05807	PADG_06145	ACO22_07267	GX48_02663	BDDG_01719	BDFG_01882	BDCG_05999	BDBG_06618	ACJ73_04166	EMPG_17786	EPAG_00576	HCBG_05781	HCAG_10254	EMCG_03810	ECRG_02628	ACJ72_02001	AI78_07460	AI79_06022	AI80_02852	CIMG_00115	CPSG_04836	UREG_00223	MGYG_00706	TERG_00575	AFLA_019100	Afu3g14150	AN2505
opsin 1		PABG_07657	PADG_08601	ACO22_07541	GX48_08355	BDDG_09437	BDFG_08186	BDCG_07436	BDBG_08777	ACJ73_09047	EMPG_17855	EPAG_02370	HCBG_07307	HCAG_07963	EMCG_02613	ECRG_05249	ACJ72_04594	AI78_03932	AI79_06118	AI80_00296	CIMG_08103	CPSG_07408	UREG_02372	MGYG_04761,MGYG_07515	TERG_01657,TERG_05868	AFLA_117970	Afu7g01430	AN3361
conserved hypothetical protein	PAAG_05634	PABG_06206	PADG_07760	ACO22_05107	GX48_00054	BDDG_08816	BDFG_07996	BDCG_01542	BDBG_04481	ACJ73_08472	EMPG_15640	EPAG_06912	HCBG_00648	HCAG_10593	EMCG_03339	ECRG_02142	ACJ72_00945	AI78_07171	AI79_06312	AI80_02691	CIMG_04775	CPSG_07730	UREG_06742	MGYG_05996	TERG_06142	AFLA_080470	Afu1g03030	AN9448
peroxisomal hydratase-dehydrogenase-epimerase	PAAG_08859	PABG_07800	PADG_08651	ACO22_04742	GX48_05633	BDDG_01452	BDFG_02126	BDCG_07326	BDBG_07137	ACJ73_06633		EPAG_07274	HCBG_07163	HCAG_08039	EMCG_07997	ECRG_07164	ACJ72_00143	AI78_05358	AI79_06434	AI80_03659,AI80_05669	CIMG_08692	CPSG_05563	UREG_02677	MGYG_08277	TERG_05621	AFLA_041590	Afu4g03900	AN7111
hypothetical protein	PAAG_08410	PABG_07821	PADG_08667	ACO22_07692	GX48_08322	BDDG_01437	BDFG_02111	BDCG_07340	BDBG_07152	ACJ73_03470	EMPG_16008	EPAG_07258	HCBG_07178	HCAG_08025	EMCG_08489	ECRG_02554,ECRG_07180	ACJ72_06213	AI78_06693	AI79_06454	AI80_05689	CIMG_08678	CPSG_05579	UREG_02660	MGYG_08265	TERG_05636	AFLA_079600	Afu3g12620	AN6775
ubiquitin thiolesterase	PAAG_12565	PABG_00004	PADG_11419	ACO22_03715	GX48_01232	BDDG_07296	BDFG_05704	BDCG_01361	BDBG_02656	ACJ73_00480	EMPG_15357	EPAG_06558	HCBG_09228	HCAG_04887	EMCG_08760	ECRG_00958	ACJ72_04362	AI78_07511	AI79_07324	AI80_03361	CIMG_11738	CPSG_00690	UREG_04018	MGYG_04104	TERG_04429	AFLA_024860	Afu5g01750	AN8074
POT family proton-dependent oligopeptide transporter	PAAG_05283,PAAG_08896	PABG_05417,PABG_06076	PADG_05728,PADG_06632	ACO22_01469,ACO22_06298	GX48_00578,GX48_01021	BDDG_03540,BDDG_09223	BDFG_03440,BDFG_08489	BDCG_04462,BDCG_04776	BDBG_01436,BDBG_07559	ACJ73_00080,ACJ73_07237	EMPG_17232,EMPG_17246	EPAG_05426,EPAG_06177	HCBG_01300,HCBG_06437	HCAG_02210	EMCG_09542,EMCG_09582	ECRG_01424,ECRG_06807	ACJ72_02187,ACJ72_05983	AI78_04774,AI78_06548	AI79_07537,AI79_08934	AI80_01810,AI80_08541	CIMG_06494	CPSG_00573	UREG_03927	MGYG_04363	TERG_07783	AFLA_067110,AFLA_122370	Afu1g12240,Afu8g02550	AN1073,AN8903
AAT family amino acid transporter	PAAG_09034	PABG_07697	PADG_08544	ACO22_07199	GX48_08123	BDDG_04128	BDFG_03355	BDCG_06997	BDBG_08000	ACJ73_07914	EMPG_17671	EPAG_05736	HCBG_07606	HCAG_06385	EMCG_01177	ECRG_02088	ACJ72_07013	AI78_02169	AI79_07720	AI80_00401	CIMG_03051,CIMG_07525	CPSG_04267,CPSG_09022	UREG_02900,UREG_07760	MGYG_04814,MGYG_07199	TERG_08129	AFLA_073560	Afu7g04290	AN5678
carboxylic acid transporter	PAAG_07909	PABG_07494	PADG_08167	ACO22_04560	GX48_05323	BDDG_03475	BDFG_04824	BDCG_03052	BDBG_02496	ACJ73_02394	EMPG_12754	EPAG_07192	HCBG_11463	HCAG_05475	EMCG_05322	ECRG_08879	ACJ72_01884	AI78_01440	AI79_07946	AI80_03114	CIMG_03956	CPSG_03321	UREG_01993	MGYG_00617	TERG_00916	AFLA_045560	Afu2g09450	AN6095
EVM prediction seq	PAAG_05057	PABG_04512	PADG_04906	ACO22_01865	GX48_02425	BDDG_01073	BDFG_07934	BDCG_08350	BDBG_00334	ACJ73_03820	EMPG_14751	EPAG_03535	HCBG_02672	HCAG_05274	EMCG_08100	ECRG_07356	ACJ72_02534	AI78_08887	AI79_08245	AI80_01721	CIMG_10809	CPSG_09949	UREG_05455	MGYG_00406	TERG_01123	AFLA_052850	Afu6g12440	AN11729
ZIP zinc/iron transporter	PAAG_03419	PABG_07098	PADG_06417	ACO22_02101	GX48_07225	BDDG_03357	BDFG_09159	BDCG_06651	BDBG_05224	ACJ73_02788	EMPG_09966	EPAG_05852	HCBG_08608	HCAG_08905	EMCG_09407	ECRG_06506	ACJ72_08198	AI78_06332	AI79_08637	AI80_00035	CIMG_08330	CPSG_08294	UREG_02503	MGYG_02704	TERG_06788	AFLA_081920	Afu4g09560	AN1833
malate synthase	PAAG_04542	PABG_04317	PADG_04702	ACO22_00152	GX48_01187	BDDG_08403	BDFG_08549	BDCG_06769	BDBG_05338	ACJ73_05713		EPAG_01738	HCBG_02874	HCAG_05084	EMCG_03203	ECRG_08630	ACJ72_05781	AI78_07470	AI79_08873	AI80_07489	CIMG_10106	CPSG_04525	UREG_03588	MGYG_00250	TERG_01281	AFLA_049390	Afu6g03540	AN6653
heme-binding peroxidase	PAAG_03502	PABG_06841	PADG_06322	ACO22_05912	GX48_08174	BDDG_01054	BDFG_07493	BDCG_02422	BDBG_08824	ACJ73_06955	EMPG_13112	EPAG_06570	HCBG_08029	HCAG_08658	EMCG_06109	ECRG_00762	ACJ72_01198	AI78_04054	AI79_09307	AI80_09525	CIMG_02823	CPSG_08693	UREG_03014	MGYG_03492	TERG_01463	AFLA_009020	Afu6g13570	AN5440
potassium ion channel Yvc1	PAAG_05831	PABG_05820	PADG_06161	ACO22_04164	GX48_02646	BDDG_01703	BDFG_01867	BDCG_06014	BDBG_06603	ACJ73_08302	EMPG_11347	EPAG_00563	HCBG_05221		EMCG_04216	ECRG_02612	ACJ72_02066	AI78_04306	AI79_09905	AI80_02871	CIMG_00110	CPSG_04830	UREG_00218	MGYG_00685	TERG_00558	AFLA_020360	Afu3g13490	AN3155
transmembrane protein UsgS	PAAG_03355	PABG_07047	PADG_06466	ACO22_05569	GX48_08317	BDDG_03265	BDFG_07589	BDCG_06565	BDBG_05141	ACJ73_04429	EMPG_17295	EPAG_06947	HCBG_08543	HCAG_08851	EMCG_03381	ECRG_01869	ACJ72_04947	AI78_04836	AI79_09933	AI80_08573	CIMG_05552	CPSG_05814	UREG_06177	MGYG_05709	TERG_02581	AFLA_043000	Afu2g02010	AN4578
SET domain-containing protein	PAAG_04452	PABG_04239	PADG_04609	ACO22_04297	GX48_06654	BDDG_09094	BDFG_08429	BDCG_06864	BDBG_08641	ACJ73_01552	EMPG_11645	EPAG_05521	HCBG_02969	HCAG_05008	EMCG_02881	ECRG_02038	ACJ72_07145	AI78_03891	AI79_10292	AI80_06108	CIMG_09604	CPSG_02871	UREG_04566	MGYG_00167	TERG_01363	AFLA_017890	Afu1g13520	AN0690
silencing information regulator	PAAG_12080	PABG_06259	PADG_07703		GX48_00103	BDDG_09877	BDFG_01508	BDCG_01604	BDBG_04540	ACJ73_08847	EMPG_14591	EPAG_00796	HCBG_00596	HCAG_04679	EMCG_02199	ECRG_04703	ACJ72_07550,ACJ72_07874	AI78_07508	AI79_01267	AI80_04285	CIMG_04717	CPSG_07789	UREG_01890	MGYG_02888	TERG_06970	AFLA_006890	Afu5g04120	AN11067
peroxisomal membrane protein Pmp47	PAAG_08029	PABG_07852	PADG_08343	ACO22_02531	GX48_04285	BDDG_08351	BDFG_04100	BDCG_07080	BDBG_07852	ACJ73_08913		EPAG_05699	HCBG_08847	HCAG_06942	EMCG_04488	ECRG_07887	ACJ72_08625	AI78_08043	AI79_01666	AI80_02751	CIMG_06318	CPSG_00757	UREG_04077	MGYG_04171	TERG_04500	AFLA_007110	Afu5g04310	AN4280
vacuolar protein sorting-associated protein VTA1	PAAG_05582	PABG_12284	PADG_07810	ACO22_07836	GX48_00008	BDDG_07305	BDFG_09200	BDCG_01490		ACJ73_09851	EMPG_11564	EPAG_02107	HCBG_00696	HCAG_04796	EMCG_05091	ECRG_06221	ACJ72_05104	AI78_03219	AI79_02022	AI80_02645	CIMG_04819	CPSG_07679	UREG_06701	MGYG_06034	TERG_06179	AFLA_080070	Afu1g03460	AN0255
cystinosin	PAAG_05608		PADG_07787	ACO22_02532	GX48_00028	BDDG_07661	BDFG_06847	BDCG_01519	BDBG_04457	ACJ73_07430	EMPG_13353	EPAG_02091	HCBG_00673	HCAG_04780	EMCG_03361	ECRG_02165	ACJ72_03709	AI78_07054	AI79_02037	AI80_02662	CIMG_04797	CPSG_07704	UREG_06719	MGYG_06009	TERG_06152	AFLA_080260	Afu1g02850	AN0275
EVM prediction seq	PAAG_05628	PABG_06200	PADG_07765	ACO22_07609	GX48_00048	BDDG_08821	BDFG_07992	BDCG_01537		ACJ73_08262	EMPG_10770	EPAG_06919	HCBG_00653	HCAG_21381	EMCG_03343	ECRG_02147	ACJ72_00941	AI78_07167	AI79_02053	AI80_09814	CIMG_04592	CPSG_06443	UREG_01800	MGYG_06096	TERG_06239	AFLA_110230	Afu4g09250	AN1608
WD domain-containing protein	PAAG_05215	PABG_07641	PADG_05042	ACO22_07287	GX48_07803	BDDG_02314	BDFG_06073	BDCG_04623	BDBG_01607	ACJ73_01202	EMPG_15678	EPAG_00419	HCBG_06277	HCAG_08338	EMCG_05850	ECRG_04230	ACJ72_04178	AI78_03453	AI79_02985	AI80_05181	CIMG_12431	CPSG_09711	UREG_04696	MGYG_00107	TERG_01433	AFLA_095770	Afu5g13970	AN2701
acyl-CoA dehydrogenase	PAAG_03490	PABG_06830	PADG_06335	ACO22_01201	GX48_06432	BDDG_01039	BDFG_07505	BDCG_02437	BDBG_08811	ACJ73_02410		EPAG_06119	HCBG_08009	HCAG_08647	EMCG_03666	ECRG_00749	ACJ72_08155	AI78_01777	AI79_03623	AI80_02396	CIMG_02830	CPSG_08702	UREG_03003	MGYG_03480	TERG_11720	AFLA_077410	Afu7g06510	AN6761
acyl-CoA dehydrogenase	PAAG_05782	PABG_06351	PADG_07604	ACO22_00253	GX48_00208	BDDG_07171	BDFG_06722	BDCG_01817	BDBG_04742	ACJ73_07934	EMPG_09255	EPAG_06799	HCBG_00403	HCAG_04479	EMCG_04139	ECRG_07489	ACJ72_05707	AI78_04916	AI79_04280	AI80_07814	CIMG_04480	CPSG_06320	UREG_01698	MGYG_02774		AFLA_077280	Afu5g09980	AN6755
aquaglyceroporin like protein	PAAG_05916	PABG_05737	PADG_06075	ACO22_04014	GX48_07375	BDDG_01789	BDFG_01953	BDCG_05929	BDBG_06688	ACJ73_00028	EMPG_16682	EPAG_00645	HCBG_07669		EMCG_04775	ECRG_02361	ACJ72_01532	AI78_02974	AI79_05409	AI80_00323	CIMG_10104	CPSG_04523	UREG_03590	MGYG_05002	TERG_01900	AFLA_128110	Afu6g08480	AN3915
sterol carrier protein 2	PAAG_11860	PABG_04177	PADG_04543	ACO22_05161	GX48_03826	BDDG_09620	BDFG_08590	BDCG_16116	BDBG_04837	ACJ73_02168	EMPG_10611	EPAG_04819	HCBG_02264	HCAG_08974		ECRG_04593	ACJ72_07397	AI78_01565	AI79_06059	AI80_03450	CIMG_04177	CPSG_03085	UREG_05610	MGYG_01825	TERG_07691	AFLA_113580	Afu4g06380	AN4353
EVM prediction seq	PAAG_05657	PABG_12297	PADG_07738	ACO22_02365	GX48_00075	BDDG_02094	BDFG_08076	BDCG_01570	BDBG_04509	ACJ73_01847	EMPG_10676	EPAG_06892	HCBG_00627	HCAG_04711	EMCG_03320	ECRG_05720	ACJ72_06759	AI78_02406	AI79_06337	AI80_02709	CIMG_04746	CPSG_07761	UREG_06765	MGYG_02856	TERG_06936	AFLA_080710	Afu1g02720
aspartate-tRNA(Asn) ligase	PAAG_05664	PABG_06235	PADG_07732	ACO22_02359	GX48_00081	BDDG_02087	BDFG_08081	BDCG_01577	BDBG_04515	ACJ73_01070		EPAG_08132	HCBG_00621	HCAG_04705	EMCG_03314	ECRG_05726	ACJ72_01689	AI78_02412	AI79_06343	AI80_10031	CIMG_04731	CPSG_07778	UREG_06784	MGYG_02877	TERG_06958	AFLA_080900	Afu1g02570	AN0314
conserved hypothetical protein	PAAG_06123	PABG_12365	PADG_07993	ACO22_05546	GX48_05614	BDDG_07074	BDFG_03038	BDCG_02332	BDBG_06876	ACJ73_04023	EMPG_09225	EPAG_04494	HCBG_05689	HCAG_03239	EMCG_08668	ECRG_08234	ACJ72_05020	AI78_05908	AI79_07225	AI80_09674	CIMG_12981	CPSG_02826		MGYG_02613	TERG_06699	AFLA_074120	Afu7g04783	AN10443
homoserine O-acetyltransferase	PAAG_06073	PABG_06582	PADG_08044		GX48_07442	BDDG_08941	BDFG_03927	BDCG_01928	BDBG_03973	ACJ73_01188	EMPG_16551	EPAG_03007	HCBG_05750	HCAG_03301	EMCG_01344	ECRG_05523	ACJ72_04121	AI78_08435	AI79_08394	AI80_00139	CIMG_03209	CPSG_02762	UREG_07064	MGYG_07113	TERG_08054	AFLA_084230	Afu1g15350	AN0875
EVM prediction seq	PAAG_08101	PABG_07337	PADG_08408	ACO22_06685	GX48_08163	BDDG_09465	BDFG_08470	BDCG_05635	BDBG_05822	ACJ73_09175	EMPG_10273	EPAG_02617	HCBG_08795	HCAG_02066	EMCG_02407	ECRG_03373		AI78_07880	AI79_00247	AI80_02766	CIMG_06301	CPSG_00771	UREG_04083	MGYG_04350	TERG_07775	AFLA_007050		AN8278
MFS transporter	PAAG_05775	PABG_06344	PADG_07610	ACO22_00245	GX48_00201	BDDG_01966	BDFG_01419	BDCG_01696	BDBG_04629	ACJ73_01875	EMPG_09505	EPAG_00716	HCBG_00511	HCAG_04578	EMCG_00639	ECRG_01311	ACJ72_03187	AI78_03496	AI79_00847	AI80_02488	CIMG_02306	CPSG_00153	UREG_01436			AFLA_024520,AFLA_122260	Afu4g01000	AN3221
DUF1275 domain-containing protein	PAAG_05209	PABG_04635	PADG_05049	ACO22_05382	GX48_08114	BDDG_02324	BDFG_06064	BDCG_04614	BDBG_01599	ACJ73_03056	EMPG_15453	EPAG_00426	HCBG_06287	HCAG_11513	EMCG_05858	ECRG_04238	ACJ72_03341	AI78_03445	AI79_02976	AI80_05187	CIMG_09760	CPSG_09699	UREG_04684			AFLA_094100	Afu5g13060	AN6861
conserved hypothetical protein	PAAG_05636	PABG_06208	PADG_07758	ACO22_05109	GX48_00056	BDDG_08814	BDFG_07998	BDCG_01544	BDBG_04483	ACJ73_06160	EMPG_15638	EPAG_06910	HCBG_00646	HCAG_04754	EMCG_03337	ECRG_02140	ACJ72_00947	AI78_04538	AI79_06314	AI80_02693	CIMG_04772	CPSG_07735	UREG_06746		TERG_06144	AFLA_080530	Afu1g03040	AN9450
short chain dehydrogenase	PAAG_03574	PABG_06914	PADG_06247	ACO22_00774	GX48_03943	BDDG_06557	BDFG_03585	BDCG_05278	BDBG_07717	ACJ73_06657	EMPG_09926	EPAG_02259	HCBG_08666		EMCG_06212	ECRG_04993	ACJ72_05319	AI78_03150	AI79_07001	AI80_09447	CIMG_11002	CPSG_00517		MGYG_06470	TERG_06600	AFLA_055130	Afu6g04850	AN6532
MFS sugar transporter	PAAG_07252	PABG_05441	PADG_05757	ACO22_04271	GX48_01045	BDDG_08863	BDFG_06679	BDCG_04495	BDBG_01474	ACJ73_02838	EMPG_14668	EPAG_00513	HCBG_06412	HCAG_00434	EMCG_06988	ECRG_08034	ACJ72_08223	AI78_08667	AI79_07533	AI80_09417	CIMG_08121	CPSG_07385	UREG_02391			AFLA_005540	Afu5g02840	AN5067
ferro-O2-oxidoreductase	PAAG_06004	PABG_05667	PADG_05994	ACO22_03728	GX48_03752	BDDG_01877	BDFG_02036	BDCG_05848	BDBG_06775	ACJ73_02760	EMPG_14927	EPAG_02175	HCBG_07754	HCAG_01278	EMCG_02303	ECRG_04166	ACJ72_04491	AI78_04560	AI79_08056	AI80_06784	CIMG_00517	CPSG_09846,CPSG_10092		MGYG_06574	TERG_03854	AFLA_083410
enoyl-CoA hydratase	PAAG_07271	PABG_05456	PADG_05773	ACO22_05069	GX48_01063	BDDG_07008	BDFG_05456	BDCG_04514	BDBG_01502	ACJ73_00255	EMPG_13624	EPAG_00528	HCBG_06392	HCAG_00419	EMCG_07332	ECRG_08786	ACJ72_08395	AI78_03789	AI79_08101		CIMG_06460	CPSG_00607		MGYG_03918	TERG_04250	AFLA_102700	Afu3g07560	AN0180
phosphotyrosine protein phosphatase	PAAG_03345	PABG_07038	PADG_06477	ACO22_05578	GX48_08104	BDDG_03256	BDFG_07580	BDCG_06555	BDBG_05132		EMPG_17716	EPAG_08309	HCBG_08534	HCAG_08843	EMCG_03390	ECRG_01860		AI78_07964	AI79_09353	AI80_03021	CIMG_11575	CPSG_05772	UREG_06139	MGYG_05687		AFLA_042840	Afu2g01880	AN10570
clathrin coat assembly protein ap19	PAAG_05861	PABG_05790	PADG_06129	ACO22_05752	GX48_02678	BDDG_01732	BDFG_01895	BDCG_05986	BDBG_06631	ACJ73_08843	EMPG_14126	EPAG_00587	HCBG_05249	HCAG_01154	EMCG_01388	ECRG_02642		AI78_01314		AI80_02833	CIMG_10479	CPSG_04853	UREG_00236	MGYG_00723	TERG_00594	AFLA_062490	Afu2g01570	AN7682
IQ calmodulin-binding domain-containing protein	PAAG_00220	PABG_06453	PADG_07908	ACO22_03563	GX48_03682	BDDG_08519	BDFG_03088	BDCG_07527	BDBG_03212	ACJ73_05422	EMPG_13925	EPAG_02325	HCBG_06183	HCAG_06004	EMCG_04905	ECRG_05122	ACJ72_04416		AI79_01483	AI80_04498	CIMG_05020	CPSG_08530	UREG_06537			AFLA_136770	Afu2g13615	AN10699
EVM prediction seq	PAAG_03475,PAAG_07913	PABG_06818,PABG_07499	PADG_06351,PADG_08161	ACO22_01190,ACO22_04564	GX48_05328,GX48_06444	BDDG_03480	BDFG_04828	BDCG_03048	BDBG_02500	ACJ73_00787,ACJ73_02398	EMPG_13807,EMPG_15346	EPAG_07196	HCBG_02467	HCAG_05483	EMCG_05326	ECRG_08781	ACJ72_01880	AI78_01436	AI79_03320,AI79_03646	AI80_02078,AI80_03108	CIMG_11994	CPSG_09455	UREG_07632	MGYG_03967,MGYG_05880	TERG_04307,TERG_06022
MFS transporter	PAAG_06077	PABG_12377	PADG_08041	ACO22_07691	GX48_07446	BDDG_08937	BDFG_03932	BDCG_01924	BDBG_03978	ACJ73_01191	EMPG_16547	EPAG_03011	HCBG_05745	HCAG_03293	EMCG_01340	ECRG_05527	ACJ72_04116	AI78_05645	AI79_05380	AI80_03800				MGYG_04846	TERG_01748	AFLA_137250	Afu1g01812	AN10075
hypothetical protein	PAAG_05925	PABG_05730	PADG_06065	ACO22_04008	GX48_07382	BDDG_01805	BDFG_01968	BDCG_05913	BDBG_06704	ACJ73_02948	EMPG_16572	EPAG_00660	HCBG_07684	HCAG_09689,HCAG_09690	EMCG_04764	ECRG_02348	ACJ72_04707	AI78_01930	AI79_05399	AI80_09218	CIMG_00448	CPSG_05204				AFLA_089440,AFLA_121870	Afu4g01242	AN3303
tetraspanin	PAAG_06161	PABG_12358	PADG_07960	ACO22_02958	GX48_04597	BDDG_07111	BDFG_03005	BDCG_02295	BDBG_06910	ACJ73_08964	EMPG_17350	EPAG_04462	HCBG_05650	HCAG_03204	EMCG_08659	ECRG_03055	ACJ72_02430	AI78_05481	AI79_05962	AI80_01900	CIMG_05817	CPSG_04776	UREG_04508	MGYG_01368	TERG_00138
EVM prediction seq	PAAG_07254	PABG_05442	PADG_05758	ACO22_04273	GX48_01046	BDDG_08865	BDFG_06680	BDCG_04496	BDBG_01475	ACJ73_02837	EMPG_14667	EPAG_00514	HCBG_06410	HCAG_00433	EMCG_06989	ECRG_08032	ACJ72_04187	AI78_08668	AI79_07924	AI80_09418	CIMG_08122	CPSG_07384				AFLA_005550	Afu5g02850	AN5068
non-hemolytic phospholipase C	PAAG_06005	PABG_05666	PADG_05993	ACO22_03727	GX48_03753	BDDG_01878	BDFG_02037	BDCG_05847	BDBG_06776	ACJ73_02759		EPAG_02176	HCBG_07755	HCAG_01279	EMCG_02304	ECRG_04165	ACJ72_04490	AI78_04559	AI79_08057	AI80_06783	CIMG_00518	CPSG_09845	UREG_00545	MGYG_06575	TERG_03852	AFLA_083420
peroxiredoxin	PAAG_05061	PABG_04518	PADG_04912	ACO22_01871	GX48_02431	BDDG_09316	BDFG_08141	BDCG_08344	BDBG_00342	ACJ73_03648	EMPG_16360	EPAG_03541	HCBG_02666	HCAG_05280	EMCG_08106	ECRG_07362	ACJ72_02540	AI78_08951	AI79_08239	AI80_01709				MGYG_00411	TERG_01118	AFLA_053060	Afu6g12500	AN3687
alcohol dehydrogenase	PAAG_04541	PABG_04316	PADG_04701	ACO22_00153	GX48_01188	BDDG_09870	BDFG_08551	BDCG_06770	BDBG_05339	ACJ73_05712	EMPG_13434	EPAG_01739	HCBG_02876	HCAG_05083	EMCG_03204	ECRG_08631	ACJ72_07431	AI78_07471	AI79_08874	AI80_07490	CIMG_10109	CPSG_04528	UREG_03585			AFLA_002060	Afu5g00300
NADPH oxidase	PAAG_05966	PABG_05694	PADG_06026	ACO22_01552	GX48_06176	BDDG_01844	BDFG_02007	BDCG_05875	BDBG_06745	ACJ73_06104	EMPG_17194	EPAG_07447	HCBG_07722	HCAG_01252	EMCG_02275	ECRG_08581	ACJ72_04839	AI78_06735	AI79_10105	AI80_07516	CIMG_00491	CPSG_05247	UREG_00528	MGYG_05603	TERG_02487
phytanoyl-CoA dioxygenase	PAAG_07347	PABG_05530	PADG_05846		GX48_02150	BDDG_05825	BDFG_05072	BDCG_09214	BDBG_08523	ACJ73_04037		EPAG_06813	HCBG_02119	HCAG_03015	EMCG_05516	ECRG_04371	ACJ72_06258	AI78_08067	AI79_00561	AI80_02712	CIMG_06223	CPSG_00861	UREG_04163			AFLA_015060	Afu2g15850	AN2166
60S ribosomal protein L12		PABG_06167	PADG_07803		GX48_00016	BDDG_09618	BDFG_08391	BDCG_01495	BDBG_09449	ACJ73_03981	EMPG_16527	EPAG_02100	HCBG_00689	HCAG_04788	EMCG_05084		ACJ72_05840		AI79_02029	AI80_02656	CIMG_04811	CPSG_07687		MGYG_06025	TERG_06172	AFLA_080140	Afu1g03390	AN0262
transmembrane 14C domain-containing protein	PAAG_05750	PABG_06319	PADG_07638	ACO22_00220	GX48_00173	BDDG_01993	BDFG_01441	BDCG_01670	BDBG_04604	ACJ73_02261	EMPG_12387	EPAG_00740	HCBG_11151	HCAG_04600	EMCG_00780	ECRG_01286	ACJ72_01929		AI79_00812	AI80_07560	CIMG_04619	CPSG_06474		MGYG_06116		AFLA_028470	Afu1g03720	AN4020
CDF family cation efflux system protein	PAAG_07885	PABG_07467	PADG_08196	ACO22_03061	GX48_05297	BDDG_03482	BDFG_04830	BDCG_03046	BDBG_02502	ACJ73_05709		EPAG_07198	HCBG_02465	HCAG_05485	EMCG_05328	ECRG_08783	ACJ72_05342	AI78_01434	AI79_03318	AI80_09024						AFLA_003980,AFLA_114400	Afu7g06570	AN10876
salicylate hydroxylase	PAAG_08160	PABG_07388	PADG_08461	ACO22_07624	GX48_06911	BDDG_05738	BDFG_04187	BDCG_07756	BDBG_03438		EMPG_17449	EPAG_01367	HCBG_03023	HCAG_05722	EMCG_05779	ECRG_01573	ACJ72_04191	AI78_03557	AI79_03720	AI80_04848			UREG_00270			AFLA_036000	Afu2g04330	AN1881
vacuolar amino acid transporter 1	PAAG_07383	PABG_05565	PADG_05881	ACO22_05969	GX48_02187	BDDG_09309	BDFG_08231	BDCG_05322	BDBG_07674	ACJ73_09235		EPAG_06074,EPAG_08264	HCBG_02166	HCAG_03053	EMCG_04675	ECRG_07773	ACJ72_08460	AI78_08361	AI79_06656	AI80_07167						AFLA_048160	Afu5g05670	AN8854
acetamidase	PAAG_05161	PABG_04601	PADG_05002	ACO22_05464	GX48_06864	BDDG_04068	BDFG_03303	BDCG_06940	BDBG_07941	ACJ73_00666		EPAG_04051	HCBG_05835	HCAG_04927	EMCG_07133	ECRG_00914	ACJ72_05997	AI78_07134	AI79_07155		CIMG_12411	CPSG_02958	UREG_04636	MGYG_00058	TERG_08283
Gpr1 family protein	PAAG_08588	PABG_07646	PADG_08695	ACO22_07372	GX48_07138	BDDG_09205	BDFG_07268	BDCG_07415	BDBG_09452	ACJ73_05866	EMPG_12111	EPAG_02409	HCBG_07222	HCAG_07990	EMCG_05223	ECRG_02511	ACJ72_04541	AI78_03907			CIMG_02793	CPSG_08654	UREG_03043	MGYG_02698	TERG_06784	AFLA_063050
EVM prediction seq	PAAG_04017,PAAG_04018	PABG_07084,PABG_11829,PABG_12524	PADG_06428,PADG_12503	ACO22_03103	GX48_07390	BDDG_12700,BDDG_13571	BDFG_03161	BDCG_07593,BDCG_16300		ACJ73_01839,ACJ73_03002,ACJ73_03428,ACJ73_03781,ACJ73_04880,ACJ73_04902,ACJ73_06441,ACJ73_06632,ACJ73_06929,ACJ73_07374,ACJ73_08424,ACJ73_08840,ACJ73_08841,ACJ73_09247,ACJ73_09409,ACJ73_10270			HCBG_12300	HCAG_20920,HCAG_21059	EMCG_07334	ECRG_08136	ACJ72_07923,ACJ72_08235,ACJ72_08388,ACJ72_08727	AI78_08459,AI78_08999,AI78_09070	AI79_07941,AI79_10244	AI80_03667	CIMG_02099,CIMG_12626		UREG_06067,UREG_06070	MGYG_02390,MGYG_08943,MGYG_09147,MGYG_09171			Afu3g04290,Afu6g09330,Afu7g06870	AN0004,AN0376,AN0535,AN0536,AN10000,AN10001,AN10256,AN10632,AN10649,AN10846,AN2616,AN2670,AN2713,AN2714,AN3471,AN3500,AN5065,AN5066,AN5095,AN5470,AN5471,AN6966,AN6968,AN7830,AN7831,AN7845,AN7846,AN8295,AN8305,AN8576
pyridoxamine phosphate oxidase	PAAG_12008	PABG_07610	PADG_05080	ACO22_07781	GX48_06372	BDDG_09862	BDFG_06101	BDCG_04659	BDBG_01643	ACJ73_06131		EPAG_00393	HCBG_06244		EMCG_08928	ECRG_08164	ACJ72_06464	AI78_02792	AI79_03026	AI80_04801	CIMG_12440	CPSG_09738	UREG_04721	MGYG_06719	TERG_07327	AFLA_108810	Afu6g11440	AN10099
3-dehydroshikimate dehydratase	PAAG_09037	PABG_07698	PADG_08543	ACO22_07198	GX48_08122	BDDG_04127	BDFG_03354	BDCG_06995	BDBG_07998	ACJ73_01231	EMPG_17670	EPAG_05737	HCBG_07604	HCAG_06386	EMCG_01176	ECRG_02089	ACJ72_07014	AI78_02168	AI79_04881							AFLA_008060	Afu3g14820
cyclohexanone monooxygenase	PAAG_05647	PABG_06222	PADG_07746	ACO22_02352	GX48_00067	BDDG_08800	BDFG_08009	BDCG_01557	BDBG_04495	ACJ73_02831	EMPG_15625	EPAG_06899			EMCG_03326	ECRG_02129	ACJ72_03694	AI78_04550	AI79_06326	AI80_01855,AI80_01972	CIMG_04614	CPSG_06469	UREG_01819	MGYG_06122	TERG_06264	AFLA_013230,AFLA_016370,AFLA_049160	Afu5g07490,Afu8g00440	AN4151,AN5054,AN5421
FAD binding domain-containing protein	PAAG_03627	PABG_12462	PADG_06199	ACO22_02762	GX48_05742	BDDG_09991	BDFG_05531	BDCG_09170	BDBG_09395	ACJ73_00364		EPAG_07100	HCBG_09169	HCAG_06866	EMCG_08209	ECRG_06452	ACJ72_01308	AI78_04418	AI79_03053							AFLA_063590		AN11187
RING finger protein	PAAG_04214,PAAG_08202	PABG_07420	PADG_08502	ACO22_07928	GX48_07335	BDDG_05777	BDFG_04154	BDCG_07792	BDBG_04374	ACJ73_06728	EMPG_12613	EPAG_08301			EMCG_05056	ECRG_01542	ACJ72_03632	AI78_08260	AI79_03756	AI80_02364	CIMG_08880	CPSG_05417	UREG_01220,UREG_07007	MGYG_01448	TERG_00056	AFLA_086530,AFLA_094260,AFLA_124920	Afu1g00150,Afu6g09370
EVM prediction seq	PAAG_06032	PABG_05640	PADG_05969	ACO22_03387	GX48_03778					ACJ73_05062	EMPG_16204	EPAG_07130	HCBG_03148		EMCG_03408	ECRG_02724	ACJ72_03881	AI78_05967	AI79_05172	AI80_04148	CIMG_08496	CPSG_08209	UREG_02568			AFLA_138960		AN10005
conserved hypothetical protein	PAAG_06022	PABG_05649	PADG_05978	ACO22_07572	GX48_03769	BDDG_09158	BDFG_07822	BDCG_05399	BDBG_08948	ACJ73_02843	EMPG_17722	EPAG_07122	HCBG_03156	HCAG_03459	EMCG_03399	ECRG_02734	ACJ72_00854	AI78_05835	AI79_05187	AI80_06770
derlin-2/3	PAAG_12387	PABG_12177	PADG_05876	ACO22_05974	GX48_02182						EMPG_15114	EPAG_06481	HCBG_02161	HCAG_03048	EMCG_04678	ECRG_07777,ECRG_09008	ACJ72_04803		AI79_06651	AI80_07162	CIMG_06376	CPSG_00699		MGYG_04117	TERG_04442			AN11132
ketose-bisphosphate aldolase	PAAG_06104	PABG_06552	PADG_08012	ACO22_04461	GX48_05592	BDDG_06040	BDFG_06467	BDCG_07722	BDBG_03408	ACJ73_05516		EPAG_03045			EMCG_01291	ECRG_02822	ACJ72_07150	AI78_04401	AI79_06687	AI80_06644	CIMG_05755	CPSG_02839		MGYG_02603	TERG_06688	AFLA_119950	Afu5g10290	AN2334
EVM prediction seq	PAAG_03516	PABG_12443	PADG_06309	ACO22_02482	GX48_03884	BDDG_13270	BDFG_07010	BDCG_17893	BDBG_17878	ACJ73_03652	EMPG_13123	EPAG_06581	HCBG_08042	HCAG_08670	EMCG_06099	ECRG_00773	ACJ72_07672	AI78_02189,AI78_04043	AI79_08280	AI80_08734
isovaleryl-CoA dehydrogenase	PAAG_05211	PABG_07826	PADG_05046	ACO22_05384	GX48_08403	BDDG_02322	BDFG_06066	BDCG_04616		ACJ73_03058	EMPG_15451	EPAG_00424	HCBG_06285	HCAG_08334	EMCG_05856	ECRG_04236	ACJ72_03343,ACJ72_03344	AI78_03447			CIMG_09762	CPSG_09701	UREG_04686
NAD-dependent aldehyde dehydrogenase	PAAG_05769	PABG_12320	PADG_07618	ACO22_00238	GX48_00193	BDDG_01972	BDFG_01424	BDCG_01691	BDBG_04624	ACJ73_01880	EMPG_09510	EPAG_00721			EMCG_00611	ECRG_01306	ACJ72_03193	AI78_03491	AI79_00839	AI80_09818	CIMG_04596	CPSG_06446	UREG_01803			AFLA_028320	Afu1g03620	AN4050
short-chain dehydrogenase/reductase SDR	PAAG_05991	PABG_05677	PADG_06006	ACO22_05522	GX48_07895	BDDG_01863	BDFG_02026	BDCG_05859	BDBG_06763	ACJ73_00124	EMPG_13310	EPAG_02164	HCBG_07739	HCAG_01265	EMCG_02292	ECRG_04177	ACJ72_04196	AI78_05435	AI79_08045
carboxypeptidase D	PAAG_06137	PABG_06520	PADG_07980	ACO22_02404	GX48_04576	BDDG_01261	BDFG_01171	BDCG_08531	BDBG_00152		EMPG_09671	EPAG_01445			EMCG_02138,EMCG_02668	ECRG_03076,ECRG_03472	ACJ72_06330	AI78_00262		AI80_01929	CIMG_02284	CPSG_00137	UREG_01452	MGYG_01349,MGYG_04998	TERG_00158,TERG_01895	AFLA_092210,AFLA_100650,AFLA_120180	Afu2g03510,Afu6g00310	AN2555
EVM prediction seq	PAAG_07382	PABG_05564	PADG_05880	ACO22_05970	GX48_02186	BDDG_09310	BDFG_08232	BDCG_05321	BDBG_07675	ACJ73_05111		EPAG_08265	HCBG_02165	HCAG_03052	EMCG_04676	ECRG_07774	ACJ72_08369	AI78_08360		AI80_07166							Afu5g13690
enoyl-CoA hydratase	PAAG_05218	PABG_07639	PADG_05039	ACO22_05989	GX48_07805	BDDG_02311	BDFG_06074	BDCG_04627	BDBG_01610	ACJ73_01203	EMPG_13252	EPAG_00416	HCBG_06273	HCAG_08340	EMCG_05848	ECRG_04227	ACJ72_04176	AI78_08017	AI79_02989		CIMG_06342	CPSG_00731
NupC family nucleoside transporter	PAAG_04976	PABG_04435	PADG_04829	ACO22_04137	GX48_05909				BDBG_03613	ACJ73_07005	EMPG_09763	EPAG_03341			EMCG_00656	ECRG_03425	ACJ72_05466	AI78_03861	AI79_09966	AI80_06558	CIMG_01666	CPSG_01496	UREG_05388	MGYG_00450	TERG_01084	AFLA_033750	Afu6g13190	AN5493
conserved hypothetical protein	PAAG_07332	PABG_05518	PADG_05832		GX48_02140	BDDG_05809	BDFG_05057	BDCG_09230	BDBG_08508		EMPG_13906		HCBG_02099	HCAG_20950	EMCG_01962	ECRG_04886	ACJ72_08422	AI78_04525			CIMG_06194	CPSG_00889		MGYG_04336
EVM prediction seq	PAAG_08073	PABG_07315	PADG_08385	ACO22_05334	GX48_06189	BDDG_08831	BDFG_03811	BDCG_05622	BDBG_05837	ACJ73_05290		EPAG_02599	HCBG_08817	HCAG_06975		ECRG_07747	ACJ72_04639	AI78_07937	AI79_00274
conserved hypothetical protein	PAAG_03423	PABG_07099	PADG_06413	ACO22_02104	GX48_07229	BDDG_03355	BDFG_09157	BDCG_06649	BDBG_05222	ACJ73_09788	EMPG_09964	EPAG_05854		HCAG_08906	EMCG_09405	ECRG_06508		AI78_06333	AI79_08635
NADH:flavin oxidoreductase/NADH oxidase	PAAG_03631	PABG_06958	PADG_06196	ACO22_02757	GX48_05736	BDDG_05884	BDFG_05527	BDCG_09166	BDBG_09399	ACJ73_00358		EPAG_07105			EMCG_08214	ECRG_06448	ACJ72_06494	AI78_04414	AI79_03057							AFLA_063600		AN9177
conserved hypothetical protein	PAAG_08899	PABG_05419	PADG_05730	ACO22_01468	GX48_01022	BDDG_13126	BDFG_08490	BDCG_04466	BDBG_01437	ACJ73_00079	EMPG_17250	EPAG_05425					ACJ72_05344	AI78_06549	AI79_08935				UREG_06675			AFLA_020230		AN10979
EVM prediction seq	PAAG_07259	PABG_12163	PADG_05761	ACO22_04277	GX48_01050								HCBG_07319	HCAG_22120,HCAG_22121							CIMG_02632	CPSG_00480	UREG_03125	MGYG_00120,MGYG_04521	TERG_01418,TERG_07934
ergot alkaloid biosynthetic protein A	PAAG_05656	PABG_06228	PADG_07739	ACO22_02366	GX48_00074	BDDG_02095	BDFG_08074	BDCG_01569	BDBG_04508	ACJ73_01848	EMPG_10675	EPAG_06893			EMCG_03321	ECRG_05719		AI78_04571							TERG_07755		Afu2g17970,Afu3g02640
conserved hypothetical protein	PAAG_06124	PABG_06532	PADG_07991	ACO22_05547	GX48_05615					ACJ73_04297	EMPG_12957	EPAG_04489							AI79_04039,AI79_04923	AI80_04722	CIMG_09899	CPSG_09104				AFLA_121680		AN10887,AN7932
hypothetical protein	PAAG_04544	PABG_04318	PADG_04703	ACO22_00150	GX48_01185												ACJ72_03462		AI79_08869,AI79_09812	AI80_00158,AI80_01944,AI80_04204	CIMG_10099	CPSG_04518		MGYG_00252	TERG_01279	AFLA_139170		AN7804
conserved hypothetical protein	PAAG_07323	PABG_05509	PADG_05823	ACO22_04473	GX48_02132							EPAG_01602			EMCG_01955	ECRG_04879			AI79_00592,AI79_01018	AI80_00639,AI80_02796						AFLA_018690,AFLA_040280,AFLA_123980	Afu4g03420	AN7059,AN9338
serine/threonine protein kinase			PADG_06461	ACO22_07955											EMCG_01334		ACJ72_01219	AI78_01017	AI79_07058	AI80_00720	CIMG_02367	CPSG_00213	UREG_07852
hypothetical protein	PAAG_06031	PABG_05641	PADG_05970	ACO22_03388	GX48_03777														AI79_05173	AI80_04149							Afu3g14960	AN3191
hypothetical protein		PABG_04553	PADG_04951	ACO22_04099		BDDG_12702	BDFG_03137	BDCG_17584	BDBG_16777
hypothetical protein	PAAG_08858	PABG_05625	PADG_05948	ACO22_06396															AI79_04193
hypothetical protein		PABG_04497	PADG_04889	ACO22_01848	GX48_02408														AI79_05458
conserved hypothetical protein	PAAG_08068	PABG_07308	PADG_08378	ACO22_05328	GX48_06184
hypothetical protein	PAAG_05950	PABG_05709	PADG_06043	ACO22_01534	GX48_06159
hypothetical protein	PAAG_12650	PABG_12187	PADG_05949	ACO22_06398	GX48_03797
hypothetical protein	PAAG_08055	PABG_07297	PADG_08366	ACO22_05801	GX48_07461
hypothetical protein	PAAG_05890	PABG_05762	PADG_06102	ACO22_07895	GX48_07156
hypothetical protein	PAAG_07330	PABG_05516	PADG_05830	ACO22_04479	GX48_02138
hypothetical protein		PABG_12514	PADG_06408	ACO22_02108	GX48_07233										EMCG_05615
hypothetical protein		PABG_12511	PADG_06412	ACO22_02105	GX48_07230
hypothetical protein		PABG_03921	PADG_07374	ACO22_04862	GX48_01779
hypothetical protein		PABG_05437	PADG_05753	ACO22_04267	GX48_01041
hypothetical protein		PABG_07069	PADG_06443	ACO22_03085	GX48_07409
hypothetical protein	PAAG_07331	PABG_05517	PADG_05831		GX48_02139
EVM prediction seq			PADG_07793							ACJ73_05541
hypothetical protein			PADG_08410	ACO22_06683	GX48_08161
hypothetical protein		PABG_05465	PADG_05780	ACO22_05076
hypothetical protein		PABG_04329	PADG_04716		GX48_01173
hypothetical protein		PABG_04412	PADG_04804
hypothetical protein		PABG_12520	PADG_06389
hypothetical protein		PABG_06256	PADG_07706

## Sheet: Blastomyces induced
Table S6. Conservation analysis of genes induced in Blastomyces during in vivo infection and macrophages interaction
Cluster description	B_dermatitidis_ATCC18188	B_dermatitidis_ATCC26199	B_dermatitidis_ER3	B_gilchristii_SLH14081	B_percursus_BP222	Ea_parva_UAMH139	Ea_parva_UAMH130	H_capsulatum_G186AR	H_capsulatum_WU24	Ea_crescens_UAMH3008	Ea_crescens_UAMH4076	Es_africanus_CBS136260	Es_pasteurianus_UAMH9510	P_lutzii_Pb01	P_brasiliensis_Pb03	P_brasiliensis_Pb18	P_brasiliensis_Pb300	P_brasiliensis_PbCNH	H_griseus_UAMH5409	P_hystricis_UAMH7299	C_immitis_RS	C_posadasii_Silveira	U_reesii_UAHM1704	M_gypseum_CBS118893	T_rubrum_CBS118892	A_flavus_NRRL3357	A_fumifatus_Af293	A_nidulans_FGSC_A4
squalene epoxidase	BDDG_06127	BDFG_07857	BDCG_09290	BDBG_08449	ACJ73_07371	EMPG_16249	EPAG_04927	HCBG_02044	HCAG_02957	EMCG_07170	ECRG_07662	ACJ72_06227	AI78_01240	PAAG_08773	PABG_00295	PADG_02704	ACO22_01709	GX48_02723	AI79_00637	AI80_08377	CIMG_06149	CPSG_00942	UREG_04240	MGYG_07358	TERG_05717	AFLA_061500	Afu5g07780	AN11008
pyruvate decarboxylase	BDDG_02818,BDDG_08734	BDFG_00760,BDFG_06375	BDCG_00859,BDCG_05139	BDBG_03162,BDBG_08232	ACJ73_03258,ACJ73_07825	EMPG_12210,EMPG_15179	EPAG_03429,EPAG_06300	HCBG_01654,HCBG_06694	HCAG_02571,HCAG_08778	EMCG_02075,EMCG_04823	ECRG_00128,ECRG_06936	ACJ72_00963,ACJ72_04603	AI78_02056,AI78_05736	PAAG_02050,PAAG_02512	PABG_02300,PABG_04995	PADG_00714,PADG_05657	ACO22_01115,ACO22_06488	GX48_00704,GX48_06967	AI79_00739,AI79_08657	AI80_04307	CIMG_03789	CPSG_03493	UREG_07495	MGYG_01164	TERG_00355	AFLA_031570	Afu3g11070	AN4888
amino acid permease Dip5	BDDG_06710	BDFG_07447	BDCG_04286	BDBG_01269	ACJ73_07604	EMPG_09627	EPAG_01836	HCBG_06603	HCAG_00621	EMCG_00098	ECRG_00521	ACJ72_01861	AI78_05372	PAAG_04187	PABG_03976	PADG_07440	ACO22_05906	GX48_02801	AI79_01873	AI80_08534	CIMG_11792	CPSG_07219	UREG_03782	MGYG_04023	TERG_04356	AFLA_046230	Afu2g08800	AN6118
acetyl-coenzyme A synthetase	BDDG_10058	BDFG_02611	BDCG_08174	BDBG_03483	ACJ73_02062	EMPG_09313	EPAG_06424	HCBG_03452,HCBG_11675	HCAG_01606	EMCG_06359	ECRG_00333	ACJ72_01063	AI78_03433	PAAG_02653	PABG_03137	PADG_01677	ACO22_04831	GX48_04571	AI79_06291	AI80_09325	CIMG_01510	CPSG_01660	UREG_05080	MGYG_06855	TERG_07202	AFLA_027070	Afu4g11080	AN5626
NAD(P)H:quinone oxidoreductase	BDDG_08806	BDFG_08006	BDCG_01552	BDBG_04491	ACJ73_07379	EMPG_15629	EPAG_06902	HCBG_00636	HCAG_04745	EMCG_03329	ECRG_02132	ACJ72_08606	AI78_04548	PAAG_12076	PABG_06217	PADG_07749	ACO22_05116	GX48_00064	AI79_06323	AI80_02701	CIMG_04756	CPSG_07749	UREG_06758	MGYG_02712	TERG_06794	AFLA_080630	Afu1g02820	AN0297
sugar porter family MFS transporter	BDDG_09357	BDFG_06042	BDCG_06474	BDBG_00539	ACJ73_06198	EMPG_11378	EPAG_00031	HCBG_04231	HCAG_07066	EMCG_07882	ECRG_05412	ACJ72_01393	AI78_02450	PAAG_03249	PABG_00687	PADG_03124	ACO22_06054	GX48_02326	AI79_07068	AI80_00278	CIMG_08310	CPSG_08308	UREG_02491	MGYG_08368	TERG_05532	AFLA_101530,AFLA_116990	Afu5g01160,Afu7g00950	AN3357,AN4277
1-pyrroline-5-carboxylate dehydrogenase	BDDG_01165	BDFG_01237,BDFG_08248	BDCG_04675,BDCG_08444	BDBG_00239,BDBG_01661	ACJ73_03380,ACJ73_07807	EMPG_14219	EPAG_00385,EPAG_05295	HCBG_03592,HCBG_06236	HCAG_01780,HCAG_09000	EMCG_01011,EMCG_08917	ECRG_02426,ECRG_07429	ACJ72_03960,ACJ72_08310	AI78_00967,AI78_02785	PAAG_03032,PAAG_05253	PABG_00487,PABG_07606	PADG_02901,PADG_05085	ACO22_02079,ACO22_06537	GX48_05544,GX48_08186	AI79_07917,AI79_08553	AI80_04819,AI80_07271	CIMG_06927	CPSG_09585	UREG_05921	MGYG_00030,MGYG_04493	TERG_07905,TERG_08333	AFLA_072770,AFLA_128530	Afu6g08750	AN1733
iron donor protein CyaY	BDDG_02421	BDFG_07138	BDCG_03241	BDBG_02323	ACJ73_07810,ACJ73_08634	EMPG_13637	EPAG_04985	HCBG_04088	HCAG_06107	EMCG_03720	ECRG_04534	ACJ72_04433	AI78_02521	PAAG_02608	PABG_03095	PADG_01626	ACO22_00010	GX48_04524	AI79_08913	AI80_00993	CIMG_01457	CPSG_01724	UREG_05138	MGYG_06899	TERG_07154	AFLA_026580	Afu4g10510	AN1986
peptide-methionine (S)-S-oxide reductase	BDDG_07438	BDFG_01386	BDCG_01733	BDBG_04665	ACJ73_00998	EMPG_17658	EPAG_08179	HCBG_00479	HCAG_04544	EMCG_01759	ECRG_01338	ACJ72_03041	AI78_07159	PAAG_06776	PABG_01063	PADG_04420	ACO22_07251	GX48_01494	AI79_09041	AI80_09064	CIMG_04556	CPSG_06402	UREG_01763	MGYG_06058	TERG_06206	AFLA_092590	Afu2g03140	AN10562
phosphatidylinositol glycan	BDDG_09494	BDFG_07185	BDCG_07447	BDBG_08767	ACJ73_03023	EMPG_12044	EPAG_07567	HCBG_07324	HCAG_07928	EMCG_02602	ECRG_05239	ACJ72_08542	AI78_03949	PAAG_08949	PABG_07721	PADG_08571	ACO22_07530	GX48_06726	AI79_09230	AI80_09756	CIMG_08109	CPSG_07400	UREG_02381	MGYG_07525	TERG_05879	AFLA_117810	Afu7g01300	AN3370
histone deacetylase HOS3	BDDG_05418	BDFG_02086	BDCG_07365	BDBG_07179	ACJ73_01291,ACJ73_08732	EMPG_09386	EPAG_02423	HCBG_07206	HCAG_08002	EMCG_05203	ECRG_02532	ACJ72_04799	AI78_03894	PAAG_08605	PABG_07651	PADG_12481	ACO22_07704	GX48_08215	AI79_09383	AI80_09208	CIMG_08649	CPSG_05611	UREG_02642	MGYG_08248	TERG_05654	AFLA_114920	Afu4g04290	AN7019
2-oxoisovalerate dehydrogenase E2 component	BDDG_06861	BDFG_05654	BDCG_05588	BDBG_05874	ACJ73_02766	EMPG_16118	EPAG_05062	HCBG_03352	HCAG_01491	EMCG_05897	ECRG_05771	ACJ72_01315,ACJ72_01316	AI78_04890	PAAG_02769	PABG_03242	PADG_01797	ACO22_01243	GX48_05953	AI79_00347	AI80_05272	CIMG_01632	CPSG_01534	UREG_05355	MGYG_06730	TERG_07318	AFLA_028090	Afu1g00490	AN3639
AAT family amino acid transporter	BDDG_05131	BDFG_02310	BDCG_06087	BDBG_06532	ACJ73_00654	EMPG_15255	EPAG_04971	HCBG_05102	HCAG_01080	EMCG_07447	ECRG_02571	ACJ72_00032	AI78_04516	PAAG_03965	PABG_00981	PADG_03454	ACO22_03773	GX48_06103	AI79_00485	AI80_06258	CIMG_00231	CPSG_04967	UREG_00320	MGYG_04896	TERG_01795	AFLA_109240	Afu6g11100	AN2781
STE/STE20/YSK protein kinase	BDDG_02003	BDFG_01448	BDCG_01663	BDBG_04596	ACJ73_07798	EMPG_09659	EPAG_00748	HCBG_00541	HCAG_21334	EMCG_00774	ECRG_01280	ACJ72_07185	AI78_07016	PAAG_05740	PABG_06310	PADG_12331	ACO22_00210	GX48_00163	AI79_00804	AI80_09751	CIMG_13373	CPSG_06483	UREG_01827,UREG_01828	MGYG_02913	TERG_04731	AFLA_136840	Afu2g13640	AN6339
2-oxoisovalerate dehydrogenase E1 component	BDDG_02564	BDFG_03902	BDCG_01953	BDBG_03949	ACJ73_03010	EMPG_09898	EPAG_08045	HCBG_05784	HCAG_03336	EMCG_03145	ECRG_06521	ACJ72_04825	AI78_04469	PAAG_01194	PABG_01773	PADG_03627	ACO22_00192	GX48_05114	AI79_03130	AI80_04132	CIMG_01166	CPSG_02043	UREG_01109	MGYG_08699	TERG_02836	AFLA_107590	Afu3g01450	AN8559
ADP-ribose pyrophosphatase	BDDG_02761	BDFG_04700	BDCG_02145	BDBG_03747	ACJ73_04898	EMPG_17015	EPAG_01084	HCBG_05513	HCAG_08406	EMCG_05986	ECRG_07958	ACJ72_06734	AI78_08050	PAAG_00501	PABG_06763	PADG_02183	ACO22_00346	GX48_02240	AI79_03342	AI80_09048	CIMG_05958	CPSG_06945		MGYG_03764	TERG_04112	AFLA_062090	Afu5g08240	AN7711
homogentisate 1,2-dioxygenase	BDDG_05741	BDFG_04185	BDCG_07757	BDBG_03441	ACJ73_09404	EMPG_17448	EPAG_01368	HCBG_03025	HCAG_05721	EMCG_01828	ECRG_01572	ACJ72_07521	AI78_07172	PAAG_08164	PABG_07392	PADG_08466	ACO22_07620	GX48_06915	AI79_03724	AI80_04843	CIMG_01312	CPSG_01876	UREG_01238	MGYG_01435	TERG_00068	AFLA_036090	Afu2g04220	AN1897
EVM prediction seq	BDDG_05742	BDFG_04186	BDCG_07758	BDBG_03442	ACJ73_03347	EMPG_17447	EPAG_01369	HCBG_03026	HCAG_05720	EMCG_01829	ECRG_01571	ACJ72_07520	AI78_07173	PAAG_08165	PABG_07393	PADG_08467	ACO22_07619	GX48_06916	AI79_03725	AI80_04842	CIMG_01311	CPSG_01877	UREG_01237	MGYG_01436	TERG_00067	AFLA_036100	Afu2g04210	AN1898
4-hydroxyphenylpyruvate dioxygenase	BDDG_05744	BDFG_04184	BDCG_07759	BDBG_03443	ACJ73_03348	EMPG_17076	EPAG_01370	HCBG_03027	HCAG_05719	EMCG_01830	ECRG_01570	ACJ72_04616	AI78_07174	PAAG_08166	PABG_07394	PADG_08468	ACO22_07776	GX48_06917	AI79_03726	AI80_04841	CIMG_01310	CPSG_01878	UREG_01236	MGYG_01437	TERG_00066	AFLA_036110	Afu2g04200	AN1899
hypothetical protein	BDDG_05215	BDFG_02387	BDCG_06169	BDBG_00854	ACJ73_00220	EMPG_10244	EPAG_02029	HCBG_05004	HCAG_01004	EMCG_00760	ECRG_03991	ACJ72_05051	AI78_00542	PAAG_03938	PABG_00955	PADG_03428	ACO22_05721	GX48_06134	AI79_05242	AI80_08871	CIMG_00307	CPSG_05049	UREG_00378	MGYG_05423	TERG_02311	AFLA_014980	Afu2g15900	AN2161
EVM prediction seq	BDDG_03312	BDFG_05358	BDCG_06606	BDBG_05184	ACJ73_06119		EPAG_07594	HCBG_08586	HCAG_08884	EMCG_02841	ECRG_07532	ACJ72_07419	AI78_08962	PAAG_03395	PABG_07077	PADG_06436	ACO22_03095	GX48_07398	AI79_05877	AI80_05718	CIMG_05625	CPSG_05740	UREG_06125	MGYG_02572	TERG_03817	AFLA_062380	Afu2g01650	AN10991
JmjC domain-containing protein	BDDG_08654	BDFG_08613	BDCG_00349	BDBG_06210	ACJ73_01818	EMPG_11481	EPAG_04838	HCBG_02235	HCAG_08948	EMCG_02159	ECRG_06316	ACJ72_02758	AI78_03848	PAAG_04394	PABG_04197	PADG_04562	ACO22_07698	GX48_03807	AI79_06038	AI80_01287	CIMG_04207	CPSG_03054	UREG_05635	MGYG_01874	TERG_04607	AFLA_113760	Afu4g06210	AN10542
alcohol dehydrogenase	BDDG_03771	BDFG_00979	BDCG_04917	BDBG_06452	ACJ73_08793	EMPG_14911	EPAG_03498	HCBG_01428	HCAG_02343	EMCG_08310	ECRG_01828	ACJ72_00892	AI78_01725	PAAG_05416	PABG_05962	PADG_06765	ACO22_04345	GX48_00456	AI79_08155	AI80_06882	CIMG_03135	CPSG_04350	UREG_02833	MGYG_07068	TERG_07017	AFLA_083890	Afu1g15610	AN0895
ZIP zinc/iron transporter	BDDG_03357	BDFG_09159	BDCG_06651	BDBG_05224	ACJ73_02788	EMPG_09966	EPAG_05852	HCBG_08608	HCAG_08905	EMCG_09407	ECRG_06506	ACJ72_08198	AI78_06332	PAAG_03419	PABG_07098	PADG_06417	ACO22_02101	GX48_07225	AI79_08637	AI80_00035	CIMG_08330	CPSG_08294	UREG_02503	MGYG_02704	TERG_06788	AFLA_081920	Afu4g09560	AN1833
indoleamine 2,3-dioxygenase	BDDG_05655	BDFG_06504	BDCG_01869	BDBG_04038	ACJ73_04055	EMPG_16662	EPAG_02463	HCBG_00346	HCAG_04432	EMCG_06602	ECRG_03162	ACJ72_01596	AI78_02287	PAAG_06866	PABG_01140	PADG_04329	ACO22_01320	GX48_01411	AI79_08850	AI80_05881	CIMG_07803	CPSG_10161	UREG_02134	MGYG_05974	TERG_06116	AFLA_071180	Afu7g02010	AN9108
EVM prediction seq	BDDG_02420	BDFG_07137	BDCG_03242	BDBG_02322	ACJ73_07811	EMPG_13636	EPAG_04986	HCBG_04089	HCAG_06106	EMCG_03721	ECRG_04535	ACJ72_07702	AI78_02522	PAAG_02607	PABG_03094	PADG_01625	ACO22_00009	GX48_04523	AI79_08914	AI80_00994	CIMG_01456	CPSG_01725	UREG_05139	MGYG_06900	TERG_07153	AFLA_026570	Afu4g10500	AN1987
heat shock protein 30	BDDG_00059	BDFG_00354	BDCG_03826	BDBG_01730	ACJ73_09596	EMPG_12960	EPAG_01625	HCBG_09132	HCAG_04111	EMCG_09398	ECRG_02787	ACJ72_06651	AI78_06632	PAAG_00871	PABG_01369	PADG_03963	ACO22_01420	GX48_06535	AI79_09507	AI80_01703,AI80_07371	CIMG_01749,CIMG_03716	CPSG_03561,CPSG_09953	UREG_07548	MGYG_04763	TERG_01659	AFLA_037820,AFLA_060260	Afu3g14540,Afu6g06470	AN2530,AN3555,AN5781,AN7892
2-oxoisovalerate dehydrogenase E1 component	BDDG_00401	BDFG_00028	BDCG_03491	BDBG_02073	ACJ73_00686	EMPG_11622	EPAG_01328	HCBG_05897	HCAG_05761	EMCG_02351	ECRG_05444	ACJ72_02494	AI78_00734	PAAG_01310	PABG_01880	PADG_03514	ACO22_01492	GX48_04296	AI79_09881	AI80_00551	CIMG_01357	CPSG_01827	UREG_01280	MGYG_01411	TERG_00093	AFLA_128600	Afu6g08830	AN1726
cysteine dioxygenase	BDDG_03018	BDFG_08059	BDCG_00547	BDBG_04994	ACJ73_02048	EMPG_14248	EPAG_01191	HCBG_06968	HCAG_00220	EMCG_00969	ECRG_04763	ACJ72_05927	AI78_02854	PAAG_08649	PABG_02904	PADG_01418	ACO22_03963	GX48_02503	AI79_01222		CIMG_03912	CPSG_03363	UREG_02026	MGYG_01070	TERG_00456	AFLA_050900,AFLA_097690	Afu1g05570,Afu5g14410	AN4081
EVM prediction seq	BDDG_03417	BDFG_06517	BDCG_00405	BDBG_04857	ACJ73_00636	EMPG_15795	EPAG_07517	HCBG_02279		EMCG_04012	ECRG_04581	ACJ72_08592	AI78_01587	PAAG_07692	PABG_04157	PADG_04518	ACO22_07584	GX48_03850	AI79_01729	AI80_02959	CIMG_04087	CPSG_03184	UREG_06796	MGYG_01847	TERG_07715	AFLA_113350	Afu4g06610	AN4375
hypothetical protein	BDDG_01002	BDFG_00717	BDCG_02473	BDBG_05779	ACJ73_00496	EMPG_15768	EPAG_05918	HCBG_07964	HCAG_08611	EMCG_03627	ECRG_00711	ACJ72_03139	AI78_03270	PAAG_11627		PADG_06374	ACO22_06665	GX48_07930	AI79_02587	AI80_02329	CIMG_02860	CPSG_08721	UREG_02986	MGYG_03448	TERG_01507	AFLA_008480	Afu6g14090	AN5357
Ni2+-Co2+ transporter family transition metal uptake transporter	BDDG_04899	BDFG_02449	BDCG_00120	BDBG_08060	ACJ73_09698	EMPG_13542	EPAG_01028	HCBG_04536	HCAG_21923	EMCG_01685	ECRG_07396	ACJ72_00681	AI78_03092	PAAG_02208	PABG_04721	PADG_05345		GX48_07253	AI79_09378	AI80_09275	CIMG_00815	CPSG_08030	UREG_00779	MGYG_02141	TERG_03401	AFLA_046190	Afu2g08830	AN6115
hypothetical protein	BDDG_03613	BDFG_07901	BDCG_05427	BDBG_09336	ACJ73_04395	EMPG_12558	EPAG_05993	HCBG_03186	HCAG_03443	EMCG_09420	ECRG_04088	ACJ72_05209	AI78_08391	PAAG_02920	PABG_03381	PADG_01948	ACO22_03037	GX48_00909	AI79_01026	AI80_07187	CIMG_08996	CPSG_01359	UREG_03375	MGYG_03358	TERG_05197			AN8772
MFS transporter	BDDG_02320	BDFG_06068	BDCG_04617	BDBG_01602	ACJ73_03059	EMPG_15449	EPAG_00423	HCBG_06284	HCAG_08335	EMCG_05854	ECRG_04234	ACJ72_03345	AI78_03449	PAAG_05212		PADG_05045	ACO22_07931	GX48_08381	AI79_02980	AI80_05185	CIMG_09763	CPSG_09702		MGYG_00100	TERG_01437	AFLA_091570	Afu6g02730	AN11116
phthalate transporter	BDDG_04081	BDFG_03316	BDCG_06952	BDBG_07953	ACJ73_05824	EMPG_15516	EPAG_04035	HCBG_05820	HCAG_04917	EMCG_00394	ECRG_00930	ACJ72_05054	AI78_05975	PAAG_08473	PABG_00028	PADG_02419	ACO22_07212	GX48_01257	AI79_06713	AI80_03666	CIMG_06409	CPSG_00664	UREG_03996	MGYG_04065	TERG_04399	AFLA_041850,AFLA_099120	Afu4g03750	AN6778,AN7137
EVM prediction seq	BDDG_06395	BDFG_01684	BDCG_08005	BDBG_04306	ACJ73_09642	EMPG_13758	EPAG_04110	HCBG_01867	HCAG_02793	EMCG_00352	ECRG_03745	ACJ72_06492	AI78_04223	PAAG_04795	PABG_00140	PADG_02535	ACO22_03914	GX48_01376	AI79_02454	AI80_05217				MGYG_05163	TERG_02057	AFLA_079020	Afu8g04890	AN1493
BYS1 domain-containing protein		BDFG_04176		BDBG_03454	ACJ73_05507		EPAG_01380	HCBG_03038	HCAG_05709	EMCG_05769	ECRG_01559	ACJ72_05860	AI78_03567	PAAG_08175	PABG_07400	PADG_08475	ACO22_03800	GX48_06924	AI79_03737,AI79_10322	AI80_04833	CIMG_01303	CPSG_01885	UREG_01230	MGYG_01443	TERG_00060	AFLA_025130	Afu5g01990	AN8043
oxidoreductase	BDDG_08014	BDFG_04319	BDCG_01119	BDBG_02904	ACJ73_07893	EMPG_09932	EPAG_06131	HCBG_07365	HCAG_06607	EMCG_06572	ECRG_04279	ACJ72_01248	AI78_01822	PAAG_12354	PABG_02523	PADG_00948	ACO22_00653	GX48_04455	AI79_04956	AI80_04024				MGYG_01005	TERG_00536	AFLA_030640	Afu3g11930	AN2858
conserved hypothetical protein	BDDG_11668	BDFG_01204	BDCG_08481	BDBG_00205			EPAG_08062	HCBG_03650	HCAG_09094	EMCG_08628	ECRG_03624		AI78_02298	PAAG_02971	PABG_00431	PADG_02842	ACO22_06913	GX48_06242	AI79_06884	AI80_09877	CIMG_06994	CPSG_01055	UREG_05866	MGYG_04560	TERG_08969	AFLA_068080	Afu1g11640	AN1131
GNAT family N-acetyltransferase	BDDG_03615	BDFG_07903	BDCG_05429	BDBG_09334	ACJ73_04397	EMPG_12556	EPAG_05995	HCBG_03188	HCAG_03441	EMCG_09425	ECRG_04083	ACJ72_05207	AI78_04854	PAAG_02916	PABG_03378	PADG_01944	ACO22_03333	GX48_00912	AI79_01030			CPSG_09469	UREG_03664			AFLA_121030	Afu3g00870	AN6411
EVM prediction seq	BDDG_08862	BDFG_06678	BDCG_04494	BDBG_01473	ACJ73_02839	EMPG_14669	EPAG_00512	HCBG_06413	HCAG_00435	EMCG_06987	ECRG_08035	ACJ72_05986	AI78_08005	PAAG_07251	PABG_05440	PADG_05756	ACO22_04270	GX48_01044	AI79_04225,AI79_07532	AI80_08432,AI80_09609						AFLA_090750	Afu3g01290	AN9315
short chain dehydrogenase/reductase	BDDG_04348	BDFG_09115	BDCG_05797	BDBG_06165	ACJ73_01132	EMPG_14661	EPAG_02221	HCBG_07818	HCAG_20521	EMCG_00811	ECRG_07837	ACJ72_07982	AI78_03007	PAAG_12522	PABG_11749	PADG_02008	ACO22_01559	GX48_00846	AI79_05179,AI79_06858	AI80_01507,AI80_03086			UREG_03301			AFLA_138970	Afu2g16570	AN0023
hypothetical protein	BDDG_07435	BDFG_01388	BDCG_01730	BDBG_04662	ACJ73_08360	EMPG_17656	EPAG_08225	HCBG_11146	HCAG_04546	EMCG_00643	ECRG_01336	ACJ72_06992	AI78_08111	PAAG_06778	PABG_01065	PADG_04418		GX48_01492	AI79_09043	AI80_09066	CIMG_04559	CPSG_06404	UREG_01765			AFLA_092600	Afu2g03130	AN10566
membrane zinc transporter	BDDG_09195	BDFG_07269	BDCG_07419	BDBG_08793	ACJ73_00419	EMPG_16421	EPAG_02384		HCAG_07931	EMCG_06933	ECRG_03679	ACJ72_08620	AI78_05273	PAAG_08727	PABG_07725	PADG_08567		GX48_06730	AI79_06134	AI80_00316	CIMG_08081	CPSG_07433	UREG_02358	MGYG_07503		AFLA_087470	Afu2g03860	AN3799
superoxide dismutase	BDDG_03607	BDFG_07895	BDCG_05421	BDBG_09342	ACJ73_07931	EMPG_12564	EPAG_05988	HCBG_03179	HCAG_03448	EMCG_00328	ECRG_04097	ACJ72_05111	AI78_08283	PAAG_02926	PABG_03387	PADG_01954	ACO22_03032	GX48_00903	AI79_01012							AFLA_033420	Afu1g14550	AN0785
EVM prediction seq	BDDG_06018	BDFG_07107	BDCG_07701	BDBG_03378	ACJ73_05449	EMPG_12168	EPAG_05108	HCBG_06050	HCAG_05889	EMCG_06486	ECRG_05829	ACJ72_03617	AI78_02679	PAAG_01175	PABG_01748	PADG_03654	ACO22_04188	GX48_05396	AI79_03099	AI80_02320	CIMG_12876	CPSG_05155
EVM prediction seq	BDDG_05168	BDFG_02348	BDCG_06128	BDBG_06488	ACJ73_05807	EMPG_14942	EPAG_02065,EPAG_04105	HCBG_05043	HCAG_01029	EMCG_08689	ECRG_02926	ACJ72_04956	AI78_05716	PAAG_03906	PABG_00925	PADG_03398	ACO22_03271	GX48_04852	AI79_00531							AFLA_057090		AN12307
EVM prediction seq	BDDG_05379	BDFG_03262	BDCG_08806	BDBG_07351	ACJ73_03623	EMPG_16764	EPAG_06374	HCBG_08180	HCAG_07835	EMCG_08284	ECRG_05990	ACJ72_05063	AI78_03040	PAAG_06420	PABG_02816	PADG_01316	ACO22_06859	GX48_06029	AI79_03984	AI80_04662						AFLA_077670
conserved hypothetical protein	BDDG_07343	BDFG_08247	BDCG_04676	BDBG_01660	ACJ73_07808	EMPG_14218	EPAG_00386	HCBG_06237	HCAG_09001	EMCG_08918	ECRG_07430	ACJ72_04015	AI78_02786						AI79_08552	AI80_04820	CIMG_09813	CPSG_09751	UREG_04728	MGYG_00031	TERG_08334
secreted protein	BDDG_06270	BDFG_09329	BDCG_01476	BDBG_09037	ACJ73_09861	EMPG_13749	EPAG_02121			EMCG_05107	ECRG_06206	ACJ72_02255	AI78_08372	PAAG_05567	PABG_06146	PADG_07830	ACO22_06078	GX48_07104	AI79_02005	AI80_04184	CIMG_04851	CPSG_07828		MGYG_05940		AFLA_019510	Afu5g01420	AN11046
conserved hypothetical protein	BDDG_05479	BDFG_06873	BDCG_06307	BDBG_00720	ACJ73_05965	EMPG_11502	EPAG_03279			EMCG_04446	ECRG_01379		AI78_03486	PAAG_03775,PAAG_05318	PABG_00821	PADG_03277	ACO22_03881	GX48_06790	AI79_05829	AI80_00628,AI80_02559	CIMG_00195	CPSG_04929	UREG_00294,UREG_01818	MGYG_00727	TERG_00598	AFLA_121570	Afu8g02450	AN8913
EVM prediction seq	BDDG_12145	BDFG_01607	BDCG_01265	BDBG_02751	ACJ73_09522	EMPG_11221	EPAG_03927			EMCG_04641	ECRG_07852	ACJ72_02966	AI78_02323	PAAG_06685	PABG_11593	PADG_01142	ACO22_05029	GX48_04756			CIMG_11264	CPSG_03121			TERG_12684	AFLA_075160	Afu3g01196	AN11281
conserved hypothetical protein	BDDG_08216,BDDG_11702	BDFG_01022,BDFG_06615	BDCG_08675,BDCG_09354	BDBG_00007,BDBG_09167	ACJ73_08195,ACJ73_08891	EMPG_12510,EMPG_13293	EPAG_07584,EPAG_08087	HCBG_08339	HCAG_11342	EMCG_04300	ECRG_07518	ACJ72_02591,ACJ72_08004	AI78_05258,AI78_05903	PAAG_01623	PABG_03675				AI79_01960	AI80_09036						AFLA_009510		AN8966
conserved hypothetical protein	BDDG_08894	BDFG_08334	BDCG_04844	BDBG_07491	ACJ73_06210	EMPG_12791	EPAG_07050			EMCG_04946	ECRG_01740	ACJ72_01431	AI78_01494	PAAG_05351	PABG_06021	PADG_06693	ACO22_06005	GX48_00521	AI79_02089	AI80_00134	CIMG_03206	CPSG_02766	UREG_07062	MGYG_07056	TERG_07028	AFLA_002170
EVM prediction seq	BDDG_05680	BDFG_08117	BDCG_06216	BDBG_00813	ACJ73_06489	EMPG_11967	EPAG_07624	HCBG_04472		EMCG_00719	ECRG_07376	ACJ72_01742	AI78_08574						AI79_04152	AI80_09145				MGYG_05461,MGYG_07242	TERG_02353,TERG_08172	AFLA_084490	Afu1g15290	AN0857
EVM prediction seq		BDFG_05401			ACJ73_07047,ACJ73_07176,ACJ73_09065,ACJ73_09566			HCBG_07366	HCAG_00393,HCAG_05339,HCAG_10358,HCAG_11059	EMCG_01850,EMCG_01917,EMCG_03908,EMCG_07895	ECRG_05398,ECRG_08699		AI78_03248,AI78_06347	PAAG_03234	PABG_00675,PABG_11271	PADG_03110,PADG_11759	ACO22_00948,ACO22_07331	GX48_01483	AI79_04224	AI80_01684,AI80_09499,AI80_10017	CIMG_12127	CPSG_07374				AFLA_003200	Afu3g02175	AN7973
EVM prediction seq	BDDG_03608	BDFG_07896	BDCG_05422	BDBG_09341	ACJ73_07930	EMPG_12563	EPAG_05989	HCBG_03180	HCAG_21076	EMCG_00329	ECRG_04096	ACJ72_05112		PAAG_02925	PABG_03386	PADG_01953	ACO22_03033	GX48_00904	AI79_01013
glycerate kinase	BDDG_06657	BDFG_08433	BDCG_05204	BDBG_07785	ACJ73_00899	EMPG_14523	EPAG_04745	HCBG_01710	HCAG_02620	EMCG_06467	ECRG_00181	ACJ72_02944	AI78_00920						AI79_08348	AI80_01266	CIMG_00534	CPSG_09828	UREG_00570					AN6943
MFS drug transporter	BDDG_01880	BDFG_02038	BDCG_05845	BDBG_06778	ACJ73_02758	EMPG_13290	EPAG_02178			EMCG_01805	ECRG_04163		AI78_04557	PAAG_12134	PABG_05665	PADG_05992	ACO22_03726	GX48_03754	AI79_02014,AI79_08059	AI80_09057				MGYG_04920	TERG_01820	AFLA_041680	Afu4g03920	AN7112
peroxisomal dehydratase	BDDG_01369	BDFG_01073	BDCG_08629	BDBG_00052	ACJ73_06247	EMPG_12886	EPAG_02673	HCBG_09038	HCAG_08319				AI78_08701	PAAG_11337	PABG_03731	PADG_00096	ACO22_03361	GX48_01893	AI79_03877	AI80_04005
cysteine synthase A	BDDG_01881	BDFG_02039	BDCG_05844	BDBG_06779	ACJ73_02757	EMPG_13291	EPAG_02179			EMCG_02305	ECRG_04162		AI78_04556	PAAG_06008	PABG_05664	PADG_05991	ACO22_03724	GX48_03756	AI79_08060	AI80_00721				MGYG_04921	TERG_01821	AFLA_041690	Afu4g03930	AN7113
plasma membrane antiporter	BDDG_07406	BDFG_05427	BDCG_07963	BDBG_04186	ACJ73_08875	EMPG_10095	EPAG_04313		HCAG_02823	EMCG_01475	ECRG_03591	ACJ72_02576	AI78_02812						AI79_04080		CIMG_11536	CPSG_05955	UREG_06297			AFLA_036390	Afu6g07730	AN1920,AN4131,AN5035
AN4134_gene	BDDG_01377	BDFG_01066	BDCG_08636	BDBG_00045	ACJ73_00641	EMPG_12893	EPAG_02680			EMCG_06858	ECRG_00641	ACJ72_06611		PAAG_01676	PABG_03722	PADG_00105	ACO22_03369	GX48_01886	AI79_03870									AN4134
EVM prediction seq		BDFG_00941	BDCG_04955	BDBG_17745	ACJ73_09145	EMPG_15782				EMCG_07114	ECRG_01789	ACJ72_08554,ACJ72_08555	AI78_07439	PAAG_05447	PABG_12239	PADG_06798	ACO22_04793	GX48_00429	AI79_04549
hypothetical protein	BDDG_03311	BDFG_05357	BDCG_06605	BDBG_05183	ACJ73_06118		EPAG_07595						AI78_08874						AI79_05876	AI80_00036	CIMG_08329	CPSG_08295	UREG_02502			AFLA_081910	Afu4g09580	AN1832
EVM prediction seq		BDFG_09346		BDBG_00685,BDBG_05987	ACJ73_01465				HCAG_11387,HCAG_20237,HCAG_20739	EMCG_04550,EMCG_09183	ECRG_03876		AI78_04442,AI78_07586	PAAG_00920	PABG_01322	PADG_03908	ACO22_00458	GX48_03200
hypothetical protein	BDDG_02098	BDFG_08071	BDCG_01566	BDBG_04505						EMCG_00646	ECRG_08936		AI78_09032
hypothetical protein	BDDG_12541	BDFG_08617	BDCG_04140	BDBG_01134	ACJ73_01004	EMPG_11912
hypothetical protein		BDFG_04868	BDCG_03008	BDBG_16596								ACJ72_00787
hypothetical protein		BDFG_01791	BDCG_08111		ACJ73_07670	EMPG_17516
hypothetical protein		BDFG_04569	BDCG_16928	BDBG_01368
hypothetical protein		BDFG_01028,BDFG_08927			ACJ73_00622
ABC multidrug transporter Mdr1	BDDG_01375,BDDG_05500,BDDG_05812,BDDG_08648	BDFG_01068,BDFG_05060,BDFG_05743,BDFG_08607	BDCG_00357,BDCG_06330,BDCG_08634,BDCG_09226	BDBG_00047,BDBG_00696,BDBG_06204,BDBG_08511	ACJ73_00600,ACJ73_03403,ACJ73_04352,ACJ73_04953	EMPG_11474,EMPG_12891,EMPG_13902	EPAG_02678,EPAG_04832,EPAG_06823,EPAG_08117	HCBG_02103,HCBG_02241,HCBG_04362,HCBG_09032	HCAG_08953,HCAG_20951,HCAG_21876,HCAG_22197	EMCG_01970,EMCG_02148,EMCG_04463,EMCG_06860	ECRG_00643,ECRG_01392,ECRG_04383,ECRG_06323	ACJ72_02386,ACJ72_04312,ACJ72_05610,ACJ72_06114	AI78_02456,AI78_03855,AI78_04522,AI78_07600	PAAG_01678,PAAG_03754,PAAG_04387,PAAG_07335	PABG_00802,PABG_03725,PABG_05520,PABG_11905	PADG_00103,PADG_03258,PADG_05835,PADG_11784	ACO22_03366,ACO22_04481,ACO22_06169,ACO22_06615	GX48_01888,GX48_02142,GX48_03813,GX48_06768	AI79_00577,AI79_03872,AI79_06047,AI79_09438	AI80_00613,AI80_01276,AI80_04001,AI80_08158	CIMG_00034,CIMG_00780,CIMG_01430,CIMG_06197,CIMG_06852	CPSG_00886,CPSG_01747,CPSG_07995,CPSG_09511,CPSG_09908	UREG_00162,UREG_00750,UREG_01347,UREG_04188	MGYG_00913,MGYG_01115,MGYG_03132,MGYG_03487,MGYG_04083,MGYG_04307,MGYG_04329,MGYG_04383,MGYG_08823	TERG_00402,TERG_04309,TERG_04952,TERG_08591,TERG_08613,TERG_08693,TERG_08751	AFLA_004440,AFLA_010630,AFLA_019740,AFLA_023540,AFLA_036750,AFLA_039360,AFLA_048540,AFLA_057830,AFLA_064360,AFLA_097520,AFLA_121780,AFLA_123200,AFLA_125780,AFLA_139630	Afu1g12690,Afu3g02760,Afu3g03430,Afu3g03670,Afu4g14130,Afu5g06070,Afu6g03080,Afu6g03470,Afu7g00480	AN0404,AN2300,AN2349,AN3608,AN4091,AN6237,AN6436,AN9342
pyruvate decarboxylase	BDDG_02818,BDDG_08734	BDFG_00760,BDFG_06375	BDCG_00859,BDCG_05139	BDBG_03162,BDBG_08232	ACJ73_03258,ACJ73_07825	EMPG_12210,EMPG_15179	EPAG_03429,EPAG_06300	HCBG_01654,HCBG_06694	HCAG_02571,HCAG_08778	EMCG_02075,EMCG_04823	ECRG_00128,ECRG_06936	ACJ72_00963,ACJ72_04603	AI78_02056,AI78_05736	PAAG_02050,PAAG_02512	PABG_02300,PABG_04995	PADG_00714,PADG_05657	ACO22_01115,ACO22_06488	GX48_00704,GX48_06967	AI79_00739,AI79_08657	AI80_04307	CIMG_03789	CPSG_03493	UREG_07495	MGYG_01164	TERG_00355	AFLA_031570	Afu3g11070	AN4888
calcium transporter	BDDG_04683	BDFG_06207	BDCG_03972	BDBG_00963	ACJ73_07098	EMPG_09822	EPAG_00323	HCBG_04768	HCAG_00795	EMCG_03943	ECRG_05205	ACJ72_05641	AI78_02961	PAAG_07762	PABG_00362	PADG_11487	ACO22_06417	GX48_03463	AI79_01308	AI80_08991	CIMG_07032	CPSG_01092	UREG_05839	MGYG_04601	TERG_08016	AFLA_050180	Afu4g12530	AN3681
formate dehydrogenase	BDDG_10094	BDFG_03610	BDCG_05304	BDBG_07692	ACJ73_09103	EMPG_17312	EPAG_02237	HCBG_08642	HCAG_11131	EMCG_05944	ECRG_05013	ACJ72_04769	AI78_06599	PAAG_03599	PABG_06935	PADG_06221	ACO22_05791	GX48_05768	AI79_03034	AI80_07406	CIMG_02650	CPSG_00503	UREG_03107	MGYG_06486	TERG_06614	AFLA_055060,AFLA_120630	Afu6g04920	AN6525
ZIP metal ion transporter	BDDG_04885	BDFG_02462	BDCG_00131	BDBG_08074	ACJ73_00858	EMPG_13554	EPAG_01016	HCBG_04549	HCAG_07324	EMCG_01668	ECRG_00970	ACJ72_01157	AI78_03105	PAAG_09074	PABG_04697	PADG_05322	ACO22_02092	GX48_07644	AI79_03662	AI80_06460	CIMG_00822	CPSG_08036	UREG_00784	MGYG_02148	TERG_03408	AFLA_046300	Afu2g08740	AN6122
succinate dehydrogenase	BDDG_04950	BDFG_04494	BDCG_04313	BDBG_01291	ACJ73_00944	EMPG_16305	EPAG_01864	HCBG_06574	HCAG_00596	EMCG_00072	ECRG_00547	ACJ72_04591	AI78_00826	PAAG_04232	PABG_04016	PADG_07470	ACO22_01373	GX48_02826	AI79_03926	AI80_01190	CIMG_06617	CPSG_07174	UREG_03828	MGYG_03897	TERG_04231	AFLA_098290	Afu5g09680	AN8793
conserved hypothetical protein	BDDG_05533	BDFG_07669	BDCG_08849	BDBG_07299	ACJ73_05897	EMPG_10437	EPAG_03779	HCBG_08148	HCAG_07864	EMCG_00199	ECRG_06251	ACJ72_02458	AI78_06250	PAAG_06443	PABG_02838	PADG_11249	ACO22_01991	GX48_02571	AI79_04006	AI80_01209	CIMG_07931	CPSG_07589	UREG_02230	MGYG_03043	TERG_04859	AFLA_025580	Afu4g09640	AN1843
succinate dehydrogenase iron-sulfur subunit	BDDG_06041	BDFG_06466	BDCG_07723	BDBG_03409	ACJ73_10005	EMPG_15379	EPAG_03044	HCBG_05715	HCAG_03263	EMCG_01292	ECRG_02823	ACJ72_07149	AI78_04402	PAAG_06103	PABG_06553	PADG_08013	ACO22_04460	GX48_05591	AI79_06686	AI80_06643	CIMG_05754	CPSG_02840	UREG_04544	MGYG_02604	TERG_06689	AFLA_119870	Afu5g10370	AN2332
electron-transferring-flavoprotein dehydrogenase	BDDG_03167	BDFG_01343	BDCG_00695	BDBG_06360	ACJ73_00676	EMPG_17525	EPAG_06770	HCBG_06832	HCAG_00085	EMCG_03001	ECRG_06646	ACJ72_01476	AI78_01871	PAAG_01902	PABG_11489	PADG_00577	ACO22_02240	GX48_00293	AI79_07965	AI80_02584	CIMG_03559	CPSG_02396	UREG_07345	MGYG_01237	TERG_00278	AFLA_032750	Afu3g10110	AN4977
aconitate hydratase	BDDG_01083,BDDG_09386	BDFG_04881,BDFG_07943	BDCG_02994,BDCG_08360	BDBG_00324,BDBG_02552	ACJ73_02093,ACJ73_06163	EMPG_12437	EPAG_01518,EPAG_03526	HCBG_02682,HCBG_11459	HCAG_05266,HCAG_05531	EMCG_08091,EMCG_09413	ECRG_04500,ECRG_07372	ACJ72_03293,ACJ72_06086	AI78_05863,AI78_08240	PAAG_05048,PAAG_07843	PABG_07749,PABG_11957	PADG_08242,PADG_11845	ACO22_01858,ACO22_02792	GX48_02417,GX48_08035	AI79_08253,AI79_08269	AI80_00790,AI80_01726	CIMG_01729,CIMG_04016	CPSG_01426,CPSG_03259	UREG_01948,UREG_05439	MGYG_00456,MGYG_01515	TERG_01076,TERG_07383	AFLA_034050,AFLA_072840,AFLA_127840,AFLA_129510	Afu1g06810,Afu6g12930	AN3894,AN5300,AN5525
2-oxoisovalerate dehydrogenase E2 component	BDDG_06861	BDFG_05654	BDCG_05588	BDBG_05874	ACJ73_02766	EMPG_16118	EPAG_05062	HCBG_03352	HCAG_01491	EMCG_05897	ECRG_05771	ACJ72_01315,ACJ72_01316	AI78_04890	PAAG_02769	PABG_03242	PADG_01797	ACO22_01243	GX48_05953	AI79_00347	AI80_05272	CIMG_01632	CPSG_01534	UREG_05355	MGYG_06730	TERG_07318	AFLA_028090	Afu1g00490	AN3639
beta-glucosidase	BDDG_00413,BDDG_03044,BDDG_08404	BDFG_00019,BDFG_08035,BDFG_08547	BDCG_00572,BDCG_03481,BDCG_06768	BDBG_02083,BDBG_05018,BDBG_05337	ACJ73_04227,ACJ73_05716,ACJ73_05843	EMPG_13605,EMPG_14273	EPAG_01319,EPAG_01735,EPAG_07724	HCBG_02873,HCBG_05905,HCBG_06943	HCAG_00193,HCAG_05085,HCAG_05769	EMCG_02343,EMCG_03198,EMCG_09045	ECRG_03004,ECRG_05434,ECRG_08762	ACJ72_00118,ACJ72_01619,ACJ72_05783	AI78_00726,AI78_04027,AI78_08586	PAAG_01301,PAAG_01798,PAAG_04545	PABG_01872,PABG_02083,PABG_04320	PADG_00483,PADG_03523,PADG_04704	ACO22_00148,ACO22_01500	GX48_01183,GX48_03257,GX48_04304	AI79_01245,AI79_08862,AI79_09764	AI80_00541,AI80_07479,AI80_09832	CIMG_01363,CIMG_03888,CIMG_10097	CPSG_01820,CPSG_03385,CPSG_04517	UREG_01291,UREG_02075,UREG_03593	MGYG_00253,MGYG_01045,MGYG_01416	TERG_00088,TERG_00481,TERG_01278	AFLA_049420,AFLA_051140,AFLA_128480	Afu1g05770,Afu6g03570,Afu6g08700	AN10482,AN4102,AN6652
endo-1,3-beta-glucanase	BDDG_08551	BDFG_03060	BDCG_07498	BDBG_03183	ACJ73_06842	EMPG_17760	EPAG_06377	HCBG_06209		EMCG_02132	ECRG_05161	ACJ72_07609	AI78_07548	PAAG_00249	PABG_12341	PADG_12370	ACO22_04029	GX48_03708	AI79_01453	AI80_03792	CIMG_04988	CPSG_08500	UREG_06561	MGYG_03067	TERG_04887	AFLA_028950	Afu1g04260	AN0472
cytochrome P450 alkane hydroxylase	BDDG_01558	BDFG_02901	BDCG_07223	BDBG_07037	ACJ73_04746	EMPG_10484	EPAG_02850	HCBG_07070	HCAG_08121	EMCG_01364	ECRG_03236	ACJ72_06557	AI78_04602	PAAG_01378	PABG_11465	PADG_00390	ACO22_04145	GX48_03101	AI79_03487	AI80_03271	CIMG_11305	CPSG_06231	UREG_01634	MGYG_08184	TERG_03231	AFLA_089870,AFLA_138460	Afu1g01690	AN9384
EVM prediction seq	BDDG_07838	BDFG_04440	BDCG_08683	BDBG_17982	ACJ73_00087	EMPG_09390	EPAG_04679	HCBG_08262	HCAG_07755	EMCG_02574	ECRG_07557	ACJ72_00008	AI78_01835	PAAG_06339	PABG_02746	PADG_01238	ACO22_02726	GX48_05485	AI79_03560	AI80_07113	CIMG_08636	CPSG_05624	UREG_02635	MGYG_07307	TERG_05669	AFLA_114960	Afu4g04320	AN7012
EVM prediction seq	BDDG_05742	BDFG_04186	BDCG_07758	BDBG_03442	ACJ73_03347	EMPG_17447	EPAG_01369	HCBG_03026	HCAG_05720	EMCG_01829	ECRG_01571	ACJ72_07520	AI78_07173	PAAG_08165	PABG_07393	PADG_08467	ACO22_07619	GX48_06916	AI79_03725	AI80_04842	CIMG_01311	CPSG_01877	UREG_01237	MGYG_01436	TERG_00067	AFLA_036100	Afu2g04210	AN1898
4-hydroxyphenylpyruvate dioxygenase	BDDG_05744	BDFG_04184	BDCG_07759	BDBG_03443	ACJ73_03348	EMPG_17076	EPAG_01370	HCBG_03027	HCAG_05719	EMCG_01830	ECRG_01570	ACJ72_04616	AI78_07174	PAAG_08166	PABG_07394	PADG_08468	ACO22_07776	GX48_06917	AI79_03726	AI80_04841	CIMG_01310	CPSG_01878	UREG_01236	MGYG_01437	TERG_00066	AFLA_036110	Afu2g04200	AN1899
phosphoketolase	BDDG_12877	BDFG_04312	BDCG_01112	BDBG_02911	ACJ73_02677	EMPG_16179	EPAG_06529	HCBG_07358	HCAG_06614	EMCG_06565	ECRG_04273	ACJ72_01253	AI78_01816	PAAG_07181	PABG_02517	PADG_00941	ACO22_00661	GX48_04463	AI79_04961	AI80_04010	CIMG_03755	CPSG_03528	UREG_07525	MGYG_01011	TERG_11586	AFLA_031900	Afu3g10760	AN4913
acetate kinase	BDDG_12879	BDFG_04311	BDCG_01111	BDBG_02912	ACJ73_02678	EMPG_16178	EPAG_06528	HCBG_07357	HCAG_06615	EMCG_06564	ECRG_04272	ACJ72_01254	AI78_01815	PAAG_07180	PABG_02516	PADG_00940	ACO22_00662	GX48_04464	AI79_04962	AI80_04011	CIMG_03756	CPSG_03527	UREG_07524	MGYG_01012	TERG_00529	AFLA_031910	Afu3g10750	AN4914
hypothetical protein	BDDG_05215	BDFG_02387	BDCG_06169	BDBG_00854	ACJ73_00220	EMPG_10244	EPAG_02029	HCBG_05004	HCAG_01004	EMCG_00760	ECRG_03991	ACJ72_05051	AI78_00542	PAAG_03938	PABG_00955	PADG_03428	ACO22_05721	GX48_06134	AI79_05242	AI80_08871	CIMG_00307	CPSG_05049	UREG_00378	MGYG_05423	TERG_02311	AFLA_014980	Afu2g15900	AN2161
EVM prediction seq	BDDG_04240	BDFG_01587	BDCG_01246	BDBG_02773	ACJ73_00407	EMPG_12999	EPAG_03908	HCBG_07472	HCAG_06495	EMCG_06668	ECRG_01158	ACJ72_01519	AI78_05421	PAAG_06605	PABG_02626	PADG_11204	ACO22_01656	GX48_05869	AI79_05456	AI80_09875	CIMG_09476	CPSG_04034	UREG_04840	MGYG_07793	TERG_05306	AFLA_003100	Afu2g16540	AN7330
EVM prediction seq	BDDG_07212	BDFG_03990	BDCG_09063	BDBG_00423	ACJ73_06290	EMPG_12286	EPAG_03151	HCBG_02594	HCAG_10751	EMCG_03772	ECRG_05601	ACJ72_02586	AI78_07047	PAAG_07465	PABG_07195	PADG_05158	ACO22_03115	GX48_07690	AI79_05588	AI80_06310	CIMG_01823	CPSG_06566	UREG_05517	MGYG_00516	TERG_11663	AFLA_133670	Afu2g02460	AN4638
NADH-ubiquinone oxidoreductase 51 kDa subunit	BDDG_09806	BDFG_02609	BDCG_08172	BDBG_03481	ACJ73_02060	EMPG_09311	EPAG_04894	HCBG_03450,HCBG_11672	HCAG_01603	EMCG_06361	ECRG_00336	ACJ72_01065	AI78_03431	PAAG_02656	PABG_03139	PADG_01679	ACO22_04833	GX48_04573	AI79_06293	AI80_09254	CIMG_01512	CPSG_01658	UREG_05077	MGYG_06852	TERG_07205	AFLA_027030	Afu4g11050	AN5629
catalase	BDDG_01484	BDFG_02965	BDCG_07295	BDBG_07107	ACJ73_06019		EPAG_06696	HCBG_07136	HCAG_08064	EMCG_00268	ECRG_03873	ACJ72_02234	AI78_02844	PAAG_01454	PABG_01943	PADG_00324	ACO22_07355	GX48_05139	AI79_06348	AI80_05136	CIMG_04336	CPSG_09625	UREG_01586	MGYG_05107,MGYG_05911	TERG_02005,TERG_06053	AFLA_034380,AFLA_100250	Afu2g18030	AN5918
Cu2+-exporting ATPase	BDDG_08052	BDFG_04283	BDCG_01084	BDBG_02940	ACJ73_01429	EMPG_16156	EPAG_06509	HCBG_11773	HCAG_06636	EMCG_06546	ECRG_04253	ACJ72_05092	AI78_03125	PAAG_07154	PABG_02495	PADG_00917	ACO22_03127	GX48_04489	AI79_06919	AI80_08229	CIMG_03450	CPSG_02510	UREG_07257	MGYG_01612	TERG_07477	AFLA_020960,AFLA_053470	Afu3g12740	AN3117
integral membrane protein	BDDG_07067	BDFG_03043	BDCG_02338	BDBG_06871	ACJ73_02864	EMPG_13041	EPAG_04499	HCBG_05696	HCAG_03246	EMCG_01787	ECRG_07535	ACJ72_06727	AI78_05913	PAAG_06116	PABG_06538	PADG_07998	ACO22_01719	GX48_05608	AI79_07335	AI80_09580	CIMG_05768	CPSG_04377	UREG_04530	MGYG_02610	TERG_06693	AFLA_074150	Afu7g04800	AN3765
glucosamine-6-phosphate deaminase	BDDG_01570	BDFG_02894	BDCG_07214	BDBG_07028	ACJ73_02985	EMPG_10491	EPAG_07992	HCBG_08768	HCAG_08152	EMCG_01356	ECRG_05869	ACJ72_01910	AI78_03332	PAAG_01371	PABG_02008	PADG_00401	ACO22_06564	GX48_03108	AI79_08365	AI80_04380	CIMG_04411	CPSG_06244	UREG_01640	MGYG_08179	TERG_03226	AFLA_012080	Afu1g00480,Afu8g04070	AN1418
EVM prediction seq	BDDG_06416	BDFG_01699	BDCG_08024	BDBG_04288	ACJ73_04389	EMPG_10073	EPAG_04123	HCBG_01851	HCAG_02772	EMCG_00338	ECRG_03758	ACJ72_03652	AI78_04322	PAAG_04775	PABG_00127	PADG_02517	ACO22_06455	GX48_01362	AI79_08514	AI80_05205	CIMG_02168	CPSG_00021	UREG_01541	MGYG_05028	TERG_01930	AFLA_078930	Afu8g04990	AN1497
aspartate aminotransferase	BDDG_00738	BDFG_00476	BDCG_02728	BDBG_05525	ACJ73_09898	EMPG_11588	EPAG_03095	HCBG_00946	HCAG_03751	EMCG_09229	ECRG_00441	ACJ72_04374	AI78_06580	PAAG_01144	PABG_01719	PADG_03686	ACO22_06582	GX48_05359	AI79_09593	AI80_06507	CIMG_01096	CPSG_02117	UREG_01031	MGYG_02125	TERG_03384	AFLA_091290	Afu6g02490	AN8709
hypothetical protein	BDDG_08656	BDFG_03468	BDCG_04747	BDBG_07589	ACJ73_05378	EMPG_16433	EPAG_04182	HCBG_01269	HCAG_02187	EMCG_00551	ECRG_06158	ACJ72_05129	AI78_00462	PAAG_08539	PABG_12272	PADG_06600	ACO22_04546	GX48_07173	AI79_09862	AI80_01787	CIMG_03049	CPSG_04262	UREG_02903	MGYG_07206	TERG_08134	AFLA_083060	Afu1g16510	AN0954
2-oxoisovalerate dehydrogenase E1 component	BDDG_00401	BDFG_00028	BDCG_03491	BDBG_02073	ACJ73_00686	EMPG_11622	EPAG_01328	HCBG_05897	HCAG_05761	EMCG_02351	ECRG_05444	ACJ72_02494	AI78_00734	PAAG_01310	PABG_01880	PADG_03514	ACO22_01492	GX48_04296	AI79_09881	AI80_00551	CIMG_01357	CPSG_01827	UREG_01280	MGYG_01411	TERG_00093	AFLA_128600	Afu6g08830	AN1726
conserved hypothetical protein	BDDG_06354	BDFG_02228	BDCG_00775	BDBG_06286	ACJ73_00441	EMPG_15438	EPAG_03706	HCBG_06766	HCAG_00027	EMCG_02943	ECRG_02005	ACJ72_08749	AI78_04154	PAAG_01976	PABG_02241	PADG_00646	ACO22_03895	GX48_00360	AI79_00658	AI80_05255	CIMG_03674	CPSG_02273	UREG_07434	MGYG_02629	TERG_06715	AFLA_031090	Afu3g11550
monooxygenase	BDDG_09138	BDFG_07808	BDCG_05384	BDBG_08962	ACJ73_04554	EMPG_09872	EPAG_07136	HCBG_03141	HCAG_03482	EMCG_03414	ECRG_02718	ACJ72_07991,ACJ72_08678	AI78_05960	PAAG_06045	PABG_05633	PADG_05961	ACO22_06818	GX48_03787	AI79_00774,AI79_00896,AI79_04206	AI80_04260,AI80_09141	CIMG_01328	CPSG_01857		MGYG_05384,MGYG_06141	TERG_06283	AFLA_025340,AFLA_041660,AFLA_059170,AFLA_136170	Afu4g06200	AN5260,AN6683,AN8537
mannitol-1-phosphate 5-dehydrogenase	BDDG_08968	BDFG_04128	BDCG_07115	BDBG_09232	ACJ73_04152	EMPG_12709	EPAG_03807		HCAG_08720	EMCG_00224	ECRG_06940	ACJ72_03643	AI78_07330	PAAG_06473	PABG_02864	PADG_01372	ACO22_08176	GX48_02543	AI79_01531	AI80_01242	CIMG_07907	CPSG_07613	UREG_02218	MGYG_01305	TERG_00204	AFLA_043980	Afu2g10660	AN5975
hypothetical protein	BDDG_04565	BDFG_04916	BDCG_04179	BDBG_01173	ACJ73_10079,ACJ73_10102	EMPG_09398	EPAG_03197	HCBG_12585	HCAG_00694	EMCG_01062	ECRG_05458,ECRG_08014	ACJ72_06009	AI78_07738	PAAG_04078	PABG_03899	PADG_07349	ACO22_04617	GX48_01810	AI79_01806	AI80_00598		CPSG_07318	UREG_03711,UREG_03712	MGYG_03934	TERG_04269	AFLA_099790	Afu5g08770	AN4699
oxidoreductase	BDDG_00194,BDDG_11843	BDFG_00219,BDFG_08500	BDCG_03693,BDCG_04570	BDBG_01554,BDBG_01869	ACJ73_06069	EMPG_14117	EPAG_00466,EPAG_02939	HCBG_00132		EMCG_01238,EMCG_07261	ECRG_04799,ECRG_06690	ACJ72_02243	AI78_04505,AI78_06442	PAAG_00707	PABG_01515	PADG_04123	ACO22_06094	GX48_08006	AI79_02252,AI79_07215	AI80_04567	CIMG_07574	CPSG_08968	UREG_07708	MGYG_04640	TERG_01546	AFLA_111920	Afu4g07940	AN3855
MFS quinate transporter	BDDG_00987	BDFG_00703	BDCG_02488	BDBG_05766	ACJ73_05816	EMPG_12056	EPAG_05905	HCBG_01200	HCAG_04011	EMCG_06189	ECRG_05358	ACJ72_00720		PAAG_00010	PABG_05052	PADG_07245	ACO22_06327	GX48_05817	AI79_02570	AI80_01994	CIMG_05504	CPSG_05860	UREG_06213	MGYG_02568	TERG_03813	AFLA_024510	Afu4g00990	AN3220
hypothetical protein	BDDG_10001	BDFG_02995	BDCG_02285	BDBG_06920	ACJ73_04536		EPAG_04453	HCBG_05636	HCAG_03193	EMCG_08646	ECRG_03046	ACJ72_08071	AI78_05472	PAAG_06170	PABG_06492	PADG_12380	ACO22_02949	GX48_04609	AI79_05946	AI80_01891	CIMG_05833	CPSG_04759	UREG_04497	MGYG_01376	TERG_00129	AFLA_090920	Afu6g02120	AN8677
expression library immunization antigen 1	BDDG_05935	BDFG_05886	BDCG_06820	BDBG_08591	ACJ73_07923	EMPG_17764	EPAG_01784	HCBG_02925	HCAG_05043	EMCG_05296	ECRG_01680	ACJ72_04386	AI78_01503	PAAG_04490	PABG_04276	PADG_04649	ACO22_06557	GX48_06740	AI79_07172	AI80_06351	CIMG_10032	CPSG_04449	UREG_05995	MGYG_00204	TERG_01330	AFLA_091650	Afu6g02800
cytochrome c	BDDG_06477	BDFG_09499	BDCG_07633	BDBG_03316	ACJ73_01868	EMPG_10053	EPAG_07182	HCBG_06107	HCAG_05938	EMCG_07196	ECRG_04732	ACJ72_06779	AI78_05699	PAAG_06268	PABG_05282	PADG_06978	ACO22_05818	GX48_04692	AI79_07237	AI80_07827	CIMG_05096		UREG_06457	MGYG_02277	TERG_03528	AFLA_136570	Afu2g13110
succinate dehydrogenase subunit CybS	BDDG_03772	BDFG_00978	BDCG_04918	BDBG_06453	ACJ73_08794	EMPG_14910	EPAG_03497	HCBG_01429	HCAG_02344	EMCG_08311	ECRG_01827	ACJ72_00893	AI78_01726	PAAG_05415	PABG_05963	PADG_06764		GX48_00457	AI79_08156	AI80_06881	CIMG_03134	CPSG_04349		MGYG_07067	TERG_07018	AFLA_083880	Afu1g15590	AN0896
extracellular serine-rich protein	BDDG_05255	BDFG_05111	BDCG_04087	BDBG_01078	ACJ73_07386	EMPG_12427	EPAG_02874	HCBG_04880	HCAG_00901	EMCG_02027	ECRG_08701	ACJ72_02323	AI78_03069	PAAG_02344	PABG_04842	PADG_05482	ACO22_06667	GX48_04069	AI79_08807	AI80_03908,AI80_08681	CIMG_00659	CPSG_09268	UREG_00658	MGYG_00715,MGYG_03234	TERG_00583,TERG_05063	AFLA_137110	Afu3g13640
alcohol dehydrogenase	BDDG_06820	BDFG_05690	BDCG_05550	BDBG_05913	ACJ73_09459	EMPG_13681	EPAG_05028	HCBG_03317		EMCG_05930	ECRG_07864		AI78_05382	PAAG_02806	PABG_03275	PADG_01835	ACO22_04586	GX48_03043	AI79_00314	AI80_00870	CIMG_10264	CPSG_04692	UREG_03469	MGYG_06683	TERG_07352	AFLA_021160	Afu1g09750	AN10499
EVM prediction seq	BDDG_00467	BDFG_04362	BDCG_03425	BDBG_02141	ACJ73_04191	EMPG_14633,EMPG_15214	EPAG_00923,EPAG_01908	HCBG_05961	HCAG_10862	EMCG_06068	ECRG_02952	ACJ72_08211	AI78_00520,AI78_01074	PAAG_01253	PABG_01820	PADG_11620	ACO22_05444	GX48_04357	AI79_02691,AI79_05749	AI80_07606			UREG_05964	MGYG_07967	TERG_03027	AFLA_017360	Afu1g13990	AN0723
EVM prediction seq	BDDG_04890	BDFG_02455	BDCG_00126	BDBG_08068	ACJ73_01779	EMPG_13549	EPAG_01022	HCBG_04542	HCAG_07317	EMCG_01673	ECRG_08693	ACJ72_01144	AI78_03100	PAAG_09070	PABG_04694	PADG_05319	ACO22_02089	GX48_07646	AI79_03656	AI80_06457	CIMG_00819	CPSG_08033	UREG_00782			AFLA_046260	Afu2g08775	AN6121
GATA-binding protein	BDDG_05274	BDFG_05131	BDCG_04070	BDBG_01059	ACJ73_02139		EPAG_02858	HCBG_04861	HCAG_00884	EMCG_02929	ECRG_07443	ACJ72_07752	AI78_06918	PAAG_02358	PABG_04857	PADG_05497		GX48_04085	AI79_07800	AI80_01310	CIMG_00643	CPSG_09254	UREG_00647	MGYG_03243	TERG_05075	AFLA_132440	Afu5g11260	AN0176
hypothetical protein	BDDG_09244	BDFG_08364	BDCG_05363	BDBG_08984	ACJ73_07731	EMPG_15244	EPAG_05780	HCBG_03118	HCAG_21083	EMCG_09289	ECRG_06120	ACJ72_04267	AI78_00234	PAAG_08844	PABG_05615	PADG_05936		GX48_07130	AI79_04183	AI80_05320	CIMG_10871	CPSG_06814		MGYG_05637	TERG_08738	AFLA_103800	Afu3g05575	AN3446
3-hydroxyisobutyrate dehydrogenase	BDDG_09678	BDFG_03050	BDCG_02346	BDBG_06860	ACJ73_07053	EMPG_16893	EPAG_03055	HCBG_05708	HCAG_03256	EMCG_01768	ECRG_02813	ACJ72_04101	AI78_04387	PAAG_12159	PABG_06545	PADG_08007	ACO22_04467	GX48_05600	AI79_06698	AI80_06646				MGYG_02602	TERG_06687	AFLA_119960	Afu5g10280	AN2335
conserved hypothetical protein	BDDG_11668	BDFG_01204	BDCG_08481	BDBG_00205			EPAG_08062	HCBG_03650	HCAG_09094	EMCG_08628	ECRG_03624		AI78_02298	PAAG_02971	PABG_00431	PADG_02842	ACO22_06913	GX48_06242	AI79_06884	AI80_09877	CIMG_06994	CPSG_01055	UREG_05866	MGYG_04560	TERG_08969	AFLA_068080	Afu1g11640	AN1131
aromatic ring-opening dioxygenase LigB subunit	BDDG_09867	BDFG_08554	BDCG_06773	BDBG_05342	ACJ73_05371	EMPG_14531	EPAG_01742	HCBG_02881	HCAG_05080	EMCG_03207	ECRG_08634	ACJ72_07428		PAAG_04538	PABG_04313	PADG_04698	ACO22_00156	GX48_01191	AI79_08879	AI80_07498	CIMG_10112	CPSG_04531	UREG_03583			AFLA_131740	Afu6g02950	AN8764
cytochrome b561	BDDG_06904	BDFG_04269	BDCG_01069	BDBG_02953	ACJ73_04257		EPAG_03903	HCBG_03930	HCAG_06646	EMCG_06534	ECRG_00122	ACJ72_00359	AI78_03115	PAAG_07144	PABG_02485	PADG_00907	ACO22_07129	GX48_04498	AI79_09682	AI80_08794	CIMG_03429	CPSG_02526	UREG_07248	MGYG_00909	TERG_00770	AFLA_079580	Afu3g12630
EVM prediction seq	BDDG_05838	BDFG_05085	BDCG_09203	BDBG_08534	ACJ73_04627	EMPG_10318	EPAG_06491	HCBG_02133	HCAG_03027	EMCG_04827	ECRG_04355	ACJ72_06564		PAAG_07359	PABG_05543	PADG_05858	ACO22_07364	GX48_02165	AI79_00541	AI80_08535	CIMG_00536	CPSG_09825	UREG_00568	MGYG_03315	TERG_05151
EVM prediction seq	BDDG_03874	BDFG_00883	BDCG_05012	BDBG_08360	ACJ73_08210	EMPG_11798	EPAG_06642	HCBG_01526		EMCG_03977	ECRG_06623			PAAG_05517	PABG_05021	PADG_11963	ACO22_02011	GX48_00731	AI79_03416	AI80_02212	CIMG_09406	CPSG_03964	UREG_04903	MGYG_07724	TERG_05377	AFLA_002380		AN7255
actin cortical patch protein Sur7	BDDG_07233	BDFG_04009	BDCG_09043	BDBG_00442	ACJ73_02503	EMPG_13336	EPAG_03134	HCBG_02578	HCAG_05384	EMCG_03882	ECRG_08106	ACJ72_05196	AI78_04697	PAAG_07445	PABG_07176	PADG_05140	ACO22_03609	GX48_05452	AI79_05609	AI80_06331						AFLA_043380	Afu2g02310	AN4615
EVM prediction seq	BDDG_09438	BDFG_08187	BDCG_07435	BDBG_08778	ACJ73_09046	EMPG_17856	EPAG_02371	HCBG_07308	HCAG_07962	EMCG_02614	ECRG_05250	ACJ72_07836,ACJ72_07839	AI78_03931	PAAG_09041,PAAG_09042					AI79_06119	AI80_00297	CIMG_08095	CPSG_07416	UREG_02371	MGYG_07514	TERG_05867	AFLA_117960	Afu7g01440	AN3410
integral membrane protein	BDDG_01573	BDFG_02891	BDCG_07211	BDBG_07024	ACJ73_02982	EMPG_17215	EPAG_07988	HCBG_08764	HCAG_08155	EMCG_03187	ECRG_05872	ACJ72_01907	AI78_03329	PAAG_01367	PABG_02011	PADG_00404	ACO22_06567	GX48_03111	AI79_08361	AI80_03611				MGYG_08456	TERG_05451		Afu1g11380,Afu4g00600	AN10886,AN6413
EVM prediction seq	BDDG_03118	BDFG_01297	BDCG_00649	BDBG_07422	ACJ73_06832	EMPG_09712	EPAG_00188	HCBG_06878	HCAG_00127	EMCG_03046	ECRG_07607	ACJ72_01370	AI78_00608	PAAG_01858	PABG_02136	PADG_00536	ACO22_03357	GX48_00251	AI79_00918	AI80_09463	CIMG_03612	CPSG_02342		MGYG_01192
acetyltransferase	BDDG_01888	BDFG_02047	BDCG_05836	BDBG_06788	ACJ73_03514	EMPG_12011	EPAG_02187	HCBG_07767	HCAG_20514	EMCG_03778	ECRG_07671	ACJ72_02999	AI78_02596						AI79_00992	AI80_05924	CIMG_09033	CPSG_01397	UREG_03345	MGYG_03334	TERG_05174	AFLA_067540,AFLA_081940	Afu1g12050,Afu4g09540	AN10238,AN11841
EVM prediction seq	BDDG_02330	BDFG_06058	BDCG_04607	BDBG_01592	ACJ73_05728	EMPG_14792	EPAG_00431	HCBG_06294	HCAG_00286	EMCG_05863	ECRG_04244	ACJ72_00004,ACJ72_07819	AI78_03440						AI79_09809	AI80_05191	CIMG_09756	CPSG_09693	UREG_04680	MGYG_00097	TERG_01442	AFLA_094160	Afu5g13080	AN6858
superoxide dismutase	BDDG_03607	BDFG_07895	BDCG_05421	BDBG_09342	ACJ73_07931	EMPG_12564	EPAG_05988	HCBG_03179	HCAG_03448	EMCG_00328	ECRG_04097	ACJ72_05111	AI78_08283	PAAG_02926	PABG_03387	PADG_01954	ACO22_03032	GX48_00903	AI79_01012							AFLA_033420	Afu1g14550	AN0785
alcohol dehydrogenase	BDDG_01096,BDDG_04985	BDFG_04524,BDFG_07955	BDCG_04345,BDCG_08374	BDBG_00310,BDBG_01322	ACJ73_03460,ACJ73_04603	EMPG_12450,EMPG_15065	EPAG_01891,EPAG_03513	HCBG_06542	HCAG_00566	EMCG_00042,EMCG_08079	ECRG_04488,ECRG_04945	ACJ72_04984	AI78_04250,AI78_06752						AI79_03960,AI79_05461	AI80_01142	CIMG_06594	CPSG_07150	UREG_03849	MGYG_04261	TERG_07723	AFLA_015260	Afu2g15740	AN2177
EVM prediction seq	BDDG_02475	BDFG_04995	BDCG_03186	BDBG_02374	ACJ73_07602	EMPG_14132	EPAG_00134	HCBG_04030	HCAG_06158	EMCG_02619	ECRG_07190	ACJ72_05623	AI78_00157	PAAG_03134	PABG_00585	PADG_03015	ACO22_05770	GX48_03570	AI79_08440							AFLA_021660	Afu1g09510	AN1338
EVM prediction seq	BDDG_02407	BDFG_07126	BDCG_03253	BDBG_02310	ACJ73_10086	EMPG_13705	EPAG_00815	HCBG_04100	HCAG_06097	EMCG_03554	ECRG_02858	ACJ72_02617	AI78_07255						AI79_08927	AI80_01009	CIMG_09096	CPSG_03630	UREG_05153	MGYG_06930	TERG_07132	AFLA_026510	Afu4g10450
EVM prediction seq	BDDG_06845	BDFG_05667	BDCG_05573	BDBG_05889	ACJ73_04143	EMPG_16343	EPAG_05047	HCBG_03340	HCAG_09777,HCAG_11284	EMCG_05908	ECRG_05032	ACJ72_01504	AI78_04881	PAAG_02780	PABG_03253	PADG_01809	ACO22_07814	GX48_05964	AI79_00336	AI80_05260
hypothetical protein	BDDG_08906	BDFG_08344	BDCG_04854	BDBG_07482	ACJ73_01881		EPAG_07042	HCBG_01383	HCAG_02306	EMCG_04954	ECRG_01749	ACJ72_05175	AI78_01501	PAAG_05356	PABG_06015	PADG_06699		GX48_00516	AI79_02105	AI80_00146						AFLA_057600	Afu5g06820
conserved hypothetical protein	BDDG_05313	BDFG_03193	BDCG_08743	BDBG_09370	ACJ73_04378	EMPG_17182	EPAG_08233			EMCG_01624	ECRG_04460	ACJ72_05490	AI78_03591	PAAG_06385	PABG_02789	PADG_01283		GX48_05991	AI79_07472	AI80_06149	CIMG_05491	CPSG_05872	UREG_06231	MGYG_08106	TERG_03161	AFLA_039340	Afu4g03200	AN7181
EVM prediction seq	BDDG_07723,BDDG_07724	BDFG_06975,BDFG_06976	BDCG_09436	BDBG_17832,BDBG_17833	ACJ73_03953	EMPG_09535	EPAG_04514	HCBG_08418	HCAG_07563	EMCG_09315	ECRG_05314	ACJ72_03149	AI78_06668	PAAG_01576	PABG_03631	PADG_00203	ACO22_03827	GX48_03382								AFLA_059580		AN5383
benzoate 4-monooxygenase cytochrome P450	BDDG_01987	BDFG_01437	BDCG_01676	BDBG_04609	ACJ73_06362	EMPG_12382	EPAG_00735	HCBG_00528	HCAG_10547	EMCG_00786	ECRG_01291	ACJ72_08406		PAAG_05754	PABG_06323	PADG_07634	ACO22_00224	GX48_00177	AI79_00821					MGYG_02901
conserved hypothetical protein	BDDG_08894	BDFG_08334	BDCG_04844	BDBG_07491	ACJ73_06210	EMPG_12791	EPAG_07050			EMCG_04946	ECRG_01740	ACJ72_01431	AI78_01494	PAAG_05351	PABG_06021	PADG_06693	ACO22_06005	GX48_00521	AI79_02089	AI80_00134	CIMG_03206	CPSG_02766	UREG_07062	MGYG_07056	TERG_07028	AFLA_002170
EVM prediction seq	BDDG_09092	BDFG_07300	BDCG_07843	BDBG_04077	ACJ73_07055	EMPG_14090	EPAG_06938	HCBG_02014	HCAG_02935	EMCG_07029	ECRG_03103	ACJ72_00993	AI78_01763	PAAG_04940	PABG_00266	PADG_02675	ACO22_06573	GX48_02694	AI79_06257
conserved hypothetical protein	BDDG_03099,BDDG_05793,BDDG_12360	BDFG_01280,BDFG_05042,BDFG_05390,BDFG_06876	BDCG_00629,BDCG_09244,BDCG_17277	BDBG_00725,BDBG_03695,BDBG_08494,BDBG_16449,BDBG_16450,BDBG_16451	ACJ73_01952,ACJ73_04067,ACJ73_07150,ACJ73_08044,ACJ73_08926,ACJ73_09278,ACJ73_09803			HCBG_07293	HCAG_04945,HCAG_20615,HCAG_20747,HCAG_20748,HCAG_20752,HCAG_21599,HCAG_22160,HCAG_22161,HCAG_22248,HCAG_22249,HCAG_22316,HCAG_22406	EMCG_01841,EMCG_08406		ACJ72_07028	AI78_08715,AI78_08716	PAAG_11158,PAAG_11615,PAAG_11616	PABG_01522,PABG_04003,PABG_04422,PABG_11944	PADG_04816,PADG_11708	ACO22_06267,ACO22_07400	GX48_05923,GX48_05924,GX48_07010		AI80_04821	CIMG_02002	CPSG_05668	UREG_07008	MGYG_06107		AFLA_100320
DUF1446 domain-containing protein	BDDG_02299	BDFG_06083	BDCG_04639	BDBG_01623	ACJ73_06130		EPAG_00394			EMCG_08929	ECRG_08163	ACJ72_06465	AI78_02793	PAAG_12007	PABG_07611	PADG_05079	ACO22_07782	GX48_06373	AI79_03024	AI80_04800	CIMG_12438	CPSG_09737	UREG_04720			AFLA_108820	Afu6g11420	AN10086
hypothetical protein	BDDG_06167	BDFG_08626	BDCG_04130	BDBG_01125	ACJ73_04852	EMPG_11921	EPAG_00259	HCBG_08974	HCAG_09548	EMCG_01989	ECRG_02313	ACJ72_03629	AI78_08168						AI79_04364					MGYG_04436	TERG_08960		Afu5g08460	AN4658
4-coumarate-CoA ligase	BDDG_01885	BDFG_02043	BDCG_05839	BDBG_06785	ACJ73_01014	EMPG_12007	EPAG_02183			EMCG_03776	ECRG_04157	ACJ72_02995,ACJ72_03472	AI78_01057,AI78_02602	PAAG_12136	PABG_05656	PADG_12016	ACO22_07588	GX48_03764	AI79_05194,AI79_05734	AI80_06778,AI80_07602	CIMG_00532,CIMG_03350	CPSG_02608,CPSG_09831	UREG_00557,UREG_07176			AFLA_016170		AN11034
acyl-CoA dehydrogenase	BDDG_02182	BDFG_02678	BDCG_08253	BDBG_03564	ACJ73_08053	EMPG_14048	EPAG_07844			EMCG_09030	ECRG_00263	ACJ72_02367	AI78_01656,AI78_08217	PAAG_03067	PABG_00527	PADG_02945	ACO22_04930	GX48_05047	AI79_07867	AI80_08901	CIMG_06888	CPSG_09548	UREG_03602			AFLA_104270		AN3880
EVM prediction seq	BDDG_01829	BDFG_01992	BDCG_05889	BDBG_06731	ACJ73_03709	EMPG_11951	EPAG_00686	HCBG_07708	HCAG_01236	EMCG_04742	ECRG_08269	ACJ72_04731	AI78_01909						AI79_08212	AI80_05627	CIMG_11874	CPSG_01081	UREG_04255
EVM prediction seq	BDDG_11910,BDDG_11911	BDFG_06780,BDFG_06781	BDCG_16496,BDCG_16497	BDBG_16895	ACJ73_04628	EMPG_11426	EPAG_02549	HCBG_05394	HCAG_09884,HCAG_09885	EMCG_05645	ECRG_06485			PAAG_00391	PABG_06674	PADG_02283	ACO22_04718	GX48_05261	AI79_02171
conserved hypothetical protein	BDDG_00168	BDFG_00243	BDCG_03718	BDBG_01843	ACJ73_05490	EMPG_13526,EMPG_17391	EPAG_02917	HCBG_00108	HCAG_04228	EMCG_04396	ECRG_04318		AI78_05170						AI79_03712,AI79_03713,AI79_07658	AI80_08495		CPSG_08894				AFLA_118270	Afu5g09790	AN12291,AN8528
hypothetical protein	BDDG_08296	BDFG_07441	BDCG_18001	BDBG_09500	ACJ73_07705,ACJ73_08911		EPAG_07929	HCBG_04987	HCAG_03140,HCAG_03947,HCAG_07850,HCAG_08557	EMCG_03775		ACJ72_05540	AI78_08752		PABG_02900	PADG_01414	ACO22_03960	GX48_02507	AI79_07878				UREG_00772
class II aldolase/adducin domain-containing protein	BDDG_02913	BDFG_03774	BDCG_00952	BDBG_03068	ACJ73_06336	EMPG_10196	EPAG_01948			EMCG_09164	ECRG_00024	ACJ72_08240	AI78_03768	PAAG_02152	PABG_02388	PADG_00743	ACO22_01167	GX48_07951			CIMG_03152	CPSG_04371	UREG_02816			AFLA_059250		AN10226
lactam utilization protein lamB	BDDG_02925	BDFG_03764	BDCG_00962	BDBG_03059	ACJ73_06007	EMPG_11488	EPAG_01940			EMCG_09173	ECRG_00033	ACJ72_03529	AI78_03779	PAAG_02162	PABG_02397	PADG_00735	ACO22_01158	GX48_07941	AI79_09186							AFLA_084010	Afu1g15530	AN0886
phosphotransferase enzyme family protein	BDDG_02712	BDFG_04738	BDCG_02101	BDBG_03792	ACJ73_08799	EMPG_13745	EPAG_06400	HCBG_05557	HCAG_08452	EMCG_07522	ECRG_04436	ACJ72_02906	AI78_07644							AI80_02230					TERG_07159
hypothetical protein	BDDG_02331	BDFG_06057	BDCG_04606	BDBG_01590	ACJ73_05727	EMPG_17059	EPAG_00432		HCAG_00307	EMCG_05864	ECRG_04245	ACJ72_01367	AI78_03062,AI78_03439	PAAG_05201	PABG_04633	PADG_05055	ACO22_07562	GX48_08221
EVM prediction seq	BDDG_05808	BDFG_05056	BDCG_09231	BDBG_08507	ACJ73_02373	EMPG_13907	EPAG_06826	HCBG_02098	HCAG_10171	EMCG_01961	ECRG_04885	ACJ72_04942	AI78_04526						AI79_00585
EVM prediction seq	BDDG_00524	BDFG_04413	BDCG_03374	BDBG_02193		EMPG_14033	EPAG_00875	HCBG_04201	HCAG_11183	EMCG_02766	ECRG_06276	ACJ72_00579	AI78_00410						AI79_02478	AI80_03501
alpha methylacyl-coa racemase	BDDG_02323	BDFG_06065	BDCG_04615	BDBG_01600	ACJ73_03057	EMPG_15452	EPAG_00425			EMCG_05857	ECRG_04237	ACJ72_03342	AI78_03446	PAAG_05210	PABG_07825	PADG_05047	ACO22_05383	GX48_08402			CIMG_09761	CPSG_09700	UREG_04685
peptidase M24	BDDG_02738,BDDG_08120	BDFG_04717,BDFG_05843	BDCG_00293,BDCG_02123	BDBG_03768,BDBG_04828	ACJ73_03612,ACJ73_07087	EMPG_10018,EMPG_16228	EPAG_01068,EPAG_05366			EMCG_06003,EMCG_07211	ECRG_06544,ECRG_07310	ACJ72_01817,ACJ72_03479	AI78_01979,AI78_03412	PAAG_11120					AI79_03329									AN1582
hypothetical protein		BDFG_04770				EMPG_14394				EMCG_02386	ECRG_07296		AI78_02772	PAAG_04565	PABG_04337	PADG_04724	ACO22_00130	GX48_01164	AI79_04691		CIMG_10145	CPSG_04561	UREG_03569	MGYG_00267		AFLA_056280	Afu6g03790	AN6633
conserved hypothetical protein	BDDG_01021	BDFG_00735	BDCG_02455			EMPG_13800	EPAG_05936			EMCG_03644	ECRG_00728		AI78_01797						AI79_09771	AI80_02359	CIMG_02886	CPSG_08743	UREG_02978	MGYG_03442	TERG_01501	AFLA_008190	Afu6g14270	AN5339
EVM prediction seq	BDDG_01660	BDFG_08689	BDCG_06054	BDBG_06562	ACJ73_04791	EMPG_10452	EPAG_04944	HCBG_11942	HCAG_01104	EMCG_07476,EMCG_09629	ECRG_02599,ECRG_03357	ACJ72_07977	AI78_05137,AI78_08669
N,N-dimethylglycine oxidase	BDDG_04249	BDFG_01595	BDCG_01254	BDBG_02765		EMPG_13006	EPAG_03916		HCAG_11038	EMCG_06660	ECRG_01149	ACJ72_01525	AI78_05429					GX48_05861	AI79_05444	AI80_07643						AFLA_002980	Afu2g16610,Afu4g01150	AN7324
hypothetical protein	BDDG_07049	BDFG_05484	BDCG_04549	BDBG_01537	ACJ73_06294	EMPG_11680	EPAG_00494			EMCG_01814	ECRG_05217	ACJ72_06109	AI78_02918							AI80_03194	CIMG_13575	CPSG_03625				AFLA_123380	Afu2g00940	AN2115
4-coumarate:coenzyme A ligase	BDDG_12078	BDFG_07050	BDCG_05508	BDBG_17344	ACJ73_09643	EMPG_16794				EMCG_07069	ECRG_03815	ACJ72_06170	AI78_06812						AI79_02356,AI79_04914	AI80_01932	CIMG_10305	CPSG_04735	UREG_03435					AN10657
conserved hypothetical protein	BDDG_12205	BDFG_09006,BDFG_09007	BDCG_16825	BDBG_16244,BDBG_16245	ACJ73_01575,ACJ73_01791,ACJ73_01792,ACJ73_04303				HCAG_04650,HCAG_22304	EMCG_05555				PAAG_02810	PABG_11723,PABG_11724,PABG_11725	PADG_11323,PADG_11324,PADG_11325	ACO22_04582	GX48_03037,GX48_03038,GX48_03039									Afu3g02550	AN9015
EVM prediction seq	BDDG_02594	BDFG_03876	BDCG_01977	BDBG_03926	ACJ73_09692		EPAG_07910	HCBG_07791		EMCG_03790,EMCG_08743	ECRG_00942,ECRG_05389	ACJ72_08042	AI78_07056
DUF636 domain-containing protein	BDDG_01540,BDDG_01541	BDFG_02916	BDCG_07239	BDBG_07053	ACJ73_04348		EPAG_02837			EMCG_05584	ECRG_03251	ACJ72_04390	AI78_06688						AI79_03501	AI80_03291	CIMG_04385						Afu7g04120	AN5695
conserved hypothetical protein	BDDG_06149	BDFG_07838				EMPG_11974	EPAG_04914		HCAG_02976	EMCG_06033	ECRG_06821			PAAG_12371					AI79_00616,AI79_06041	AI80_01283				MGYG_05393		AFLA_099110
6-phosphogluconate dehydrogenase	BDDG_05045	BDFG_04576	BDCG_04397	BDBG_01376		EMPG_09579	EPAG_03594												AI79_09529	AI80_06547			UREG_04836	MGYG_02489	TERG_03729	AFLA_128510	Afu6g08730	AN10233
hypothetical protein	BDDG_09548	BDFG_08417	BDCG_09257	BDBG_08482								ACJ72_07495
hypothetical protein	BDDG_02711	BDFG_04739	BDCG_02100	BDBG_03793	ACJ73_08646	EMPG_12678
hypothetical protein	BDDG_09921	BDFG_07969	BDCG_08386	BDBG_00298		EMPG_11790
hypothetical protein	BDDG_01410	BDFG_01036	BDCG_08670	BDBG_00013	ACJ73_06092
hypothetical protein		BDFG_07626		BDBG_02223										PAAG_04301		PADG_07534
hypothetical protein	BDDG_02265	BDFG_02612	BDCG_08175	BDBG_16838
hypothetical protein	BDDG_08921	BDFG_09247	BDCG_04866	BDBG_17619
hypothetical protein	BDDG_07536	BDFG_08393	BDCG_16292	BDBG_02860
hypothetical protein	BDDG_12906	BDFG_06582	BDCG_17967	BDBG_17962
hypothetical protein	BDDG_04678	BDFG_06212	BDCG_03977	BDBG_00968
hypothetical protein	BDDG_12475	BDFG_05907		BDBG_17790
hypothetical protein	BDDG_13091	BDFG_07451
