# Supplementary material for: Genome analysis reveals evolutionary mechanisms of adaptation in systemic dimorphic fungi
Source: Sci Rep. 2018 Mar 14;8:4473. doi: 10.1038/s41598-018-22816-6 (PMC5852033; doi:10.1038/s41598-018-22816-6)
Supplement: Supplementary file 8 — Table S7 [file 41598_2018_22816_MOESM8_ESM.xlsx]

## Sheet: Table_S7_Mating_type
Table S7. Mating-type locus for sexual reproduction in Ajellomycetaceae and other Onygenales.
Species	Strain	alpha-box (MAT1-1)	HMG (MAT1-2)
Blastomyces dermatitidis	ATCC18188	BDDG_01747
Blastomyces dermatitidis	ATCC26199		BDFG_01907
Blastomyces dermatitidis	ER-3		BDCG_05972
Blastomyces gilchristii	SLH14081		BDBG_06646
Blastomyces percursus	BP222		ACJ73_00817
Emmonsia crescens	UAMH3008		EMCG_01402
Emmonsia crescens	UAMH4076	ECRG_08640
Emmonsia parva	UAMH139		EMPG_01840
Emmonsia parva	UAMH130		EPAG_00601
Histoplasma capsulatum	WU24(HC1)	HCAG_09679
Histoplasma capsulatum	G186AR		HCBG_05263
Emergomyces pasteuriana	UAMH9510	AI78_01298
Emergomyces africanus	CBS 136260	ACJ72_07256
Emergomyces orientalis	5Z489	BMF98_006501
Paracoccidioides lutzii	Pb01	PAAG_05873
Paracoccidioides brasiliensis	Pb03		PABG_05778
Paracoccidioides brasiliensis	Pb18		PADG_06118
Polytolypa hystricis	UAMH7299	AI80_01627	AI80_01626
Spiromastix grisea	UAMH5409	AI79_08762	AI79_10305
Coccidioides immitis	CI3		CIMG_00406
Coccidioides posadasii	CPS2		CPSG_05159
Trichophyton rubrum	CBS 118892	TERG_02406
Uncinocarpus reesii	UAMH 1704	UREG_00455
Microsporum gypseum	CBS 118893	MGYG_05519
Amauroascus niger	UAMH 3544		ANI35_006533
Chrysosporium queenslandicum	CBS 280.77		CQU28_000537
Amauroascus mutatus	UAMH 3576	AMU35_008878	AMU35_008810
Byssoonygena ceratinophila	UAMH 5669	BCE56_007305	BCE56_007215
